# Supplementary material for: Short-Term and Long-Term Sensitization Differentially Alters the Composition of an Anterograde Transport Complex in Aplysia
Source: eNeuro. 2023 Jan 3;10(1):ENEURO.0266-22.2022. doi: 10.1523/ENEURO.0266-22.2022 (PMC9829102; doi:10.1523/ENEURO.0266-22.2022)
Supplement: Figure 1-1 — Table 1, Short-term sensitization behavioral training dataset. Table 2, Long-term sensitization behavioral training dataset. Table 3, Antibodies described in this study. Table 4, KHC peptide identified by MS/MS. Table 5, WB analysis of ApKHC1 in response to STS and LTS (1 h). Download Figure 1-1, XLS file. [file enu-eN-NWR-0266-22-s10.xls]

## Sheet: Sheet1
Table 1. Short-term sensitization behaviral training dataset
Refer Fig 1B
	STS (Single Shock)	Control Siphon withdrawal (sec) before sensitization	Percent representation	Std Dev	STS Siphon withdrawal (sec) 3 h after sensitization	Percent fold change over Control	Average	Std Dev	STS Siphon withdrawal (sec) 24 h after sensitization	Percent fold change over Control	Average	Std Dev
	Animal 1	50.5	10	0	61.5	12.1782	11.153	1.15509	46.25	9.15842	9.83128	0.621072		Paired t test Control vs STS_3h			Paired t test Control vs STS_24h
	Animal 2	48.25	10		51.25	10.6218			45.5	9.43005				P value	0.0583		P value	0.5352
	Animal 3	29.25	10		35.5	12.1368			28.5	9.74359				P value summary	ns		P value summary	ns
	Animal 4	35	10		42.5	12.1429			37	10.5714				Significantly different (P < 0.05)?	No		Significantly different (P < 0.05)?	No
	Animal 5	37.25	10		38.5	10.3356			35.25	9.46309				One- or two-tailed P value?	Two-tailed		One- or two-tailed P value?	Two-tailed
	Animal 6	40.25	10		38.25	9.50311			42.75	10.6211				t, df	t=2.445, df=5		t, df	t=0.6654, df=5
														Number of pairs	6		Number of pairs	6
Table 2. Long-term sensitization behaviral training dataset
Refer Fig 1C
	LTS (Four Shocks)	Control Siphon withdrawal (sec) before sensitization	Percent representation	Std Dev	LTS Siphon withdrawal (sec) 24 h after sensitization	Percent fold change over Control	Average	Std Dev
	Animal 1	21.75	10	0	94.75	43.5632	36.4055	5.2324						Paired t test Control vs LTS_24h
	Animal 2	41	10		127.5	31.0976								P value	<0.0001
	Animal 3	30	10		123.25	41.0833								P value summary	****
	Animal 4	34.75	10		127.75	36.7626								Significantly different (P < 0.05)?	Yes
	Animal 5	41.75	10		147.75	35.3892								One- or two-tailed P value?	Two-tailed
	Animal 6	37.25	10		113.75	30.5369								t, df	t=12.36, df=5
														Number of pairs	6
Table 3.	Antibodies described in this study
	Primary antibody	Property	MW (kDa)	Company	Cat No.	Western	IP
	Kinesin heavy chain antibody	mAb	111	Millipore	MAB 1614	1:1000 dil	1:60 dil
	FK506-binding protein 2	pAb	23.7	Thermo Fisher	PA5-76346	1:1000 dil
	Calumenin	pAb	40.7	Thermo Fisher	17804-1-AP	1:1000 dil
	Synaptotagmin-1	pAb	47.7	Cell signaling technology	3347S	1:1000 dil
	Dynamin-1	pAb	97.4	abcam	ab108458	1:1000 dil
	Calmodulin	pAb	11.4	Cell signaling technology	4830S	1:1000 dil
	Sec23A	pAb	87.3	Cell signaling technology	8162S	1:1000 dil
	β-Tubulin Antibody	pAb	55	Cell signaling technology	2146S	1:1000 dil
Table 4. KHC peptide identified by MS/MS
Refer Fig 1F
	KHC identified Sequence	Prob	SEQUEST XCorr	SEQUEST deltaCn	Observed	Actual Mass	Charge	Delta Da	Delta PPM	Retention Time	Start	Stop
	(R)VRPLNQSEER(T)	1	2.16164	0.686481	409.886	1226.64	3	0.0006843	0.5574	758.785	15	24
	(R)TGSKFVLKFPSEESIGIGGK(I)	1	3.33824	0.599804	521.038	2080.12	4	-7.832e-06	-0.003763	4555.81	25	44
	(R)TGSKFVLKFPSEESIGIGGK(I)	1	1.56199	0.393121	694.381	2080.12	3	0.0001325	0.06367	4552.22	25	44
	(K)FVLKFPSEESIGIGGK(I)	1	3.18826	0.730819	569.983	1706.93	3	0.002718	1.591	5390.23	29	44
	(K)TNLSVHEDKNRVPYVK(G)	1	2.73532	0.604008	633.674	1898	3	-0.0002481	-0.1306	2008.83	151	166
	(K)TNLSVHEDKNRVPYVK(G)	1	1.96485	0.354154	475.508	1898	4	0.0004014	0.2114	1986.81	151	166
	(K)TNLSVHEDKNRVPYVK(G)	1	1.48942	0.354378	633.674	1898	3	-0.0008073	-0.4251	1983.6	151	166
	(K)TnLSVHEDKNRVPYVKGcTER(F)	1	1.78042	0.330297	626.569	2502.25	4	0.01884	7.526	1811.92	151	171
	(K)GcTERFVSSPEEVMEVIDEGKANR(H)	1	4.21366	0.716329	685.575	2738.27	4	0.005236	1.912	5114.83	167	190
	(R)FVSSPEEVMEVIDEGK(A)	1	1.73771	0.607345	897.93	1793.85	2	0.006176	3.441	6241.08	172	187
	(R)FVSSPEEVMEVIDEGKANR(H)	1	4.37575	0.696842	712.681	2135.02	3	-5.152e-05	-0.02412	5579.68	172	190
	(R)FVSSPEEVmEVIDEGKANR(H)	1	2.2712	0.631118	718.014	2151.02	3	0.003608	1.677	4562.04	172	190
	(R)FVSSPEEVMEVIDEGKANR(H)	1	2.72856	0.764268	712.681	2135.02	3	8.902e-05	0.04167	5607.6	172	190
	(R)FVSSPEEVmEVIDEGKANR(H)	1	2.30824	0.662689	718.015	2151.02	3	0.008318	3.865	4765.71	172	190
	(R)FVSSPEEVmEVIDEGKANR(H)	1	2.95541	0.756112	718.013	2151.02	3	0.00236	1.097	4535.26	172	190
	(R)FVSSPEEVmEVIDEGKANR(H)	1	2.18424	0.61968	718.014	2151.02	3	0.004035	1.875	4874.07	172	190
	(R)FVSSPEEVmEVIDEGKANR(H)	1	2.53383	0.678918	718.012	2151.01	3	-0.002022	-0.9394	4928.97	172	190
	(R)FVSSPEEVmEVIDEGKANR(H)	1	2.28562	0.597611	718.012	2151.01	3	-0.001287	-0.5982	4981.49	172	190
	(R)FVSSPEEVmEVIDEGKANR(H)	1	1.84209	0.630631	718.013	2151.02	3	0.001823	0.8469	4955.02	172	190
	(R)FVSSPEEVmEVIDEGKANR(H)	1	2.23433	0.726419	718.013	2151.02	3	0.0009372	0.4355	5575.75	172	190
	(R)FVSSPEEVmEVIDEGKANR(H)	1	1.96666	0.705796	718.014	2151.02	3	0.004039	1.877	4510.16	172	190
	(R)FVSSPEEVmEVIDEGKANR(H)	1	2.13256	0.688791	718.011	2151.01	3	-0.002946	-1.369	5601.63	172	190
	(R)FVSSPEEVmEVIDEGKANR(H)	1	2.35696	0.667766	718.012	2151.01	3	-0.00165	-0.7668	4900.72	172	190
	(R)FVSSPEEVmEVIDEGKANR(H)	1	1.38742	0.665725	718.013	2151.02	3	0.002336	1.085	5204.63	172	190
	(R)FVSSPEEVmEVIDEGKANR(H)	1	1.80696	0.588202	718.012	2151.01	3	-0.000806	-0.3745	5173.35	172	190
	(R)FVSSPEEVmEVIDEGKANR(H)	1	1.78047	0.662489	718.013	2151.02	3	0.002227	1.035	5069.87	172	190
	(R)FVSSPEEVmEVIDEGKANR(H)	1	1.48141	0.509407	718.012	2151.01	3	-0.0006488	-0.3015	5143.26	172	190
	(R)FVSSPEEVmEVIDEGKANR(H)	1	1.09292	0.286699	718.014	2151.02	3	0.003857	1.792	5037.04	172	190
	(R)HVAVTNMNEHSSR(S)	1	5.53341	0.763592	494.569	1480.68	3	0.0005249	0.3542	668.01	191	203
	(R)HVAVTNmNEHSSR(S)	1	4.7369	0.80912	499.901	1496.68	3	0.0008591	0.5736	667.668	191	203
	(R)HVAVTNmNEHSSR(S)	1	3.68485	0.653239	499.9	1496.68	3	-0.001243	-0.83	481.262	191	203
	(R)SHSVFLIHVKQENVENEK(K)	1	5.53911	0.684101	535.031	2136.1	4	-9.257e-06	-0.004331	2390.33	204	221
	(K)LHGKLYLVDLAGSEKVSK(T)	1	1.88233	0.594635	490.034	1956.11	4	0.0002828	0.1445	3197.31	223	240
	(K)LYLVDLAGSEK(V)	1	1.31024	0.57423	604.333	1206.65	2	0.00138	1.143	5026.12	227	237
	(K)LYLVDLAGSEK(V)	1	1.42454	0.578216	604.334	1206.65	2	0.003084	2.554	4999.22	227	237
	(K)LYLVDLAGSEKVSK(T)	1	1.90637	0.592561	507.955	1520.84	3	-0.001015	-0.6672	4274.89	227	240
	(K)VSKTGAEGSVLDEAK(N)	1	2.41827	0.592442	497.595	1489.76	3	0.0007144	0.4792	1845.41	238	252
	(K)TGAEGSVLDEAK(N)	1	3.77961	0.612921	588.79	1175.57	2	-0.0007704	-0.6548	2333.09	241	252
	(K)TGAEGSVLDEAKNINK(S)	1	2.97814	0.522547	549.285	1644.83	3	0.0005831	0.3543	2982.45	241	256
	(K)TGAEGSVLDEAKNINK(S)	1	1.96623	0.40116	549.284	1644.83	3	-0.0005042	-0.3064	3008.12	241	256
	(K)TGAEGSVLDEAKNINK(S)	1	1.69561	0.493313	823.424	1644.83	2	0.0007237	0.4397	2994.2	241	256
	(K)TGAEGSVLDEAKnINKSLSALGNVISALADGNKSHVPYRDSK(L)	1	3.81806	0.643139	722.047	4326.24	6	0.02867	6.624	6287.18	241	282
	(K)SLSALGNVISALADGNK(S)	1	3.25212	0.696802	815.445	1628.87	2	0.001221	0.7491	6417.51	257	273
	(K)SLSALGNVISALADGNK(S)	1	2.58862	0.662081	543.965	1628.87	3	-0.0001964	-0.1205	6417.33	257	273
	(K)SLSALGNVISALADGNKSHVPYRDSK(L)	1	2.24099	0.53661	540.688	2698.4	5	-0.001141	-0.4227	5129.42	257	282
	(K)SLSALGnVISALADGNKSHVPYRDSK(L)	1	2.6807	0.5948	675.858	2699.4	4	0.01669	6.18	5132.27	257	282
	(K)SLSALGNVISALADGNKSHVPYRDSK(L)	1	2.33786	0.498992	675.608	2698.4	4	-0.00271	-1.004	5133.71	257	282
	(R)ILQESLGGNAR(T)	1	2.73308	0.635183	579.317	1156.62	2	-0.0001793	-0.1549	2433.74	286	296
	(R)ILQESLGGNAR(T)	1	2.86778	0.662834	579.318	1156.62	2	0.0005487	0.474	2459.11	286	296
	(R)ILQESLGGnAR(T)	1	1.86052	0.597761	579.809	1157.6	2	-0.0004651	-0.4014	2831.66	286	296
	(K)STLmFGQR(A)	1	1.89201	0.596467	478.237	954.459	2	2.429e-05	0.02543	2453.36	315	322
	(K)TIKNVVTVNEELTAEEWKR(R)	1	4.08619	0.60967	565.555	2258.19	4	0.0009623	0.4259	3922.04	325	343
	(K)TIKNVVTVnEELTAEEWKR(R)	1	3.50652	0.714604	565.805	2259.19	4	0.01451	6.421	3937.78	325	343
	(K)NVVTVNEELTAEEWKR(R)	1	1.93267	0.584074	639.661	1915.96	3	-0.003676	-1.917	4053.31	328	343
	(K)LIILKLEAELQSWR(N)	1	3.25215	0.852748	571.343	1711.01	3	0.005186	3.029	6274.94	357	370
	(K)AVPVEEQVDVK(T)	1	2.1122	0.533014	606.827	1211.64	2	0.0002948	0.2431	2793.28	374	384
	(K)LYQQLDDKDDEINNQGQLIEK(L)	1	1.88576	0.536265	840.414	2518.22	3	0.001679	0.6666	3745.47	437	457
	(K)LKEQMLEQEDLITNSR(R)	1	1.75858	0.503239	649.668	1945.98	3	0.003036	1.559	3752.2	458	473
	(K)LKEQMLEQEDLITNSRR(D)	1	2.25887	0.58524	526.527	2102.08	4	0.0008862	0.4214	3181.99	458	474
	(K)LKEQmLEQEDLITNSRR(D)	1	1.66047	0.396689	530.525	2118.07	4	-0.00254	-1.198	2652.11	458	474
	(R)DYENSQAEMGR(I)	1	1.9117	0.545386	650.267	1298.52	2	-0.0002826	-0.2175	1904.64	475	485
	(R)IQADNESAKEEVKEVLQALEELAmNYDQK(S)	1	2.98031	0.670007	838.662	3350.62	4	0.0002293	0.06842	6902.38	486	514
	(R)IQADNESAKEEVKEVLQALEELAMNYDQK(S)	1	2.82553	0.655291	834.664	3334.63	4	0.002962	0.8881	6983.06	486	514
	(R)IQADnESAKEEVKEVLQALEELAMNYDQK(S)	1	1.48228	0.574058	834.914	3335.63	4	0.01918	5.749	6982.06	486	514
	(R)IqADNESAKEEVKEVLQALEELAMNYDQK(S)	1	1.48343	0.574833	834.914	3335.63	4	0.01918	5.749	6982.06	486	514
	(R)IQADNESAKEEVKEVLqALEELAMNYDQK(S)	1	1.48343	0.574833	834.914	3335.63	4	0.01918	5.749	6982.06	486	514
	(R)IQADnESAKEEVKEVLQALEELAmNYDQK(S)	1	2.20004	0.515502	838.912	3351.62	4	0.01595	4.759	6901.12	486	514
	(R)IQADNESAKEEVKEVLqALEELAmNYDQK(S)	1	2.20024	0.515593	838.912	3351.62	4	0.01595	4.759	6901.12	486	514
	(K)SQEVDNKNRDIEALNEEISQK(T)	1	2.29584	0.588587	615.556	2458.2	4	0.002245	0.9129	3135.96	515	535
	(K)SQEVDNKNRDIEALNEEISQK(T)	1	1.71292	0.384346	820.406	2458.2	3	0.001692	0.6882	3118.13	515	535
	(K)SQEVDNKNRDIEALNEEISQK(T)	1	1.75342	0.484042	615.556	2458.19	4	-0.0002197	-0.08933	3110.49	515	535
	(K)SQEVDNKNRDIEALNEEISQKTVK(I)	1	3.62808	0.538102	558.289	2786.41	5	0.00285	1.022	3167.64	515	538
	(K)SQEVDNKNRDIEALNEEISQKTVK(I)	1	2.86411	0.669866	697.608	2786.4	4	-0.001597	-0.5728	3163.49	515	538
	(K)NRDIEALNEEISQK(T)	1	2.68324	0.593818	553.616	1657.83	3	0.0005492	0.3311	2982.55	522	535
	(R)DIEALNEEISQK(T)	1	1.6381	0.435386	694.848	1387.68	2	-0.0008577	-0.6176	4128.1	524	535
	(R)DIEALNEEISQKTVK(I)	1	3.48834	0.666841	572.972	1715.89	3	-0.0003731	-0.2173	3842.22	524	538
	(K)TVKINTIQTELDSLRDTSTHQK(K)	1	2.76354	0.54344	632.838	2527.32	4	-0.0006554	-0.2592	3954.88	536	557
	(K)TVKINTIQTELDSLRDTSTHQKKR(V)	1	1.87228	0.0634496	563.312	2811.52	5	0.001224	0.4352	3220.81	536	559
	(K)INTIQTELDSLR(D)	1	2.8999	0.63304	701.881	1401.75	2	0.0005921	0.4221	4946.56	539	550
	(K)INTIQTELDSLRDTSTHQK(K)	1	3.76839	0.549379	550.786	2199.11	4	-5.959e-05	-0.02708	3949.96	539	557
	(K)INTIQTELDSLRDTSTHQK(K)	1	2.69884	0.62402	734.046	2199.12	3	0.001656	0.7529	3935.39	539	557
	(K)INTIQTELDSLRDTSTHQK(K)	1	2.5511	0.601343	550.785	2199.11	4	-0.0008031	-0.365	3924.78	539	557
	(K)INTIQTELDSLRDTSTHQKKR(V)	1	4.87582	0.460344	497.669	2483.31	5	0.000894	0.3599	3002.12	539	559
	(K)INTIQTELDSLRDTSTHQKKR(V)	1	1.92793	0.355773	621.835	2483.31	4	0.0005902	0.2376	3029.15	539	559
	(K)INTIQTELDSLRDTSTHQKKR(V)	1	1.95964	0.337517	497.669	2483.31	5	-0.0004565	-0.1838	3034.31	539	559
	(K)INTIQTELDSLRDTSTHQKKR(V)	1	1.79268	0.231163	621.835	2483.31	4	0.0005718	0.2302	3002.48	539	559
	(R)VVEMMSSLLKDLGDIGSVIGGnAAENKPNSGASEKLEEEFTVAR(L)	1	4.6646	0.584964	919.462	4592.27	5	0.0116	2.524	6590.36	560	603
	(R)VVEMMSSLLKDLGDIGSVIGGnAAEnKPNSGASEKLEEEFTVAR(L)	1	3.63698	0.636308	919.663	4593.28	5	0.03224	7.018	6592.83	560	603
	(K)DLGDIGSVIGGNAAENKPNSGASEKLEEEFTVAR(L)	1	2.59516	0.560024	869.431	3473.69	4	0.002803	0.8066	5740.87	570	603
	(K)DLGDIGSVIGGNAAEnKPNSGASEKLEEEFTVAR(L)	1	2.09347	0.471892	869.681	3474.69	4	0.01856	5.341	5737.13	570	603
	(K)LEEEFTVAR(L)	1	2.13283	0.510065	547.28	1092.55	2	0.0001464	0.1339	3238.56	595	603
	(R)AANLETNQSENNK(K)	1	1.18088	0.371593	716.837	1431.66	2	4.233e-05	0.02955	861.17	620	632
	(R)AANLETNQSENNKKLEDANTELSDcQLK(I)	1	2.36099	0.658473	795.129	3176.49	4	-0.003153	-0.9922	3031.09	620	647
	(R)AANLETNQSEnNKKLEDANTELSDcQLK(I)	1	1.77225	0.602066	795.38	3177.49	4	0.01576	4.959	3031.91	620	647
	(R)AANLETNQSENnKKLEDANTELSDcQLK(I)	1	1.77225	0.602066	795.38	3177.49	4	0.01576	4.959	3031.91	620	647
	(R)AANLETNQSENNKKLEDAnTELSDcQLK(I)	1	1.77225	0.602066	795.38	3177.49	4	0.01576	4.959	3031.91	620	647
	(R)AANLETNQSENNKKLEDANTELSDcQLK(I)	1	2.26811	0.570502	795.13	3176.49	4	0.002438	0.7674	3004.84	620	647
	(R)AANLETNQSENNKKLEDAnTELSDcQLKIQQYEAK(M)	1	4.10721	0.659456	808.594	4037.93	5	0.02052	5.081	3845.69	620	654
	(R)AANLETNQSENNKKLEDANTELSDcQLKIQQYEAK(M)	1	4.50528	0.609318	808.393	4036.93	5	-0.001046	-0.259	3819.9	620	654
	(K)KLEDANTELSDcQLK(I)	1	2.84274	0.707335	588.621	1762.84	3	0.0007334	0.4158	2709.94	633	647
	(K)KLEDANTELSDcQLKIQQYEAK(M)	1	3.4624	0.707974	656.827	2623.28	4	0.0003969	0.1512	3731.75	633	654
	(K)KLEDAnTELSDcQLKIQQYEAK(M)	1	1.98059	0.556308	657.078	2624.28	4	0.01712	6.522	3742.74	633	654
	(K)LEDANTELSDcQLK(I)	1	0.787664	0.685568	818.38	1634.75	2	-0.000739	-0.4518	3235.27	634	647
	(K)MATLSETIKDVESK(R)	1	4.07039	0.720599	517.936	1550.79	3	-0.0002625	-0.1691	3962.73	655	668
	(K)mATLSETIKDVESK(R)	1	1.82925	0.550126	523.267	1566.78	3	-0.001027	-0.6549	3424.35	655	668
	(K)mATLSETIKDVESK(R)	1	1.71097	0.610943	523.267	1566.78	3	-0.001473	-0.9398	3962.11	655	668
	(K)MATLSETIKDVESKR(R)	1	1.68103	0.51027	569.97	1706.89	3	-0.0004026	-0.2357	3571.1	655	669
	(K)MATLSETIKDVESKRR(K)	1	2.74603	0.599225	466.754	1862.99	4	-0.0008031	-0.4308	3085.47	655	670
	(K)MATLSETIKDVESKRR(K)	1	2.19807	0.605619	466.754	1862.99	4	-8.628e-05	-0.04629	3059.88	655	670
	(K)mATLSETIKDVESKRR(K)	1	2.89443	0.636922	470.753	1878.98	4	-0.0004789	-0.2548	2660.65	655	670
	(K)mATLSETIKDVESKRR(K)	1	1.20358	0.457142	470.753	1878.98	4	-0.0004404	-0.2342	2956.96	655	670
	(K)RRKLEENVDSLTEEVAR(F)	1	3.40614	0.541488	511.775	2043.07	4	-0.0006002	-0.2936	2684.44	669	685
	(R)RKLEENVDSLTEEVAR(F)	1	2.57824	0.677142	629.997	1886.97	3	-0.00199	-1.054	3113.28	670	685
	(R)RKLEENVDSLTEEVAR(F)	1	2.5148	0.603832	472.75	1886.97	4	0.0005621	0.2978	3116.45	670	685
	(R)KLEENVDSLTEEVAR(F)	1	3.44929	0.681457	577.963	1730.87	3	-0.0001239	-0.07157	3707.91	671	685
	(R)KLEENVDSLTEEVAR(F)	1	2.62587	0.686781	577.963	1730.87	3	3.982e-05	0.02299	3165.51	671	685
	(R)KLEENVDSLTEEVAR(F)	1	2.06605	0.597807	866.441	1730.87	2	-0.001756	-1.014	3711.34	671	685
	(R)KLEENVDSLTEEVARFK(A)	1	2.96121	0.646163	502.516	2006.04	4	0.003115	1.552	4625.41	671	687
	(R)KLEENVDSLTEEVARFK(A)	1	2.22312	0.64438	669.685	2006.03	3	0.0002083	0.1038	4616.86	671	687
	(K)LEENVDSLTEEVAR(F)	1	2.07008	0.677698	802.394	1602.77	2	-0.000271	-0.169	4385.86	672	685
	(R)FKANETMHATVTQK(A)	1	2.39871	0.552416	535.94	1604.8	3	0.0009817	0.6114	1410.52	686	699
	(R)FKANETmHATVTQK(A)	1	1.80069	0.486565	541.272	1620.79	3	-0.0002373	-0.1463	1411.34	686	699
	(K)ANETmHATVTQK(A)	1	1.73925	0.592876	449.551	1345.63	3	0.0002132	0.1583	864.071	688	699
	(K)AQETSDKLQSEIQMK(E)	1	2.31624	0.685737	579.291	1734.85	3	0.003853	2.22	2628.69	700	714
	(K)AQETSDKLQSEIQMKEALEK(Q)	1	2.71507	0.493057	577.294	2305.15	4	0.0008325	0.361	3140.63	700	719
	(K)AQETSDKLqSEIQMKEALEK(Q)	1	1.91883	0.484287	577.544	2306.15	4	0.01755	7.605	3137.96	700	719
	(K)QLSNLREEISDKQTLIDELKETNQK(L)	1	3.27683	0.62147	743.893	2971.54	4	-0.002222	-0.7477	4395.77	731	755
	(K)QLSNLREEISDKQTLIDELKETNQK(L)	1	3.8261	0.509176	595.316	2971.55	5	-0.001072	-0.3605	4391.86	731	755
	(R)EqAKEDLKGLEETVAK(E)	1	2.48026	0.603461	596.985	1787.93	3	0.01731	9.678	2921.94	792	807
	(R)EQAKEDLKGLEETVAK(E)	1	1.25358	0.220425	596.65	1786.93	3	-0.001907	-1.066	2917.51	792	807
	(R)EQAKEDLKGLEETVAKELQTLHNLR(K)	1	5.92368	0.704649	579.312	2891.52	5	-0.01142	-3.946	6115.32	792	816
	(R)EQAKEDLKGLEETVAKELQTLHNLR(K)	1	4.28749	0.597936	723.891	2891.53	4	-0.001785	-0.6172	6122.38	792	816
	(R)EQAKEDLKGLEETVAKELQTLHNLRK(L)	1	2.44013	0.577932	504.279	3019.63	6	0.0028	0.9268	5697.37	792	817
	(R)EQAKEDLKGLEETVAKELQTLHNLRK(L)	1	2.11481	0.552303	604.933	3019.63	5	-0.0008033	-0.2659	5685.15	792	817
	(R)EqAKEDLKGLEETVAKELQTLHNLRK(L)	1	1.84252	0.626381	504.445	3020.63	6	0.01288	4.264	5691.45	792	817
	(K)ELQTLHNLRK(L)	1	1.47801	0.277605	417.911	1250.71	3	6.37e-05	0.05089	1424.77	808	817
	(R)KLFVQDLQNR(V)	1	1.69731	0.535033	630.856	1259.7	2	-0.001153	-0.9144	2832.03	817	826
	(R)KLFVQDLQNRVK(K)	1	3.07398	0.623797	496.628	1486.86	3	-0.0007263	-0.4882	2783.86	817	828
	(K)LFVQDLQNR(V)	1	1.48181	0.45771	566.81	1131.6	2	0.000909	0.8026	3642.43	818	826
	(K)AANKKEEEEDEEAGGNVAQK(Q)	1	5.83523	0.656821	537.252	2144.98	4	-0.001972	-0.919	668.97	830	849
	(K)AANKKEEEEDEEAGGNVAQK(Q)	1	7.84785	0.74051	716.001	2144.98	3	-0.0001276	-0.05947	669.237	830	849
	(K)AANKKEEEEDEEAGGNVAQKQK(I)	1	9.48303	0.745981	601.291	2401.14	4	-0.0002706	-0.1126	488.196	830	851
	(K)QKISFLENNLEQLTK(V)	1	3.32563	0.634694	602.332	1803.97	3	-2.387e-05	-0.01323	4888.68	850	864
	(K)QKISFLENNLEQLTK(V)	1	1.59365	0.576932	902.994	1803.97	2	-0.0008659	-0.4798	4892.62	850	864
	(K)QKISFLENNLEQLTKVHK(Q)	1	2.52118	0.62342	543.056	2168.19	4	-0.001802	-0.8305	4200.52	850	867
	(K)ISFLENNLEQLTK(V)	1	2.60074	0.526687	774.916	1547.82	2	-0.001737	-1.122	5851.09	852	864
	(K)ISFLENNLEQLTKVHK(Q)	1	2.4021	0.658882	479.018	1912.04	4	0.0007871	0.4114	4807.2	852	867
	(K)QLVRDNADLRcELPKLEKR(L)	1	3.11289	0.626868	471.461	2352.27	5	-0.001737	-0.738	2883.26	868	886
	(R)DNADLRcELPKLEKR(L)	1	2.84589	0.594163	464.996	1855.96	4	-0.001444	-0.7777	2797.37	872	886
	(R)VKSLETALKEAK(E)	1	1.17349	0.242896	439.598	1315.77	3	-0.0002262	-0.1718	1825.18	894	905
	(K)SLETALKEAK(E)	1	2.31827	0.647103	545.311	1088.61	2	-0.0003771	-0.3461	2065.32	896	905
	(K)SLETALKEAKEGAMRDR(K)	1	1.66928	0.48869	477.002	1903.98	4	-0.000779	-0.4089	2887.37	896	912
	(K)SLETALKEAKEGAmRDR(K)	1	1.39562	0.406433	481.001	1919.97	4	0.0001386	0.07215	2881.44	896	912
	(R)YQMEVDRIKEAVR(Q)	1	2.36808	0.648626	409.967	1635.84	4	0.0002007	0.1226	2951.62	915	927
	(R)YQmEVDRIKEAVR(Q)	1	1.63552	0.663482	413.966	1651.84	4	5.633e-05	0.03408	2352.71	915	927
	(R)RGHAPQIAKPIRPGQHPGGPPAqSTGIR(G)	1	3.84738	0.663201	481.27	2881.57	6	0.02011	6.977	1640.62	934	961
	(R)RGHAPQIAKPIRPGQHPGGPPAQSTGIR(G)	1	3.2516	0.654526	481.103	2880.57	6	0.001689	0.586	1704.17	934	961
	(R)RGHAPQIAKPIRPGQHPGGPPAQSTGIR(G)	1	4.18309	0.659982	481.103	2880.57	6	0.002571	0.8924	1670.41	934	961
	(R)RGHAPQIAKPIRPGQHPGGPPAQSTGIR(G)	1	3.41249	0.652672	481.101	2880.56	6	-0.006612	-2.294	1642.14	934	961
	(R)RGHAPQIAKPIRPGQHPGGPPAqSTGIR(G)	1	3.81626	0.519922	481.269	2881.57	6	0.01758	6.097	1668.78	934	961
	(R)RGHAPQIAKPIRPGQHPGGPPAQSTGIR(G)	1	3.27761	0.57021	577.124	2880.58	5	0.01131	3.927	1672.82	934	961
	(R)RGHAPQIAKPIRPGQHPGGPPAQSTGIR(G)	1	2.65792	0.602445	577.125	2880.59	5	0.01898	6.586	1707.04	934	961
	(R)RGHAPQIAKPIRPGQHPGGPPAQSTGIR(G)	1	1.60182	0.373247	481.102	2880.57	6	0.0006559	0.2276	1772.19	934	961
	(R)RGHAPQIAKPIRPGQHPGGPPAqSTGIR(G)	1	3.0002	0.541861	481.271	2881.58	6	0.02696	9.351	1711.49	934	961
	(R)RGHAPQIAKPIRPGQHPGGPPAQSTGIR(G)	1	2.35187	0.591276	577.122	2880.57	5	0.00488	1.694	1645.44	934	961
	(R)GHAPQIAKPIRPGQHPGGPPAQSTGIR(G)	1	4.33856	0.642213	545.901	2724.47	5	-0.002095	-0.7688	1823.74	935	961
	(R)GHAPQIAKPIRPGqHPGGPPAQSTGIR(G)	1	3.79237	0.598951	546.101	2725.47	5	0.0164	6.016	1837.22	935	961
	(R)GHAPQIAKPIRPGQHPGGPPAQSTGIR(G)	1	2.50446	0.721441	682.124	2724.47	4	-0.002934	-1.077	1826.32	935	961
	(R)GHAPQIAKPIRPGqHPGGPPAQSTGIR(G)	1	2.00171	0.547213	546.1	2725.46	5	0.01186	4.351	1885.7	935	961
	(R)GGGTAIPANGPAAVKDFA(-)	1	2.47391	0.651022	807.419	1612.82	2	0.001456	0.9023	4281.8	962	979
	(R)GGGTAIPAnGPAAVKDFA(-)	1	1.89314	0.605647	807.91	1613.81	2	0.000416	0.2576	4655.78	962	979
	(R)GGGTAIPANGPAAVKDFA(-)	1	2.29916	0.623475	807.417	1612.82	2	-0.0008755	-0.5425	4307.08	962	979
	(R)SHSVFLIHVKQENVENEK(K)	0.99	0.957403	0.460146	713.039	2136.1	3	-0.0002403	-0.1125	2391.75	204	221
	(R)SHSVFLIHVKQENVENEKK(L)	0.99	1.2957	0.337088	453.845	2264.19	5	-0.001034	-0.4565	2010.29	204	222
	(R)TTMVIccSPASYNDTETKSTLmFGQR(A)	0.99	1.23041	0.546892	1005.45	3013.33	3	-0.0007082	-0.2349	4503.68	297	322
	(K)STLmFGQR(A)	0.99	1.57464	0.6225	478.237	954.459	2	-0.0001701	-0.178	2533.05	315	322
	(K)LKEQmLEQEDLITNSRR(D)	0.99	1.18629	0.282423	530.525	2118.07	4	-0.003034	-1.432	2699.17	458	474
	(K)INTIQTELDSLRDTSTHQKK(R)	0.99	1.57387	0.545662	582.811	2327.21	4	0.005259	2.259	3406.01	539	558
	(R)AANLETNQSENnKKLEDANTELSDcQLKIQQYEAK(M)	0.99	1.04394	0.421565	1010.49	4037.93	4	0.01733	4.291	3821.23	620	654
	(R)AANLETNQSEnNKKLEDANTELSDcQLKIQQYEAK(M)	0.99	1.04394	0.421565	1010.49	4037.93	4	0.01733	4.291	3821.23	620	654
	(R)AANLETNQSENNKKLEDAnTELSDcQLKIQQYEAK(M)	0.99	1.04394	0.421565	1010.49	4037.93	4	0.01733	4.291	3821.23	620	654
	(R)AANLETNQSENNKKLEDANTELSDcqLKIQQYEAK(M)	0.99	1.04427	0.421885	1010.49	4037.93	4	0.01733	4.291	3821.23	620	654
	(K)IQQYEAK(M)	0.99	1.50026	0.333811	440.232	878.45	2	0.0002129	0.2421	852.311	648	654
	(K)mATLSETIKDVESK(R)	0.99	1.4489	0.418532	523.268	1566.78	3	0.001314	0.8379	3648.89	655	668
	(K)LTLALDK(M)	0.99	1.95207	0.27983	387.242	772.47	2	1.766e-05	0.02284	3326.38	756	762
	(R)EQAKEDLKGLEETVAKELQTLHNLRK(L)	0.99	1.34704	0.521174	604.933	3019.63	5	-0.003357	-1.112	5714.67	792	817
	(K)LFVQDLQNRVK(K)	0.99	1.31499	0.565598	453.93	1358.77	3	-0.0004861	-0.3575	3476.44	818	828
	(K)ISFLENNLEQLTKVHK(Q)	0.99	1.55306	0.561495	638.355	1912.04	3	0.00025	0.1307	4809.09	852	867
	(K)QLVRDNADLRcELPKLEK(R)	0.99	1.57022	0.113259	440.241	2196.17	5	-0.001899	-0.8641	3273.19	868	885
	(R)KRYQMEVDR(I)	0.99	1.20742	0.462577	408.877	1223.61	3	0.0002021	0.165	844.485	913	921
	(R)KRYQMEVDRIKEAVR(Q)	0.99	1.8854	0.447822	481.016	1920.04	4	0.0001675	0.08718	2081.36	913	927
	(R)GGGTAIPAnGPAAVKDFA(-)	0.99	2.01073	0.587013	807.91	1613.81	2	8.202e-05	0.05079	4620.42	962	979
	(R)VRPLNQSEER(T)	0.98	2.07813	0.615489	409.886	1226.64	3	-0.0005888	-0.4796	783.823	15	24
	(K)FPSEESIGIGGK(I)	0.98	1.20478	0.671894	610.812	1219.61	2	0.0002681	0.2196	3748.89	33	44
	(R)FVSSPEEVmEVIDEGKANR(H)	0.98	1.04212	0.301728	718.014	2151.02	3	0.003139	1.459	4834.03	172	190
	(K)STLMFGQR(A)	0.98	1.5294	0.567418	470.239	938.463	2	-0.00125	-1.331	3026.3	315	322
	(K)LKEqmLEQEDLITNSR(R)	0.98	0.978736	0.136638	655.332	1962.98	3	0.018	9.164	3145.63	458	473
	(K)LKEQmLEqEDLITNSR(R)	0.98	0.978736	0.136638	655.332	1962.98	3	0.018	9.164	3145.63	458	473
	(K)INTIqTELDSLRDTSTHQK(K)	0.98	2.09299	0.522764	551.036	2200.11	4	0.01666	7.568	3957.17	539	557
	(K)MKSEVKTLATR(A)	0.98	1.08864	0.442324	421.908	1262.7	3	-0.0003999	-0.3165	943.133	609	619
	(R)SHSVFLIHVKQEnVENEKK(L)	0.97	1.80798	0.50099	454.046	2265.19	5	0.01913	8.442	2012.1	204	222
	(R)SHSVFLIHVKqENVENEKK(L)	0.97	1.80821	0.501114	454.046	2265.19	5	0.01913	8.442	2012.1	204	222
	(K)LYLVDLAGSEKVSKTGAEGSVLDEAK(N)	0.97	1.36869	0.394001	670.608	2678.4	4	0.001449	0.5408	4778.6	227	252
	(R)EqAKEDLKGLEETVAKELQTLHNLRK(L)	0.97	1.39348	0.542617	605.133	3020.63	5	0.01586	5.249	5682.84	792	817
	(K)STLmFGQR(A)	0.96	1.46136	0.626304	478.237	954.46	2	0.0002608	0.2729	2506.76	315	322
	(K)NRDIEALnEEISQKTVK(I)	0.95	1.26319	0.566727	663.353	1987.04	3	0.01576	7.929	2992.94	522	538
	(K)TVKINTIQTELDSLRDTSTHQK(K)	0.95	1.99314	0.370214	506.472	2527.32	5	0.0002467	0.09757	3954.61	536	557
	(R)AANLETNQSENNKKLEDAnTELSDcQLKIQQYEAK(M)	0.95	1.13176	0.327958	808.595	4037.94	5	0.02322	5.75	3807.78	620	654
	(K)RRKLEENVDSLTEEVAR(F)	0.95	1.16467	0.357977	682.031	2043.07	3	-0.001015	-0.4964	2689.82	669	685
Table 5. WB analysis of ApKHC1 in rsponse to STS and LTS (1h)
Refer Fig 1H	ApKHC1 Relative protein level in WB					Dunnett's multiple comparisons test	Mean Diff.	95.00% CI of diff.	Below threshold?	Summary	Adjusted P Value					ANOVA summary
		Mean	STDEV	N		Control vs. STS	1.091	-18.65 to 20.83	No	ns	0.9819					F	6.28
	Control	10	0	3		Control vs. LTS (1h)	-20.6	-40.34 to -0.8551	Yes	*	0.0427					P value	0.0338
	STS	8.90869	3.42588	3												P value summary	*
	LTS (1h)	30.5976	14.221	3		Test details	Mean 1	Mean 2	Mean Diff.	SE of diff.	n1	n2	q	DF		Significant diff. among means (P < 0.05)?	Yes
						Control vs. STS	10	8.909	1.091	6.896	3	3	0.1583	6		R squared	0.6767
						Control vs. LTS (1h)	10	30.6	-20.6	6.896	3	3	2.987	6
