# Supplementary material for: Short-Term and Long-Term Sensitization Differentially Alters the Composition of an Anterograde Transport Complex in Aplysia
Source: eNeuro. 2023 Jan 3;10(1):ENEURO.0266-22.2022. doi: 10.1523/ENEURO.0266-22.2022 (PMC9829102; doi:10.1523/ENEURO.0266-22.2022)
Supplement: Figure 2-1 — Table 1, Kinesin heavy chain Ab TMT mass spectrometry plexing strategy. Table 2, Total number of proteins identified by TMT mass spectrometry. Table 3, Raw IgG2-normalized data: comparison of detected peptides Control versus STS. Table 4, Raw IgG2-normalized data: comparison of detected peptides Control versus LTS (1 h). Table 5, Raw kinesin heavy chain 1-normalized data: comparison of detected peptides Control versus STS. Table 6, Raw kinesin heavy chain 1-normalized data: comparison of detected peptides Control versus LTS (1 h). Download Figure 2-1, XLS file. [file enu-eN-NWR-0266-22-s06.xls]

## Sheet: Sheet1
Table 1. Kinesin heavy chain Ab TMT mass spec plexing strategy
	Plex	TMTpro-126[3]	TMTpro-127N[3]	TMTpro-127C[3]	TMTpro-128N[3]	TMTpro-128C[3]	TMTpro-129N[3]	TMTpro-129C[3]	TMTpro-130N[3]	TMTpro-130C[3]	TMTpro-131N[3]
n=5	1	126.128	127.125	127.131	128.128	128.134	129.131	129.138	130.135	130.141	131.138
		control	control	control	T1	T2	T1	T2	T3	T2	T3
	Plex	TMTpro-126[3]	TMTpro-127N[3]	TMTpro-127C[3]	TMTpro-128N[3]	TMTpro-128C[3]	TMTpro-129N[3]	TMTpro-129C[3]	TMTpro-130N[3]	TMTpro-130C[3]	TMTpro-131N[3]
	2	126.128	127.125	127.131	128.128	128.134	129.131	129.138	130.135	130.141	131.138
		control	control	T1	T1	T1	T2	T3	T3	T3	T2
control	Control/Un-shocked
T1	STS/Single shock
T2	LTS (1h)/Sensitized_1h
T3	LTS (3h)/ Sensitized_3h
Table 2. Total number of proteins identified by TMT Mass spec
Proteins with synaptic importance are highlighted
Protein FDR Confidence: Combined	Accession	Description	Coverage [%]	# Peptides (by Search Engine): Sequest HT	MW [kDa]
High	XP_012936025.2	1-deoxyxylulose-5-phosphate synthase YajO	48	13	42.1
High	XP_012946232.1	1,4-alpha-glucan-branching enzyme	18	11	83.3
High	XP_035827305.1	14-3-3 protein beta/alpha-like	29	7	30.1
High	XP_005102699.1	14-3-3 protein epsilon	59	14	29.3
High	XP_005109589.1	14-3-3 protein zeta	51	13	29.6
High	XP_005103971.2	15-hydroxyprostaglandin dehydrogenase [NAD(+)]	38	6	27.3
High	XP_005089803.1	2,3-bisphosphoglycerate-dependent phosphoglycerate mutase isoform X1	57	10	28.5
High	XP_005095836.1	26S proteasome non-ATPase regulatory subunit 1	4	3	110.8
High	XP_005092362.1	26S proteasome non-ATPase regulatory subunit 11	2	1	46.8
High	XP_012935611.1	26S proteasome non-ATPase regulatory subunit 12	7	2	52.8
High	XP_005107749.1	26S proteasome non-ATPase regulatory subunit 13	16	5	43.2
High	XP_005101495.1	26S proteasome non-ATPase regulatory subunit 14	12	2	34.6
High	XP_012937202.1	26S proteasome non-ATPase regulatory subunit 2	6	4	100.3
High	XP_005107539.1	26S proteasome non-ATPase regulatory subunit 3	12	6	58.1
High	XP_005106668.1	26S proteasome non-ATPase regulatory subunit 6	13	5	44.9
High	XP_005104156.1	26S proteasome regulatory subunit 10B	7	2	44.4
High	XP_005106466.1	26S proteasome regulatory subunit 4	13	4	49.5
High	XP_005101113.1	26S proteasome regulatory subunit 6A-B	10	2	47.9
High	XP_005106028.1	26S proteasome regulatory subunit 6B	4	1	47.1
Medium	XP_005111295.1	26S proteasome regulatory subunit 7	2	1	48.3
High	XP_005093093.2	3-oxoacyl-[acyl-carrier-protein] reductase FabG	9	2	29.4
High	XP_035827603.1	3'(2'),5'-bisphosphate nucleotidase 1	6	2	39.8
High	XP_005091798.1	4-trimethylaminobutyraldehyde dehydrogenase	11	4	56.1
High	XP_035825606.1	40S ribosomal protein S10 isoform X1	15	2	21.8
High	XP_005113032.1	40S ribosomal protein S11	42	7	18.1
High	XP_005089402.1	40S ribosomal protein S12	39	5	14.9
High	XP_012936479.1	40S ribosomal protein S13	49	9	17.3
High	XP_005100704.1	40S ribosomal protein S14	47	5	16.1
High	XP_005103140.1	40S ribosomal protein S15	28	3	17.2
High	XP_012941566.1	40S ribosomal protein S15Aa	62	7	14.7
High	XP_005109349.1	40S ribosomal protein S16	31	5	16.4
High	XP_005106757.1	40S ribosomal protein S17	45	5	18.5
High	XP_012936217.2	40S ribosomal protein S18	24	4	17.8
High	XP_005093544.1	40S ribosomal protein S19	47	8	16.4
High	XP_005108650.1	40S ribosomal protein S2	24	7	30.6
High	XP_005089167.1	40S ribosomal protein S20	17	2	14
High	XP_005090304.1	40S ribosomal protein S21	11	1	9.1
High	XP_005103665.1	40S ribosomal protein S23	43	6	16
High	XP_005095594.1	40S ribosomal protein S24 isoform X2	20	3	15.2
High	XP_012944825.1	40S ribosomal protein S25	29	4	13.2
High	XP_005105894.2	40S ribosomal protein S26	20	2	14
Medium	NP_001191496.1	40S ribosomal protein S29	13	1	6.5
High	XP_005112049.1	40S ribosomal protein S3	32	6	26.9
High	P49395.2	40S ribosomal protein S3a	37	9	29.6
High	XP_005107139.1	40S ribosomal protein S4	35	9	29.8
High	XP_012938020.1	40S ribosomal protein S5	27	4	23.6
High	NP_001191465.1	40S ribosomal protein S6	26	7	28.5
High	XP_012938489.1	40S ribosomal protein S7 isoform X1	52	9	25.4
High	XP_005103315.1	40S ribosomal protein S8	46	8	23.9
High	XP_005090825.1	40S ribosomal protein S9	30	7	22.4
High	XP_005095223.1	40S ribosomal protein SA	12	3	36.5
High	XP_005113233.2	5-phosphohydroxy-L-lysine phospho-lyase	2	1	55.9
High	XP_012934776.1	5'-3' exoribonuclease 2	2	2	113.7
High	XP_005109585.1	6-phosphogluconate dehydrogenase, decarboxylating	22	11	75.8
High	XP_005107960.1	60S acidic ribosomal protein P0	37	10	34.2
High	XP_005094117.1	60S acidic ribosomal protein P1	31	1	11.5
High	XP_005102846.1	60S acidic ribosomal protein P2	40	3	11.4
High	XP_005108638.1	60S ribosomal protein L10	44	6	25.1
High	XP_005108000.1	60S ribosomal protein L10a-2	28	5	24.8
High	XP_012942753.1	60S ribosomal protein L11 isoform X1	16	3	21.2
High	XP_005107462.1	60S ribosomal protein L12 isoform X1	24	3	17.8
High	XP_012938773.1	60S ribosomal protein L13	18	4	23.9
High	XP_012940336.1	60S ribosomal protein L13a	19	4	23.3
High	XP_005109109.1	60S ribosomal protein L14	29	4	15.9
Medium	XP_005105828.1	60S ribosomal protein L15	6	1	24.1
High	XP_035827098.1	60S ribosomal protein L17 isoform X1	44	9	22.9
High	XP_012934966.1	60S ribosomal protein L18 isoform X1	5	1	26
High	XP_005097851.1	60S ribosomal protein L18a	27	7	20.7
High	XP_005107584.2	60S ribosomal protein L19 isoform X1	18	3	23.2
High	XP_005097554.1	60S ribosomal protein L21	19	3	18.6
High	XP_005098931.1	60S ribosomal protein L22	28	3	15.4
High	XP_005098439.1	60S ribosomal protein L23 isoform X1	34	4	14.9
High	XP_005094951.1	60S ribosomal protein L23a	30	5	19.4
High	XP_005088903.1	60S ribosomal protein L24	42	8	18
High	XP_005091103.1	60S ribosomal protein L26	28	4	16.6
High	XP_005098581.2	60S ribosomal protein L27 isoform X1	27	4	21.4
High	XP_012938412.1	60S ribosomal protein L28	40	8	15.5
High	XP_005092906.1	60S ribosomal protein L3	6	2	46.3
High	XP_005110947.1	60S ribosomal protein L30	43	4	12.7
High	XP_005097549.1	60S ribosomal protein L31	32	5	14.5
High	XP_005096705.2	60S ribosomal protein L32	26	4	15.9
High	XP_005094777.1	60S ribosomal protein L34	28	4	13.2
High	XP_005100194.1	60S ribosomal protein L35	23	4	14.5
High	XP_005104712.1	60S ribosomal protein L35a	13	1	13.9
High	XP_005095721.2	60S ribosomal protein L36	18	2	12.5
High	NP_001191497.1	60S ribosomal protein L37	40	5	11.7
High	XP_005090748.1	60S ribosomal protein L37a	30	3	10.3
High	XP_005098802.2	60S ribosomal protein L38	23	3	14.5
High	XP_005092499.3	60S ribosomal protein L4	10	5	44.5
High	XP_005099511.2	60S ribosomal protein L44	28	5	12.5
High	XP_005107604.1	60S ribosomal protein L5	10	3	33.6
Medium	XP_012937659.1	60S ribosomal protein L6	4	1	24.2
High	XP_012939875.1	60S ribosomal protein L7	42	9	28.3
High	XP_005112930.1	60S ribosomal protein L7a	6	1	30.2
High	XP_005091519.1	60S ribosomal protein L8	45	9	28.2
High	XP_005091935.1	60S ribosomal protein L9	59	10	21.1
High	NP_001191628.1	7B2 precursor	3	1	31
High	XP_005110846.3	A disintegrin and metalloproteinase with thrombospondin motifs 3	30	32	139.4
High	NP_001191478.1	abdominal ganglion neuropeptide R3-14 precursor	8	1	12.2
High	XP_012944851.1	acetyl-CoA acetyltransferase A, mitochondrial	3	1	35.5
High	XP_005090597.1	acetyl-CoA acetyltransferase, cytosolic	14	4	40.9
Medium	XP_005112116.1	acidic leucine-rich nuclear phosphoprotein 32 family member B isoform X1	2	1	31.6
High	XP_012940046.1	aconitate hydratase, mitochondrial	15	9	84.5
High	NP_001191569.1	actin	61	18	41.8
High	NP_001191587.1	actin ovestestis isoform	60	16	41.8
High	XP_012935978.2	actin-87E	28	5	29.5
High	XP_005098277.1	actin-interacting protein 1	9	4	64.8
High	XP_005100913.1	actin-related protein 2	2	1	44.7
High	XP_005093834.1	actin-related protein 2/3 complex subunit 1A isoform X1	31	10	43.8
High	XP_005098823.1	actin-related protein 2/3 complex subunit 2	26	5	34.9
Medium	XP_005100283.1	actin-related protein 2/3 complex subunit 3-A	4	1	20.4
High	XP_005100579.1	actin-related protein 2/3 complex subunit 4	10	2	19.7
High	XP_005100195.1	actin-related protein 2/3 complex subunit 5-A	25	2	16.7
High	XP_005090568.1	actin-related protein 3-A	8	3	47
High	XP_012945182.2	actin, clone 302	25	11	55
High	NP_001191580.1	actin, muscle	62	17	41.7
High	XP_005089741.1	acyl-CoA-binding protein	9	1	9.9
High	XP_005107836.1	acyl-protein thioesterase 1 isoform X1	9	2	28.9
High	XP_005101732.1	acylamino-acid-releasing enzyme	12	5	72.8
High	XP_005099308.1	adaptin ear-binding coat-associated protein 1	4	1	31.1
High	XP_005112499.1	adenosine kinase 1 isoform X1	15	5	40.8
High	XP_005103514.1	adenosylhomocysteinase A	42	15	47.4
High	XP_012939148.1	adenylosuccinate lyase	4	1	54.2
High	XP_012942603.1	adenylyl cyclase-associated protein 1	14	3	21.2
High	XP_005111120.2	adenylyl cyclase-associated protein 2, partial	3	1	49.1
High	XP_005101829.2	adhesion G protein-coupled receptor L1	2	2	154.9
High	XP_035824646.1	ADP-ribosylation factor 1	42	7	41.5
High	XP_012946260.1	ADP-ribosylation factor 4	56	6	20.1
High	XP_005098185.1	ADP-ribosylation factor 6	12	2	19.8
High	XP_005099490.1	ADP-ribosylation factor-like protein 1	13	1	20.2
High	XP_005107474.1	ADP,ATP carrier protein 3, mitochondrial	40	12	33.3
High	XP_005093610.1	aerolysin	35	17	66.2
High	NP_001191598.1	Ag precursor	28	4	25.2
High	XP_012935499.1	aklaviketone reductase DauE isoform X1	8	1	32.9
High	XP_005108862.1	alanine aminotransferase 2	6	3	53
High	XP_005105612.1	alanine aminotransferase 2	2	1	55.4
High	XP_005101347.1	alcohol sulfotransferase	12	4	36.2
High	XP_005094794.1	aldehyde dehydrogenase family 16 member A1	8	2	86.9
High	XP_005093216.1	aldehyde dehydrogenase, mitochondrial	2	1	56.7
High	XP_005111045.2	allograft inflammatory factor 1	15	1	17
High	XP_005104186.2	alpha-2-macroglobulin	1	2	192.3
High	XP_035825185.1	alpha-actinin	32	22	103.3
High	XP_005094317.1	alpha-aminoadipic semialdehyde dehydrogenase	7	3	58.9
High	XP_005103900.1	alpha-crystallin B chain	27	3	19.8
High	XP_005099209.1	alpha-soluble NSF attachment protein	11	3	32.7
High	XP_005105197.1	amidophosphoribosyltransferase isoform X1	2	1	55.6
High	XP_005099183.1	angiopoietin-1	9	4	58.2
High	XP_005105877.1	angiopoietin-2	15	7	65.2
High	XP_005097751.1	angiopoietin-2	13	6	64.2
High	XP_012941890.1	angiopoietin-2-like	5	3	54.6
Medium	XP_005104470.1	angiopoietin-related protein 7	1	1	61.3
High	XP_012938614.1	angiopoietin-related protein 7-like	11	6	57.5
Medium	XP_035829658.1	ankyrin repeat domain-containing protein 50, partial	1	1	135.5
High	XP_035828319.1	annexin A11	7	2	36.4
High	XP_005096370.1	annexin A13	46	12	35.7
High	XP_005101296.1	annexin-B12 isoform X1	3	2	60.7
High	XP_012944461.1	AP-1 complex subunit beta-1	7	6	102.4
High	XP_005104428.1	AP-2 complex subunit mu	5	2	49.6
High	XP_005095419.1	AP-2 complex subunit sigma	14	2	17
High	XP_012942063.1	aquaporin AQPAe.a	25	8	32.4
High	XP_005111061.2	aquaporin-5 isoform X2	20	3	30
Medium	XP_005111391.1	arfaptin-2 isoform X1	3	1	41.6
High	XP_035825917.1	arginine kinase isoform X2	64	20	39.3
High	XP_005113293.2	arginine--tRNA ligase, cytoplasmic	3	2	76.5
High	XP_012942336.1	aromatic-L-amino-acid decarboxylase	4	1	53.8
Medium	XP_005101443.2	arsenite methyltransferase	3	1	38.4
High	XP_005094844.1	asparagine--tRNA ligase, cytoplasmic	11	5	64.1
High	XP_035826068.1	aspartate aminotransferase, cytoplasmic	8	3	45.5
High	XP_005095117.1	aspartate--tRNA ligase, cytoplasmic	5	2	60.2
High	XP_005101285.1	aspartyl aminopeptidase isoform X1	8	4	51.8
High	XP_005101691.1	ATP synthase lipid-binding protein, mitochondrial	5	1	15.8
High	XP_005103748.1	ATP synthase subunit alpha, mitochondrial	26	13	59.9
High	XP_012941150.1	ATP synthase subunit b, mitochondrial	9	3	31.8
High	XP_005107892.1	ATP synthase subunit beta, mitochondrial	49	17	56.3
Medium	XP_005103366.1	ATP synthase subunit d, mitochondrial	6	1	20.4
Medium	XP_005097772.1	ATP synthase subunit g, mitochondrial	6	1	12.2
High	XP_005099396.1	ATP synthase subunit O, mitochondrial	5	1	23.1
High	XP_005110073.1	ATP-citrate synthase isoform X1	38	30	120.1
High	XP_005110246.3	ATP-dependent 6-phosphofructokinase	12	9	90.4
High	XP_012944942.1	ATP-dependent DNA/RNA helicase DHX36	2	1	131.8
High	XP_012943377.1	ATP-dependent RNA helicase cgh-1	16	7	52.9
High	XP_005110572.1	ATP-dependent RNA helicase DDX3Y isoform X1	15	11	84.4
High	NP_001191665.1	ATP-dependent RNA helicase DDX5	9	6	66.5
High	XP_005095561.2	baculoviral IAP repeat-containing protein 2	20	6	44.4
High	XP_005106507.1	barrier-to-autointegration factor	13	1	10.3
High	XP_012944719.1	basement membrane-specific heparan sulfate proteoglycan core protein	13	42	480.4
High	XP_005106142.1	beta carbonic anhydrase 1	7	1	27.8
High	NP_001191530.1	beta tubulin	62	20	50.3
High	XP_012946143.1	beta-adrenergic receptor kinase 2	3	1	58.6
High	XP_012945752.1	beta-arrestin-1	4	2	48
High	NP_001191600.1	beta-catenin	6	4	89.9
High	XP_005099432.1	beta-centractin	28	6	42.6
High	XP_012944463.1	beta-parvin	4	1	42.5
High	XP_012935101.1	bifunctional 3'-phosphoadenosine 5'-phosphosulfate synthase	11	5	70
High	XP_012942923.1	bifunctional glutamate/proline--tRNA ligase	1	1	182.4
High	XP_005091032.1	bolA-like protein 1	8	1	15.8
High	NP_001191477.1	bradykinin-like neuropeptide precursor	15	1	16.2
High	XP_005096385.2	BRO1 domain-containing protein BROX	5	1	47.3
High	XP_005112293.1	BTB/POZ domain-containing protein KCTD7	3	1	33.5
High	XP_005111460.1	C-factor	10	1	27
High	XP_005090206.1	C-terminal-binding protein isoform X1	3	1	47.1
High	XP_035824709.1	calbindin-32	15	3	36.3
High	XP_005089145.1	calcineurin subunit B type 1	21	3	19.3
High	XP_035829067.1	calcium-binding mitochondrial carrier protein SCaMC-2 isoform X1	3	1	45.4
High	XP_035825998.1	calcium-binding protein LPS1-alpha	32	7	60.9
High	NP_001191401.1	calcium-independent protein kinase C	10	8	84.4
High	XP_035826972.1	calcium-transporting ATPase sarcoplasmic/endoplasmic reticulum type	5	3	110.9
High	XP_005094915.1	calcyphosin-like protein	39	6	23.4
High	XP_005095389.1	calmodulin	9	1	11.8
High	XP_012940806.1	calmodulin-2/4	8	1	16.4
High	XP_012938699.1	calmodulin-beta	14	2	18.9
High	XP_012940815.1	calmodulin-like protein 3	36	9	25.7
High	XP_005112938.1	calmodulin-like protein 5	82	12	16.4
High	XP_035825458.1	calnexin isoform X1	4	1	63
High	XP_035828504.1	calpain-5	16	6	45.5
High	XP_005093816.2	calpain-9	5	4	85.1
High	XP_035827602.1	calpain-B	43	21	88.3
High	NP_001191523.1	calreticulin precursor	27	9	46.7
Low	XP_005110307.1	calumenin isoform X1	3	1	40.7
High	NP_001191514.1	CaM kinase II alpha	19	6	47.9
High	NP_001191515.1	CaM kinase II delta	18	7	53
High	NP_001191582.1	cAMP-dependent protein kinase regulatory subunit	27	8	42.7
High	XP_005113205.1	cAMP-regulated phosphoprotein 19	27	3	14.8
High	XP_012939327.1	caprin-1	2	1	79.9
High	XP_012941697.1	carbonic anhydrase 1	31	6	28.5
High	XP_012934683.1	carbonyl reductase [NADPH] 1	3	1	31.6
High	XP_005091776.1	cartilage oligomeric matrix protein	5	4	121.7
High	XP_005098675.1	casein kinase I isoform X1	4	2	53
High	XP_005099863.1	caspase-3	14	3	33.2
High	XP_012937275.1	catalase	2	1	57
High	XP_005090060.1	catalase isoform X2	5	2	57.6
High	CAA45015.1	catalytic subunit of protein kinase A	14	4	40.5
High	XP_005107685.1	cathepsin B	3	1	37.7
High	XP_035825345.1	cathepsin L1	5	2	41.8
High	XP_005109205.1	CD209 antigen	10	6	66.7
High	XP_005093634.1	CD82 antigen	8	2	28.1
Medium	XP_012941875.1	CD9 antigen isoform X1	5	1	24.9
High	NP_001191533.1	Cdc42	11	2	21.4
High	XP_005093498.2	cell wall protein DAN4-like	9	2	27.5
High	XP_005092663.1	cerebellar degeneration-related protein 2	8	2	51.6
Medium	XP_005090889.1	charged multivesicular body protein 1b	3	1	22.1
High	XP_005100138.1	charged multivesicular body protein 2b	3	1	23.9
High	XP_005112773.1	charged multivesicular body protein 5	20	3	24.9
High	XP_012942275.1	chloride intracellular channel protein 5	30	9	36.4
Medium	XP_005111102.1	chromobox protein homolog 1	7	1	21.1
Medium	XP_005091266.1	cilia- and flagella-associated protein 20	16	1	22.5
Medium	XP_005098604.1	cilia- and flagella-associated protein 36	4	1	53.6
High	XP_005106615.1	citrate synthase, mitochondrial	23	7	52.2
High	XP_005091566.1	clathrin heavy chain 1 isoform X1	21	26	193.5
High	XP_005099741.1	clathrin light chain B isoform X1	9	3	27.7
Medium	XP_005098825.2	co-chaperone protein daf-41 isoform X1	3	1	23.2
High	XP_005102617.1	coatomer subunit alpha	2	2	137.9
High	XP_005097165.1	coatomer subunit beta	3	2	106.6
Medium	XP_005099692.1	coatomer subunit beta'	1	1	107.8
High	XP_005107188.1	coatomer subunit delta	7	3	56.6
High	XP_012939065.1	coatomer subunit gamma-2	3	3	97
High	XP_005107310.1	cofilin	67	7	16
High	XP_005107306.1	cofilin	66	7	16.2
Medium	XP_005105709.1	coiled-coil domain-containing protein 18 isoform X1	0	1	171.6
Medium	XP_012940155.1	coiled-coil domain-containing protein 181	2	1	59.7
Low	XP_012945251.1	coiled-coil domain-containing protein 22 homolog	1	1	73.3
High	XP_005091737.1	coiled-coil domain-containing protein 71	36	2	8.7
High	XP_012935520.1	collagen alpha-1(I) chain	10	11	140.4
High	XP_035829508.1	collagen alpha-1(I) chain	4	6	191.9
High	XP_035824164.1	collagen alpha-1(I) chain	5	6	170.4
High	XP_012935509.1	collagen alpha-1(I) chain	8	6	125.1
High	XP_012942797.1	collagen alpha-1(XXI) chain	18	5	44.4
High	XP_012945309.2	collagen alpha-2(IV) chain, partial	3	4	158.4
High	XP_005103633.2	collagen alpha-2(IV) chain, partial	5	1	23.1
High	XP_035828416.1	collagen alpha-3(VI) chain-like	36	31	359.1
High	XP_012940941.1	collagen alpha-5(IV) chain	3	5	174.9
High	XP_012945016.1	collagen alpha-6(VI) chain	7	2	44.4
High	XP_012943791.1	collagen alpha-6(VI) chain-like	11	6	106.3
High	XP_012940093.1	complement C1q-like protein 3	6	1	18.5
High	XP_005093011.2	complement C3	1	2	196.6
Medium	XP_012945202.1	conserved oligomeric Golgi complex subunit 8	3	1	79
High	XP_012938515.1	constitutive coactivator of PPAR-gamma-like protein 1 isoform X1	16	12	101.5
High	XP_005100229.1	COP9 signalosome complex subunit 6	5	1	34.7
High	XP_005099802.1	copine-3	9	5	60.7
High	XP_005112361.1	coronin-1C	12	4	53.7
High	XP_035824530.1	coronin-2B	13	3	24
High	NP_001191512.1	cortactin	2	1	64.9
High	XP_005102609.1	costars family protein ABRACL	16	1	8.8
High	XP_035825722.1	CUGBP Elav-like family member 1 isoform X1	13	9	61
High	XP_012945743.1	CUGBP Elav-like family member 3-B	9	1	43.3
High	XP_012944580.1	cullin-associated NEDD8-dissociated protein 1	3	3	138.3
High	XP_005090623.1	cystatin-A1 isoform X1	24	2	11.5
High	XP_005097798.1	cysteine and glycine-rich protein 2	48	7	20.4
High	XP_005097309.2	cysteine-rich protein 1	19	2	8.8
High	XP_005092342.1	cytochrome b-c1 complex subunit 2, mitochondrial isoform X1	7	3	51.3
High	XP_005088871.2	cytochrome b-c1 complex subunit 7	7	1	17
High	XP_005093297.1	cytochrome b-c1 complex subunit Rieske, mitochondrial	6	1	29.1
High	XP_005100893.1	cytochrome c oxidase subunit 12, mitochondrial	25	3	10.7
High	XP_005100500.1	cytochrome c oxidase subunit 5B, mitochondrial	21	2	15.7
High	XP_005106561.2	cytochrome c oxidase subunit 6A, mitochondrial	9	1	13.3
High	XP_005112250.2	cytochrome P450 2H1	2	1	56.4
High	XP_012940716.1	cytoplasmic aconitate hydratase	2	2	123.4
High	XP_012938795.1	cytoplasmic dynein 1 heavy chain 1	20	68	529.2
High	XP_012941095.1	cytoplasmic dynein 1 intermediate chain 2 isoform X1	5	3	76.4
High	XP_005105824.3	cytoplasmic dynein 1 light intermediate chain 2	3	1	52.6
Medium	NP_001191572.1	cytoplasmic fragile X interacting protein	1	1	145.7
High	NP_001191653.1	cytoplasmic intermediate filament protein A	77	45	65.1
High	XP_005090703.1	D-3-phosphoglycerate dehydrogenase isoform X1	12	4	60.2
High	XP_005096409.2	DCN1-like protein 1	8	2	32.2
High	XP_005110922.2	decapping and exoribonuclease protein	35	12	44.2
High	XP_005110968.1	delta(14)-sterol reductase TM7SF2	4	1	65.2
High	XP_012940837.1	density-regulated protein homolog	9	2	21.5
High	XP_012946370.1	dermatopontin-like	9	1	19.2
High	XP_005095881.1	dihydrolipoyl dehydrogenase, mitochondrial	11	4	54.4
High	XP_005094119.1	dihydrolipoyllysine-residue acetyltransferase component of pyruvate dehydrogenase complex, mitochondrial isoform X1	3	1	57.7
High	XP_012944726.1	dihydropyrimidinase	55	22	64.9
High	XP_012939404.1	dipeptidyl peptidase 3	10	5	82.2
High	XP_005105464.1	diphosphomevalonate decarboxylase	3	1	44.1
High	XP_012944356.1	DIS3-like exonuclease 2	5	2	57.5
High	XP_035827695.1	DIS3-like exonuclease 2, partial	8	3	57
High	XP_005097524.2	disco-interacting protein 2	3	4	171.8
High	XP_005106308.1	DNA damage-binding protein 1 isoform X1	2	1	126.6
Medium	XP_005094411.1	DNA polymerase epsilon subunit 2	1	1	63
High	XP_005101256.1	DNA-(apurinic or apyrimidinic site) endonuclease	12	3	39.5
High	XP_005107661.1	DNA-binding protein HEXBP isoform X1	5	1	23.1
High	XP_005101160.1	dolichyl-diphosphooligosaccharide--protein glycosyltransferase 48 kDa subunit	2	1	48.3
High	XP_005100561.1	dolichyl-diphosphooligosaccharide--protein glycosyltransferase subunit 1	2	1	68
High	XP_005100783.1	dolichyl-diphosphooligosaccharide--protein glycosyltransferase subunit 2	1	1	68.2
Low	XP_005108238.1	dolichyl-diphosphooligosaccharide--protein glycosyltransferase subunit STT3A	2	1	80.5
Medium	XP_005091290.1	dTDP-glucose 4,6-dehydratase	4	1	36.1
High	XP_005089385.1	dual specificity mitogen-activated protein kinase kinase 1 isoform X1	7	2	44
High	XP_012936929.1	dual specificity mitogen-activated protein kinase kinase 6	2	1	41.8
High	XP_005098845.1	dye-decolorizing peroxidase YfeX	9	3	42
High	XP_012938115.1	dynactin subunit 1 isoform X1	3	4	146
High	XP_005096445.1	dynactin subunit 2 isoform X1	6	2	44.6
High	XP_005092562.1	dynactin subunit 4	5	2	51.2
Low	XP_012946174.1	dynamin-1	1	1	97.4
High	XP_005106583.1	dynamin-1-like protein isoform X1	2	1	80.8
Medium	NP_001243365.1	dynein light chain	8	1	10.3
High	XP_005096619.1	dynein light chain Tctex-type 1	16	1	12.5
High	XP_005097620.2	dystroglycan	1	1	93.1
Low	XP_005106283.1	E3 ubiquitin-protein ligase MYLIP	1	1	56.3
High	XP_005102950.1	E3 ubiquitin-protein ligase RBBP6 isoform X1	1	1	231.2
High	XP_035824705.1	echinoderm microtubule-associated protein-like 2	11	8	97.9
High	XP_005100525.1	EF-hand domain-containing protein D2	50	9	22.9
High	XP_005107738.1	EH domain-containing protein 3	6	3	62.5
High	NP_001191601.1	ELAV 2-like protein	46	13	36.3
High	XP_005092587.2	ELAV-like protein 1	40	12	45.8
High	XP_005113003.1	elongation factor 1-alpha	49	20	50.1
High	XP_005107358.1	elongation factor 1-beta	25	6	24
High	XP_035825575.1	elongation factor 1-delta	5	1	27.6
High	XP_005089146.2	elongation factor 1-gamma	27	12	50.4
High	XP_005108543.1	elongation factor 2	38	22	93.8
High	XP_005098556.1	elongin-B	12	2	13.5
High	XP_012937173.2	ena/VASP-like protein	6	1	38.7
High	XP_005096736.2	endoglucanase	15	2	21.5
High	NP_001191581.1	endoplasmic reticulum chaperone BiP precursor	30	15	73.7
High	XP_005102188.1	endoplasmic reticulum resident protein 29	4	1	28.2
Medium	XP_005109887.2	endosome-associated-trafficking regulator 1 isoform X1	2	1	43.2
High	XP_005097025.1	enhancer of rudimentary homolog	7	1	12
High	XP_005112795.1	enolase	28	8	47
High	XP_005093774.1	enolase-phosphatase E1	10	2	34.4
High	XP_012937340.1	enoyl-CoA hydratase, mitochondrial	11	2	32.1
High	XP_005098796.1	ependymin-related protein 1	25	5	25.5
Medium	XP_012935409.1	ependymin-related protein 1	5	1	25
High	XP_005104349.1	ER lumen protein-retaining receptor 2	9	1	24.4
High	NP_001191648.1	estrogen receptor	3	1	52.6
High	XP_012944519.2	ethanolamine kinase 1	8	3	41.3
High	XP_005105781.2	ethanolamine-phosphate cytidylyltransferase	8	2	43.2
High	XP_005102822.1	eukaryotic initiation factor 4A-I	29	10	46.9
High	XP_005099060.1	eukaryotic initiation factor 4A-III	2	1	45.7
High	XP_005098149.1	eukaryotic peptide chain release factor GTP-binding subunit ERF3A isoform X1	2	1	64.5
High	XP_005093096.1	eukaryotic translation initiation factor 1	42	3	12.3
Medium	XP_005105117.1	eukaryotic translation initiation factor 2 subunit 1	2	1	38.6
High	XP_005109481.1	eukaryotic translation initiation factor 2 subunit 3, Y-linked	18	7	52
High	XP_005092341.1	eukaryotic translation initiation factor 3 subunit D	2	1	65.2
High	XP_005113239.1	eukaryotic translation initiation factor 4H	9	1	36.5
High	XP_005094246.1	eukaryotic translation initiation factor 5A-1	45	8	16.8
High	XP_012940660.1	excitatory amino acid transporter	4	2	61.8
Low	XP_012937742.1	exocyst complex component 4 isoform X1	1	1	110.2
High	XP_012938317.1	extended synaptotagmin-2	2	2	89.1
High	NP_001191607.1	ezrin/radixin/moesin	30	13	69.1
High	XP_005107352.1	F-actin-capping protein subunit alpha	13	3	33.2
High	XP_005109584.1	F-actin-capping protein subunit beta	21	5	30.8
High	XP_005101543.1	far upstream element-binding protein 1 isoform X1	60	11	23.4
High	XP_012935031.1	far upstream element-binding protein 2 isoform X1	19	12	74.1
High	XP_005108068.2	fascin	68	26	57.2
High	XP_005094185.1	fatty acid synthase	6	8	280.6
High	XP_005097638.1	fatty acid-binding protein, heart	32	4	15.6
High	XP_005100668.2	fatty acid-binding protein, heart	22	3	14.5
High	XP_012935407.2	FERM domain-containing protein 4B	1	1	140
High	XP_005097440.3	FERM domain-containing protein 5 isoform X1	16	8	69.1
High	XP_005094708.2	fermitin family homolog 2	4	2	81.2
High	XP_012942575.1	fibrillin-3 isoform X1	1	1	131.2
High	XP_005104278.1	fibrinogen C domain-containing protein 1-A	50	26	62.2
High	XP_005095103.1	fibrinogen C domain-containing protein 1-A	51	21	53.9
High	XP_005111093.2	fibrinogen C domain-containing protein 1-A	11	4	49.3
High	XP_005095801.1	fibrinogen C domain-containing protein 1-like	14	6	51
High	XP_035826392.1	fibrinogen C domain-containing protein 1-like	8	4	62
High	XP_012943828.1	fibroin heavy chain isoform X1	4	4	116.8
High	XP_012942826.1	ficolin-1, partial	21	3	20.8
High	XP_012936132.1	filamin-A	26	14	88.3
High	XP_012939324.2	filamin-A-like	43	74	256.8
High	XP_012946627.1	FK506-binding protein 1	23	2	11.7
High	XP_005099972.1	FK506-binding protein 2	7	1	23.7
Medium	XP_005108493.2	flotillin-2	2	1	46.5
High	XP_035829207.1	formin-binding protein 1-like isoform X1	3	2	64.2
Medium	XP_035827263.1	four and a half LIM domains protein 2	2	1	32.8
High	XP_005102848.1	fructose-bisphosphate aldolase	80	22	39.1
High	XP_005089974.1	fumarylacetoacetate hydrolase domain-containing protein 2	7	2	34.6
Medium	XP_005103361.1	G patch domain-containing protein 11 isoform X1	4	1	31.1
High	XP_012938540.1	galectin-3-binding protein, partial	7	1	16.6
High	XP_005102053.3	galectin-4	5	1	32.6
High	XP_005102039.2	galectin-4	4	1	37.3
High	XP_005093336.1	GDP-L-fucose synthase	33	10	35.7
High	XP_005101948.2	GDP-mannose 4,6 dehydratase	9	4	41.9
High	XP_012939052.1	gelsolin isoform X1	50	16	42.4
High	XP_005105454.1	gelsolin-like protein 2	66	20	41
High	XP_005100380.1	gelsolin-like protein 2	52	16	41.8
High	XP_005112631.1	glia maturation factor beta	21	3	16.2
High	XP_005088922.1	globin	73	8	15.4
High	XP_035825538.1	glucose-6-phosphate 1-dehydrogenase isoform X1	14	7	63.2
High	XP_005105294.1	glucose-6-phosphate isomerase isoform X1	24	11	62.2
High	XP_012945575.1	glutamate receptor 3	20	6	45.2
High	XP_005105716.1	glutamate--cysteine ligase regulatory subunit isoform X1	10	3	46.7
High	XP_012943766.1	glutamine synthetase	6	2	40.9
High	XP_012941687.1	glutamine synthetase 2 cytoplasmic	20	6	43.1
High	XP_012945577.1	glutaminyl-peptide cyclotransferase-like protein	25	7	41.6
High	XP_005100839.1	glutarate-semialdehyde dehydrogenase isoform X1	6	2	55.8
High	XP_005109712.1	glutaredoxin-1	25	1	11.7
High	XP_005097386.1	glutaredoxin-3	8	1	36.8
High	NP_001191508.1	glutathione peroxidase	34	9	24.2
High	XP_005099721.2	glutathione reductase, mitochondrial	2	1	49.9
High	XP_012944480.1	glutathione S-transferase 1	16	2	22.6
High	XP_012938470.2	glutathione S-transferase 1, partial	34	6	22.5
High	XP_035825179.1	glutathione S-transferase 3	14	3	24
Medium	XP_005106678.1	glutathione S-transferase 3	3	1	23.3
High	XP_005093728.1	glutathione S-transferase Mu 5	79	19	25.4
High	XP_005094586.1	glutathione S-transferase omega-1	4	1	30.7
High	NP_001267755.1	glyceraldehyde-3-phosphate dehydrogenase-like	70	18	36.2
High	XP_005092204.1	glycine--tRNA ligase	8	5	84.2
High	XP_012946713.1	glycogen [starch] synthase	9	6	80.6
High	XP_035827253.1	glycogen debranching enzyme	1	1	175.7
High	XP_012946529.1	glycogen phosphorylase, brain form	46	32	96.7
High	XP_005107895.1	glycogen synthase kinase-3 beta	19	6	47.7
Medium	XP_005110015.1	glyoxalase domain-containing protein 4	2	1	32.4
High	XP_005098934.1	glyoxylate reductase/hydroxypyruvate reductase	71	17	36.1
High	XP_005112797.1	glyoxylate reductase/hydroxypyruvate reductase	15	3	34.6
Low	XP_005105504.1	glyoxylate/hydroxypyruvate reductase A	3	1	37.5
High	XP_005109108.1	GMP reductase 2	29	8	38.1
High	XP_035829086.1	Golgi resident protein GCP60 isoform X1	4	2	56.9
High	XP_012944179.2	golgin subfamily A member 6-like protein 22	4	2	87.8
Medium	XP_005095359.1	GRB2-associated-binding protein 1 isoform X1	2	1	78.7
High	XP_005093963.1	GTP-binding nuclear protein Ran	39	7	24.7
High	XP_005108025.1	GTP-binding protein 128up isoform X1	25	6	40.8
High	XP_005092608.1	GTP-binding protein SAR1b isoform X1	5	1	21.9
High	XP_005102778.2	GTPase IMAP family member 9	17	6	45.8
High	NP_001191457.1	guanine nucleotide-binding protein G(i) alpha subunit	19	6	40.5
High	NP_001191632.1	guanine nucleotide-binding protein G(o) alpha subunit	23	7	40.3
High	XP_012942618.1	guanine nucleotide-binding protein G(o) subunit alpha isoform X1	2	1	46.3
High	NP_001191660.1	guanine nucleotide-binding protein G(q), alpha subunit	30	7	41.5
High	XP_005092762.1	guanine nucleotide-binding protein G(s) subunit alpha	11	4	44.3
High	XP_005111356.1	guanine nucleotide-binding protein subunit beta	40	11	37.3
High	XP_005102311.2	guanine nucleotide-binding protein subunit beta-5	12	3	38.7
High	XP_012946842.1	H/ACA ribonucleoprotein complex subunit 2-like protein	14	2	17.9
High	XP_012946684.1	heat shock 70 kDa protein 12A	2	1	70.2
High	XP_005102694.1	heat shock 70 kDa protein 4	2	1	94.8
High	XP_005098119.1	heat shock 70 kDa protein cognate 5	7	3	72.1
High	XP_005098012.1	heat shock cognate 71 kDa protein	51	26	71.3
High	XP_005097387.1	heat shock protein 60A	2	1	61.3
High	XP_005102885.1	heat shock protein 83	29	19	83.3
High	XP_012940482.1	heat shock protein 83	18	13	83.5
High	XP_005104704.2	hematopoietic prostaglandin D synthase	25	4	23.2
High	XP_005105845.2	hemicentin-1	3	2	108.9
High	DAC71534.1	hemocyanin 1	16	39	389.2
High	XP_012941340.1	hepatocyte growth factor-regulated tyrosine kinase substrate isoform X1	3	1	91.5
Low	XP_005091124.2	Hermansky-Pudlak syndrome 1 protein	2	1	126.7
High	XP_005095623.1	heterogeneous nuclear ribonucleoprotein 1	26	7	35.8
High	XP_005102616.1	heterogeneous nuclear ribonucleoprotein A1	5	1	32.9
High	XP_005111732.1	heterogeneous nuclear ribonucleoprotein A1 isoform X1	45	15	36.2
High	XP_005111733.1	heterogeneous nuclear ribonucleoprotein A1 isoform X2	44	15	35.5
High	XP_005100808.1	heterogeneous nuclear ribonucleoprotein D-like-B isoform X1	23	7	36.4
High	XP_005092980.1	heterogeneous nuclear ribonucleoprotein H	25	8	53.6
High	XP_035829685.1	heterogeneous nuclear ribonucleoprotein K isoform X1	23	6	45.3
High	XP_005106832.2	heterogeneous nuclear ribonucleoprotein L isoform X2	38	12	56
Medium	XP_005089758.1	heterogeneous nuclear ribonucleoprotein M isoform X1	1	1	63.9
High	XP_005098506.1	heterogeneous nuclear ribonucleoprotein R	29	15	67.8
High	XP_005092857.1	heterogeneous nuclear ribonucleoprotein U-like protein 1	5	3	88.7
High	XP_005089966.1	hexokinase-2 isoform X3	20	8	53.7
High	XP_005104049.1	high mobility group protein B1	30	6	22.6
High	XP_005105242.1	high mobility group protein B3	6	1	24
Medium	XP_012934679.1	histidine--tRNA ligase, cytoplasmic isoform X1	3	1	58.2
High	NP_001248345.1	histone 1o	5	1	19.9
High	NP_001191664.1	histone 2A.X	28	3	14.5
High	NP_001297416.1	histone H1.2-like	5	1	21.7
High	XP_005108569.1	histone H2B, gonadal	36	8	20.7
High	WP_047149380.1	histone H3 [Proteobacteria]	35	3	15.4
High	NP_001248346.1	histone H4	50	5	11.3
High	XP_005097846.1	hornerin	2	1	54.8
High	XP_005105484.1	hsc70-interacting protein	13	4	43.6
High	XP_005109382.1	hsp90 co-chaperone Cdc37	7	2	44.2
High	XP_012944844.1	hydroxyacid-oxoacid transhydrogenase, mitochondrial	9	4	50.3
High	XP_035827028.1	hydroxymethylglutaryl-CoA lyase, mitochondrial	4	1	34.8
High	XP_005112064.1	hydroxymethylglutaryl-CoA synthase 1	13	6	54.1
High	XP_005110321.1	hydroxysteroid dehydrogenase-like protein 2 isoform X1	9	3	43.2
High	XP_035827323.1	hypoxanthine-guanine phosphoribosyltransferase isoform X1	17	3	30.1
High	XP_005097360.1	inorganic pyrophosphatase	10	2	37.1
High	XP_005093347.1	inosine-5'-monophosphate dehydrogenase 1b isoform X2	12	5	59.6
High	XP_012941862.1	inter-alpha-trypsin inhibitor heavy chain H2	19	8	76.4
High	XP_005091491.2	involucrin	13	4	39.6
Medium	XP_035828478.1	IQ and ubiquitin-like domain-containing protein	1	1	105.8
High	XP_005112072.1	isoamyl acetate-hydrolyzing esterase 1 homolog	10	1	27
High	XP_005092712.1	isocitrate dehydrogenase [NAD] subunit alpha, mitochondrial isoform X1	3	1	41.9
High	XP_012940959.1	isocitrate dehydrogenase [NAD] subunit beta, mitochondrial	4	1	31.9
High	XP_012944530.1	isocitrate dehydrogenase [NADP] cytoplasmic	4	2	46.3
High	XP_005113345.2	isocitrate dehydrogenase [NADP], mitochondrial	22	9	50.1
High	XP_012945750.1	IST1 homolog	15	2	39.1
High	XP_035827467.1	junctophilin-1 isoform X1	5	5	90.9
High	XP_005102887.1	jupiter microtubule associated homolog 1	49	4	17.7
High	XP_005092093.1	katanin p80 WD40 repeat-containing subunit B1 isoform X1	2	1	69.3
Medium	XP_012938263.1	kelch domain-containing protein 8B	4	1	36.9
High	XP_005107804.1	KH domain-containing, RNA-binding, signal transduction-associated protein 2 isoform X1	2	1	38.3
High	NP_001191459.1	kinesin heavy chain 1	48	46	110.5
High	XP_035824463.1	kinesin light chain isoform X10	21	12	60.4
High	XP_035825971.1	kinesin-like protein unc-104	6	11	200.8
High	XP_005096790.1	lactoylglutathione lyase	14	2	19.7
High	XP_005094526.1	lamin-B1	7	3	68.2
High	XP_012943159.1	laminin subunit alpha isoform X1	28	81	403
High	XP_005110416.2	laminin subunit beta-1	26	36	195.3
High	XP_012941612.1	laminin subunit gamma-1, partial	26	14	98.9
High	XP_005111410.3	laminin subunit gamma-1, partial	9	1	14.3
High	XP_012939798.1	lethal(2) giant larvae protein homolog 1 isoform X1	15	13	127
Medium	XP_035827589.1	leucine-rich repeat protein SHOC-2 isoform X1	1	1	68.1
Medium	XP_005092474.1	leukocyte elastase inhibitor isoform X1	2	1	42.8
High	XP_012941291.1	LIM and SH3 domain protein 1	9	4	50.7
High	XP_005088830.1	LIM domain-containing protein WLIM2b	22	2	8.4
High	XP_012945859.1	linear gramicidin synthase subunit C	2	2	128.2
High	XP_005109627.1	lissencephaly-1 homolog	39	13	46.3
Low	XP_005100992.1	liver carboxylesterase 1F	3	1	63.2
High	XP_012934614.1	LOW QUALITY PROTEIN: AP-2 complex subunit alpha-2	9	7	101
High	XP_035827189.1	LOW QUALITY PROTEIN: myosin heavy chain, striated muscle	55	104	222.1
High	XP_012934765.1	LOW QUALITY PROTEIN: signal recognition particle 54 kDa protein	2	1	55.4
High	XP_035829183.1	LOW QUALITY PROTEIN: spectrin alpha chain-like	28	33	161.9
High	XP_005104863.1	lysosomal aspartic protease	5	2	46.3
Medium	XP_005108564.2	lysosomal protective protein isoform X1	2	1	56.3
High	XP_012943770.1	macrophage-expressed gene 1 protein	1	1	83.9
High	XP_005091247.1	magnesium-dependent phosphatase 1	5	1	24.1
High	XP_005113030.1	major egg antigen	14	4	36.8
High	XP_005108623.1	major vault protein	13	7	95.9
High	XP_035826504.1	major vault protein-like	5	4	100.3
High	XP_005098620.1	malate dehydrogenase, cytoplasmic	43	12	36
High	XP_005096165.1	malate dehydrogenase, mitochondrial isoform X1	28	7	37.4
High	XP_012945250.1	malignant T-cell-amplified sequence 1 isoform X1	18	4	21.2
High	XP_005093462.2	MAM and LDL-receptor class A domain-containing protein 2	8	4	71.5
High	XP_005111262.1	mannose-6-phosphate isomerase	6	3	46.8
High	XP_005109535.1	MAP kinase-activated protein kinase 2	30	10	40.7
High	XP_012943412.1	MAP/microtubule affinity-regulating kinase 3 isoform X1	3	3	99.1
High	XP_035826845.1	matrilin-2 isoform X1	48	15	49.2
Medium	XP_005104560.3	mediator of RNA polymerase II transcription subunit 13	7	1	38
Medium	XP_005091072.1	mediator of RNA polymerase II transcription subunit 18	9	1	24.3
High	NP_001191419.1	memory suppression protein	25	4	15
High	XP_012945721.1	mesocentin	20	29	210.7
High	XP_035826131.1	mesocentin	9	23	340.7
High	XP_005103642.1	methyl-CpG-binding domain protein 2	6	1	27
Medium	XP_012938424.1	methylcrotonoyl-CoA carboxylase beta chain, mitochondrial	2	1	62.1
Medium	XP_005100351.2	microtubule-actin cross-linking factor 1	0	1	395.3
High	XP_012944637.1	microtubule-associated protein futsch isoform X1	19	19	151.7
High	XP_005098401.1	microtubule-associated protein RP/EB family member 1 isoform X3	24	4	30
High	XP_012935169.1	mitochondrial glutamate carrier 1	6	1	34.2
Medium	XP_005093830.1	mitochondrial import receptor subunit TOM22 homolog	7	1	17.7
High	XP_005101318.1	mitochondrial-processing peptidase subunit beta	14	5	53.6
High	XP_005108216.1	mitogen-activated protein kinase 1	11	4	42.5
High	XP_005095871.1	mRNA export factor	13	4	41.1
High	XP_035824041.1	mucin-5AC-like	13	42	491.1
High	XP_012944767.1	myb-like protein AA isoform X1	11	4	63.9
High	XP_012942981.1	myophilin	80	21	36.4
High	XP_012939151.1	myophilin	57	10	21
High	XP_012943262.1	myophilin, partial	39	4	12.5
High	XP_012944415.1	myosin essential light chain, striated adductor muscle	63	10	18.4
High	XP_005099366.1	myosin essential light chain, striated adductor muscle	57	9	18
High	XP_012945119.1	myosin light chain kinase 3	9	2	42.2
High	NP_001267760.1	myosin regulatory light chain (N-terminus)	64	10	18.8
High	XP_012946824.1	myosin regulatory light chain (N-terminus) isoform X1	62	10	19.5
High	XP_005095915.1	myosin regulatory light chain sqh	6	1	19.7
High	XP_012936858.1	myosin-10 isoform X1	13	17	231.1
High	XP_005109900.1	myosin-2 essential light chain	36	4	16.8
High	XP_005094277.1	myotrophin	14	1	13.1
Medium	XP_005111133.2	myotubularin-related protein 6	1	1	83.8
High	XP_012942625.2	N-acetylgalactosamine kinase	2	1	50.2
High	XP_035827419.1	N-terminal EF-hand calcium-binding protein 1 isoform X1	23	7	39
High	XP_005101650.1	N(G),N(G)-dimethylarginine dimethylaminohydrolase 1 isoform X1	30	9	33.3
High	XP_005090628.1	NADP-dependent malic enzyme	27	11	66.8
High	XP_005107104.1	nascent polypeptide-associated complex subunit alpha	18	3	22.6
High	NP_001191400.1	NCAM-related cell adhesion molecule precursor	20	16	101.4
High	XP_005102909.1	NEDD8-conjugating enzyme Ubc12	17	3	20.7
High	XP_012934823.1	nervous system adducin isoform X3	21	14	87.9
High	XP_005099118.1	nestin	57	79	198.5
High	XP_005107442.1	neural cell adhesion molecule 1-B	7	4	58.9
High	NP_001191469.1	neurocalcin	32	5	22.3
High	XP_012939694.1	neuroglian isoform X1	2	3	143.4
High	XP_005099823.1	neuroglobin	14	1	21
High	XP_012943668.1	neuronal calcium sensor 2	18	3	22
High	XP_005090949.1	neuronal growth regulator 1	7	1	14.8
Medium	XP_012940996.1	neuropeptides CP2 isoform X1	11	1	17.8
High	XP_005112272.1	neuroplastin isoform X1	12	3	46.4
High	XP_005099207.1	neutral and basic amino acid transport protein rBAT	8	5	74.4
High	XP_005094480.1	NHP2-like protein 1	11	1	14.6
High	XP_035828184.1	nicotinate phosphoribosyltransferase	2	1	63
High	XP_005104456.2	nidogen-1	16	16	144
High	XP_005090099.1	non-specific lipid-transfer protein	2	1	57.7
High	XP_012939845.1	nuclear receptor subfamily 1 group D member 1	2	1	70
High	XP_005111398.1	nucleolin isoform X1	12	2	24
High	XP_005095954.2	nucleoside diphosphate kinase B	30	4	19.1
High	XP_005101972.1	nucleosome assembly protein 1-like 1 isoform X1	4	2	47.5
High	XP_005099947.1	obg-like ATPase 1	4	1	44.9
High	XP_035828902.1	ornithine aminotransferase, mitochondrial isoform X2	7	2	50.7
High	XP_012938591.1	oxidoreductase HTATIP2 isoform X1	18	4	32.9
High	XP_012936658.1	paladin	4	3	97.6
High	NP_001191462.1	pannexin 10	5	2	50.5
High	XP_035829368.1	paramyosin	63	58	99.3
High	XP_005102024.1	parathymosin	42	3	13.5
High	XP_005099056.1	Parkinson disease protein 7 homolog	27	4	19.3
High	XP_005103005.2	PDZ and LIM domain protein 7	17	3	22.3
Medium	XP_005110066.2	PDZ and LIM domain protein 7	1	1	67.8
High	XP_005091870.1	PDZ domain-containing protein GIPC1	3	1	37.6
High	XP_005111860.1	peflin	17	3	25.9
High	XP_005107542.1	peptide methionine sulfoxide reductase MsrA 1 isoform X1	20	3	27.4
High	XP_005109946.1	peptidyl-prolyl cis-trans isomerase	63	11	18.8
High	XP_005109950.2	peptidyl-prolyl cis-trans isomerase	55	9	21.4
Medium	XP_005090553.1	peptidyl-prolyl cis-trans isomerase 6	3	1	21.6
High	XP_005104908.1	peptidyl-prolyl cis-trans isomerase B	13	3	22.7
High	XP_005099878.1	peptidyl-prolyl cis-trans isomerase FKBP2	9	1	16.1
High	XP_005091066.1	peptidyl-prolyl cis-trans isomerase FKBP4 isoform X1	11	4	51.9
High	XP_012936233.2	peripheral plasma membrane protein CASK	1	1	118.3
High	XP_005111713.1	perlucin	23	4	21.7
High	XP_005102125.1	peroxiredoxin-1	19	4	28.1
High	XP_012941842.1	peroxiredoxin-2	18	5	28.4
High	XP_005089483.1	peroxiredoxin-2	18	3	27.8
High	XP_005103069.1	peroxiredoxin-5, mitochondrial	43	6	19.3
High	XP_005094609.1	peroxisomal acyl-coenzyme A oxidase 1 isoform X3	2	1	74.7
High	XP_005105779.2	peroxisomal membrane protein PMP34	9	2	44.7
High	XP_005110371.1	phosducin-like protein 3	8	1	27.6
High	XP_012937694.1	phosphate carrier protein, mitochondrial isoform X1	14	7	41.6
High	XP_005103800.1	phosphoenolpyruvate carboxykinase [GTP]	16	9	71.5
High	XP_012936693.1	phosphoglycerate kinase	14	5	47.3
High	XP_005099940.1	phosphonoacetaldehyde hydrolase	37	6	31.4
High	XP_012937741.1	phosphoribosylformylglycinamidine synthase	4	3	144.1
High	XP_005109966.1	PITH domain-containing protein CG6153	14	2	24.5
High	NP_001191555.1	PKA type II regulatory subunit	9	3	44.6
High	XP_005099030.1	plasminogen activator inhibitor 1 RNA-binding protein isoform X1	3	1	45.7
High	XP_005098203.2	plastin-1	8	4	69.4
High	XP_005110649.1	platelet-activating factor acetylhydrolase IB subunit gamma	6	1	26.8
High	XP_012943909.1	pneumococcal serine-rich repeat protein	2	4	172.5
High	XP_005099015.1	poly(U)-specific endoribonuclease-A	36	8	33.9
High	XP_005113261.1	polyadenylate-binding protein 4-like	13	6	69.2
High	XP_012936501.1	polypyrimidine tract-binding protein 2 isoform X1	18	7	71.2
High	XP_005105942.1	polypyrimidine tract-binding protein 3 isoform X1	52	17	56.8
Medium	XP_012940254.1	prefoldin subunit 3	6	1	19.6
High	XP_012941296.1	PRKCA-binding protein isoform X1	2	1	48.5
High	XP_005103521.1	probable aminopeptidase NPEPL1	5	2	55.3
High	XP_005090198.1	probable ATP-dependent RNA helicase DHX58	8	6	98.3
High	XP_005104678.1	probable calcium-binding protein CML34	72	10	17.4
High	XP_012945504.1	probable cytosol aminopeptidase	20	7	59.4
High	XP_005099088.1	probable glutathione S-transferase 7	55	7	18.1
High	XP_012935065.1	probable glutathione S-transferase 7	13	2	22.8
High	XP_005111542.1	probable methylmalonate-semialdehyde dehydrogenase [acylating], mitochondrial	13	4	57
High	XP_005102325.1	probable pyruvate dehydrogenase E1 component subunit alpha, mitochondrial	9	3	42.5
High	XP_005102062.1	probable RNA polymerase II nuclear localization protein SLC7A6OS	10	2	42.4
High	XP_005096036.1	probable serine carboxypeptidase CPVL	6	2	51.4
Medium	XP_012936484.1	probable serine carboxypeptidase CPVL, partial	7	1	19.5
Low	XP_005109715.1	probable tRNA (uracil-O(2)-)-methyltransferase	1	1	96.1
High	XP_005094861.1	procollagen-lysine,2-oxoglutarate 5-dioxygenase 1	3	1	84.6
High	XP_012945186.1	profilin	85	7	14.7
High	XP_012936236.1	programmed cell death 6-interacting protein	1	1	101.7
High	XP_005097355.1	programmed cell death protein 6	3	1	35
High	XP_005090337.1	programmed cell death protein 6 isoform X1	24	4	21.7
High	XP_005096482.1	prohibitin	7	2	29.8
High	XP_005107884.1	prohibitin-2	4	1	33.4
High	NP_001191399.1	prohormone convertase precursor	11	6	72.9
High	XP_035824972.1	proliferation-associated protein 2G4	7	3	43.4
High	XP_005095067.2	prolyl endopeptidase	6	3	83.9
High	XP_005097997.1	prostaglandin-E(2) 9-reductase	4	1	35.5
High	XP_005103446.1	proteasome subunit alpha type-3	9	2	28
High	XP_005092365.1	proteasome subunit alpha type-4	11	2	29.9
High	XP_005110071.1	proteasome subunit alpha type-5	4	1	26.6
High	XP_005099053.1	proteasome subunit alpha type-6	13	3	27.3
High	XP_005095598.1	protein ABHD14B	19	4	26.3
High	XP_005097395.1	protein arginine N-methyltransferase 1	39	11	42.1
High	XP_005107586.1	protein argonaute-2 isoform X1	9	6	105.1
High	XP_012944043.1	protein bicaudal D	1	1	93.8
High	XP_005101546.1	protein BTR1 isoform X3	68	10	18.6
High	XP_005104403.2	protein disulfide-isomerase	30	16	55.6
Medium	XP_005100750.1	protein disulfide-isomerase A3 isoform X1	2	1	55.6
High	XP_005108921.1	protein disulfide-isomerase A6	8	2	47.6
High	1716374A	protein kinase C I	7	3	74.1
High	XP_012939310.1	protein LSM14 homolog A isoform X1	3	2	53.9
High	XP_005101568.1	protein NDRG3 isoform X1	4	1	41.3
High	XP_005104299.1	protein NipSnap isoform X1	7	2	33.7
High	XP_012939143.1	protein numb	2	1	62.7
High	XP_005095194.2	protein phosphatase 1B isoform X1	5	1	42.6
High	XP_005106911.1	protein SEC13 homolog	8	2	34.6
High	XP_005113095.1	protein SET isoform X1	4	1	30.5
High	XP_012945083.2	protein TFG, partial	2	1	42.7
High	XP_012936590.1	protein transport protein Sec23A	39	21	87.3
High	XP_012934788.1	protein transport protein Sec24A	25	24	136.7
Medium	XP_035824818.1	protein transport protein Sec31A	1	1	134.6
High	XP_005105453.1	protein transport protein Sec61 subunit alpha	8	3	52.3
High	XP_005094588.1	protein usf	9	2	28.5
High	XP_035826388.1	protein Ycf2-like	6	2	66.2
High	XP_012942057.1	protein-glutamine gamma-glutamyltransferase 4	14	10	83.7
High	XP_012937494.1	proton channel OtopLc	2	1	72.5
High	XP_005108932.1	PSME3-interacting protein	8	1	27.7
Low	XP_005096471.1	purine nucleoside phosphorylase isoform X1	7	1	33.3
High	XP_035824719.1	puromycin-sensitive aminopeptidase isoform X1	15	13	109.9
High	XP_005102298.1	putative aminopeptidase W07G4.4	34	14	54.8
High	XP_012945514.1	putative anthocyanidin reductase	9	2	39
High	XP_005098038.1	putative ATP synthase subunit f, mitochondrial	20	2	12.6
High	XP_005099584.1	putative deoxyribonuclease TATDN1	47	13	35.1
High	XP_005109373.2	putative glutamate synthase [NADPH]	6	11	234.9
High	XP_005096212.1	putative oxidoreductase GLYR1	13	4	59.4
High	XP_005092201.1	putative pre-mRNA-splicing factor ATP-dependent RNA helicase PRP1	2	1	83.4
High	XP_005101885.1	pyruvate carboxylase, mitochondrial isoform X1	1	1	131.4
High	XP_005097885.1	pyruvate dehydrogenase E1 component subunit beta, mitochondrial	2	1	39.3
High	XP_012943569.1	pyruvate kinase PKM	42	10	41.8
High	XP_005103610.1	pyruvate kinase PKM	3	1	61.5
High	XP_012943562.1	pyruvate kinase PKM-like, partial	27	3	16.3
High	XP_035829403.1	quinone oxidoreductase	3	1	35.1
High	XP_005096045.1	quinone oxidoreductase isoform X1	14	4	40.1
High	XP_012942326.1	rab GDP dissociation inhibitor alpha	71	22	49.4
High	XP_005095278.1	rab GTPase-activating protein 1 isoform X1	1	1	117.4
High	NP_001191556.1	Rab3	17	3	24.8
High	NP_001191532.1	Rac	15	3	21.4
High	XP_012944142.1	rac guanine nucleotide exchange factor B	22	4	18.6
High	XP_012942374.1	ran-specific GTPase-activating protein	4	1	28.6
High	XP_005097111.1	ras suppressor protein 1	3	1	30.3
High	XP_012946940.1	ras-like GTP-binding protein RHO isoform X1	11	2	36.3
High	XP_005095256.1	ras-related protein Rab-10	17	3	22.2
High	XP_005110286.1	ras-related protein Rab-11B	17	2	24.2
High	XP_012941242.1	ras-related protein Rab-13	5	1	24
High	XP_005113070.1	ras-related protein Rab-14	9	2	24
High	XP_005106931.1	ras-related protein Rab-1A	19	4	22.8
High	XP_005101961.1	ras-related protein Rab-2	30	5	23.5
High	XP_005104243.2	ras-related protein Rab-21	5	1	23.7
High	XP_005093960.1	ras-related protein Rab-35 isoform X1	17	3	22.9
High	XP_005103100.1	ras-related protein Rab-39B	9	2	24.6
High	XP_005107930.1	ras-related protein Rab-5C	17	3	23.4
High	XP_005095936.1	ras-related protein Rab-7a	23	4	23
High	XP_035826906.1	ras-related protein Rab-8A	12	2	15.7
High	XP_005088932.1	ras-related protein Ral-A isoform X1	10	2	24.6
Low	XP_012936638.1	RB1-inducible coiled-coil protein 1	1	1	173.3
High	XP_005098408.1	receptor expression-enhancing protein 5	11	2	23.2
High	XP_012935999.1	receptor of activated protein C kinase 1	21	7	35.3
High	PXXXXX	Recombiant GFP sequence 88899 OS=Aequorea victoria GN=GFP PE=1 SV=1	56	9	26.7
High	XP_035829164.1	reductase-related protein isoform X1	69	24	48.5
High	XP_005105535.1	regulator of chromosome condensation isoform X2	22	6	45.4
High	XP_012938027.1	regulator of G-protein signaling 7 isoform X1	3	2	65.7
High	XP_012938343.1	replication protein A 32 kDa subunit-A	10	1	27.9
Medium	XP_005107378.1	replication protein A 70 kDa DNA-binding subunit isoform X1	2	1	46.7
High	XP_005107048.1	required for excision 1-B domain-containing protein	20	2	20.2
High	XP_005107699.1	reticulocalbin-2	8	1	36.4
High	XP_005095179.2	reticulon-3 isoform X1	20	6	44.9
High	XP_012941194.1	retinal dehydrogenase 2	31	14	53.9
High	XP_005110810.1	retinoic acid receptor RXR isoform X1	2	1	48.3
High	XP_005097358.1	rho GDP-dissociation inhibitor 1	35	6	23
High	XP_005097373.1	rho-related GTP-binding protein RhoA-A	18	2	21.8
Medium	XP_005109762.1	ribose-phosphate pyrophosphokinase 1	3	1	36.6
High	NP_001191522.1	ribosomal protein L27a	14	2	16.9
High	XP_005094788.1	ribosomal protein S6 kinase 2 beta	1	1	82.5
Medium	XP_005100450.1	ribosome maturation protein SBDS	3	1	28.9
High	XP_035824469.1	ribosome-binding protein 1 isoform X1	4	3	122.4
High	XP_005108171.1	RNA-binding protein 1	10	1	16.2
High	XP_005103761.1	RNA-binding protein lark isoform X1	29	6	28.4
Low	XP_005105059.2	RNA-binding protein Musashi homolog 2	4	1	33.8
High	XP_005106815.1	RNA-binding protein Nova-1 isoform X1	15	7	64
Medium	XP_035825809.1	S-adenosylhomocysteine hydrolase-like protein 1	1	1	68.9
High	XP_005092571.1	S-adenosylmethionine synthase	12	5	43.8
High	XP_005107439.1	S-adenosylmethionine synthase	9	3	44.9
High	XP_035829298.1	S-formylglutathione hydrolase isoform X2	6	2	39
High	XP_005089404.1	S-phase kinase-associated protein 1	17	2	18.6
High	NP_001191584.1	schistosomin-like precursor	30	3	11.2
High	XP_035824040.1	SCO-spondin-like	26	25	119.5
High	XP_035826024.1	SEC14 cytosolic factor	9	2	45.4
High	XP_005104829.1	secernin-2	19	6	45
High	XP_035828480.1	sentrin-specific protease 8	13	2	25.8
High	XP_005103295.1	septin-11 isoform X1	4	2	47.6
High	XP_012944970.1	septin-2	23	5	38.2
High	XP_005095500.1	septin-7 isoform X1	7	5	73.1
High	XP_005094768.1	serine hydroxymethyltransferase, cytosolic	13	4	51
Medium	XP_005100374.1	serine--tRNA ligase, cytoplasmic	1	1	57
High	XP_012946497.2	serine-rich adhesin for platelets	17	20	190
High	XP_035826514.1	serine-rich adhesin for platelets	2	1	103.4
High	XP_005093923.1	serine/arginine-rich splicing factor 1A isoform X1	13	3	25
Medium	XP_005100543.1	serine/threonine-protein kinase 31 isoform X1	2	1	138.9
High	XP_012934794.2	serine/threonine-protein kinase PAK 2	3	1	60.4
High	XP_012936158.1	serine/threonine-protein kinase VRK1	2	1	67.6
High	XP_012943967.1	serine/threonine-protein phosphatase 2A 55 kDa regulatory subunit B alpha isoform	10	3	54
High	XP_012943604.1	serine/threonine-protein phosphatase 2A 56 kDa regulatory subunit alpha isoform	3	1	53.9
High	XP_012936226.1	serine/threonine-protein phosphatase 2A 65 kDa regulatory subunit A alpha isoform	14	6	65.2
High	XP_005100173.1	serine/threonine-protein phosphatase 2A catalytic subunit beta isoform	41	11	35.8
High	XP_005092505.1	serine/threonine-protein phosphatase 2B catalytic subunit alpha isoform isoform X1	14	7	56.7
High	XP_005111155.1	serine/threonine-protein phosphatase alpha-2 isoform	30	7	37.3
High	XP_005096421.2	serpin B6	22	9	55.8
Medium	XP_005089445.2	serum paraoxonase/arylesterase 2	2	1	40.9
High	XP_012935251.1	signal recognition particle subunit SRP72	2	1	75.1
High	XP_005107035.1	skin secretory protein xP2 isoform X1	6	2	38.1
High	XP_012945772.1	slit homolog 3 protein	5	2	79.7
Medium	XP_012943902.1	small cardioactive peptides	10	1	14.8
High	NP_001191473.1	small G-protein	18	3	20.8
High	XP_005091369.1	small nuclear ribonucleoprotein G	16	1	8.6
Medium	XP_005100794.1	small nuclear ribonucleoprotein-associated protein B'	4	1	20.8
High	XP_035824375.1	small ubiquitin-related modifier 3	6	1	17.8
High	XP_012942283.1	snurportin-1	25	5	32.2
Medium	XP_012942507.1	sodium/calcium exchanger regulatory protein 1	10	1	15.1
High	XP_005093050.1	sodium/potassium-transporting ATPase subunit alpha	19	14	114.1
Low	XP_005111261.1	sodium/potassium-transporting ATPase subunit beta	3	1	33.7
High	XP_005103578.2	solute carrier family 2, facilitated glucose transporter member 1	4	2	62.6
High	NP_001191661.1	soma ferritin	8	1	19.8
High	XP_035829060.1	spectrin alpha chain	39	22	78.2
High	XP_035827840.1	spectrin beta chain isoform X3	37	67	269.8
High	XP_005100180.2	spermidine synthase	4	1	33.1
High	XP_012943078.1	spliceosome RNA helicase DDX39B	26	9	48.3
High	XP_012944139.1	spore wall protein 2	1	1	111.3
High	XP_005095010.1	squalene synthase	3	1	47.3
High	XP_005100071.2	staphylococcal nuclease domain-containing protein 1	2	2	100.3
High	XP_005093097.1	stress-induced-phosphoprotein 1	4	1	36.3
High	XP_012944778.1	structural maintenance of chromosomes protein 6	1	1	128.2
High	XP_005104791.1	succinate dehydrogenase [ubiquinone] flavoprotein subunit, mitochondrial	25	10	73
High	XP_005108883.2	succinate dehydrogenase [ubiquinone] iron-sulfur subunit, mitochondrial	13	3	33.6
High	XP_005109775.1	succinate--CoA ligase [ADP-forming] subunit beta, mitochondrial isoform X1	4	1	50.5
High	XP_005089238.1	succinate--CoA ligase [ADP/GDP-forming] subunit alpha, mitochondrial isoform X1	5	1	33.6
High	XP_005101232.1	sulfotransferase family cytosolic 1B member 1	4	1	34.2
Medium	XP_005102183.2	sulfotransferase family cytosolic 1B member 1	4	1	25.2
High	NP_001191510.1	superoxide dismutase	16	2	15.7
High	XP_005090302.1	surfeit locus protein 4	6	1	30.6
High	XP_012944031.1	survival of motor neuron-related-splicing factor 30 isoform X1	5	1	26.8
High	NP_001191412.1	synapsin isoform 2.1	8	3	56.3
High	XP_012934869.1	synaptic vesicle membrane protein VAT-1 homolog-like	57	7	17
High	NP_001191557.1	synaptobrevin	9	1	19.7
High	XP_005089485.1	synaptobrevin homolog YKT6	5	1	22.8
High	P41823.2	Synaptotagmin-1	7	2	47.7
Medium	XP_012934570.1	synaptotagmin-4	3	1	47.7
High	XP_005090378.1	synembryn-A	14	5	61.9
High	XP_012944073.1	syntaxin-binding protein 1	27	10	66
High	XP_005112489.1	syntenin-1	13	3	33.1
High	XP_012935856.1	T-complex protein 1 subunit alpha	8	3	59.9
High	XP_005110600.1	T-complex protein 1 subunit beta	20	8	57.8
High	XP_005093436.1	T-complex protein 1 subunit delta	7	2	57.6
High	XP_005099550.1	T-complex protein 1 subunit epsilon	3	2	59.7
High	XP_005097514.1	T-complex protein 1 subunit eta	14	6	59.1
High	XP_005102245.1	T-complex protein 1 subunit gamma	8	4	60.6
High	XP_005108701.1	T-complex protein 1 subunit theta	5	3	59.3
High	XP_005103405.1	T-complex protein 1 subunit zeta	6	2	58.7
High	XP_012946700.1	talin-2, partial	16	2	13.1
High	XP_005111095.1	TAR DNA-binding protein 43	14	5	48.3
High	XP_005095334.1	TAR DNA-binding protein 43 isoform X1	37	14	48.2
High	XP_005092159.1	tax1-binding protein 3 homolog	10	1	18.4
High	XP_005103923.1	techylectin-like protein isoform X1	37	12	48.2
High	XP_012937213.1	tensin-1 isoform X1	4	5	151.3
High	XP_005111857.2	tensin-1, partial	15	8	72.1
High	XP_005107456.2	tetraspanin-7	3	1	28.2
High	XP_005108947.1	thimet oligopeptidase isoform X1	3	2	91.1
Medium	XP_005099707.1	thioredoxin domain-containing protein 17	8	1	14.2
High	XP_035828844.1	thioredoxin domain-containing protein 5 homolog	27	9	56.1
High	XP_012935347.1	thioredoxin reductase 1, cytoplasmic isoform X1	2	1	75.3
High	XP_005100158.1	thioredoxin-1	38	4	11.5
High	XP_005098868.2	three-prime repair exonuclease 1	4	1	24.4
Medium	XP_005094375.1	threonine--tRNA ligase 1, cytoplasmic isoform X1	1	1	82.2
High	NP_001191437.1	thymosin beta	16	1	5.1
High	XP_035829111.1	titin	1	1	913.5
High	XP_012940421.1	titin isoform X1	4	29	972.9
High	XP_012940639.1	TOM1-like protein 2 isoform X1	3	1	61
High	XP_005097705.1	transaldolase isoform X1	27	7	36.2
High	XP_005098175.1	transcriptional activator protein Pur-beta isoform X1	3	1	29.5
High	XP_035827179.1	transforming growth factor-beta-induced protein ig-h3	7	2	32.4
High	XP_012941147.1	transgelin-2, partial	34	4	15.6
Low	XP_035826877.1	transient-receptor-potential-like protein, partial	3	1	85.5
High	XP_005111198.1	transitional endoplasmic reticulum ATPase isoform X1	28	20	89.5
High	XP_005097854.1	transketolase-like protein 2	29	13	66.8
High	XP_005090808.1	translation initiation factor IF-2 isoform X1	19	5	34.5
High	XP_005092645.1	translationally-controlled tumor protein homolog	21	3	19.6
High	XP_005089918.1	translocon-associated protein subunit delta	13	2	18.7
High	XP_005112740.1	translocon-associated protein subunit gamma	6	1	21
High	XP_012940275.1	tricarboxylate transport protein, mitochondrial	9	1	35.7
High	XP_005106755.1	triosephosphate isomerase	37	7	27.1
High	XP_012944809.1	tripartite motif-containing protein 2	3	1	96.5
High	XP_012934761.1	trithorax group protein osa isoform X1	14	7	80.7
High	XP_012939656.1	tropomodulin	8	1	11.2
High	XP_035826406.1	tropomodulin-1	33	7	23.6
High	XP_035829749.1	tropomyosin isoform X3	22	10	46.9
High	XP_035829832.1	tropomyosin isoform X31	49	14	29.4
High	XP_035829756.1	tropomyosin isoform X6	25	13	46.8
High	XP_035829839.1	tropomyosin-1 isoform X33	54	15	29.3
High	XP_035829772.1	tropomyosin-2 isoform X12	27	14	46.7
High	XP_035829811.1	tropomyosin-2 isoform X20	50	16	33.2
High	XP_012944021.1	troponin C	16	2	17.8
High	XP_005099501.2	troponin I	24	3	19.3
High	XP_035828309.1	troponin T	33	12	41.5
Medium	XP_005110172.1	TRPL translocation defect protein 14	2	1	50.3
High	NP_001191499.1	tubulin alpha-1 chain	64	20	50
High	XP_012941389.2	tubulin alpha-1 chain, partial	46	6	21.4
High	XP_035824508.1	tubulin alpha-1D chain	29	6	25.7
High	XP_005107362.2	tubulin alpha-3 chain	52	15	50.1
High	XP_035827235.1	tubulin alpha-3 chain-like, partial	41	6	16.5
High	XP_012936421.1	tubulin beta-1 chain, partial	6	1	21.7
High	XP_012941979.1	tubulin polymerization-promoting protein family member 2	26	4	21.9
High	XP_012941980.1	tubulin polymerization-promoting protein family member 2	25	4	19.5
High	XP_005089073.1	tubulin-folding cofactor B	7	2	27.4
High	XP_005112969.2	tumor protein D52	4	1	27.2
High	XP_012938197.1	tumor protein p63-regulated gene 1-like protein	12	2	34.1
High	XP_005097194.1	tumor susceptibility gene 101 protein	5	1	50.8
High	XP_005092256.1	twinfilin-2-A	4	1	38.1
High	XP_012941579.1	twitchin	4	16	554.5
High	XP_012945400.1	tyrosine--tRNA ligase, cytoplasmic	38	11	40
High	XP_012941523.1	tyrosine-protein phosphatase non-receptor type 11	4	2	70.3
High	XP_005102549.1	ubiquitin	8	1	14.8
High	XP_012938302.1	ubiquitin carboxyl-terminal hydrolase 14	3	1	51.1
High	XP_012943911.1	ubiquitin carboxyl-terminal hydrolase 5	2	2	89.6
High	XP_012936301.1	ubiquitin carboxyl-terminal hydrolase isoform X1	61	7	25.3
High	XP_005112646.1	ubiquitin-conjugating enzyme E2 L3	25	3	17.9
High	XP_005092366.1	ubiquitin-conjugating enzyme E2 variant 1	21	3	16.2
High	XP_005099417.1	ubiquitin-conjugating enzyme E2-17 kDa isoform X1	17	2	19.6
Medium	XP_005109764.1	ubiquitin-conjugating enzyme E2-22 kDa	14	1	22.3
High	NP_001191642.1	ubiquitin-conjugating enzyme E2N	10	2	17.5
High	XP_012935351.1	ubiquitin-like modifier-activating enzyme 1 isoform X1	21	16	118.3
Low	XP_012938779.1	ubiquitin-like modifier-activating enzyme 5	4	1	46.4
High	XP_012944645.1	ubiquitin-like modifier-activating enzyme 6	10	6	112.3
High	XP_005099233.1	UMP-CMP kinase	9	2	22.3
High	XP_005107736.2	UMP-CMP kinase 2	13	2	27.1
High	XP_005099922.1	uncharacterized oxidoreductase YjmC	4	1	37.9
High	XP_005101749.1	uncharacterized protein LOC101845175	5	1	20.1
Medium	XP_035825980.1	uncharacterized protein LOC101845244, partial	1	1	134.3
High	XP_005093432.1	uncharacterized protein LOC101845452 isoform X1	35	5	27.1
High	XP_005111443.2	uncharacterized protein LOC101845512	17	3	27.8
High	XP_005103222.1	uncharacterized protein LOC101845563	14	2	20.9
High	XP_005098870.1	uncharacterized protein LOC101845692 isoform X1	14	2	17.5
High	XP_005091879.1	uncharacterized protein LOC101846193	5	3	73.4
High	XP_005112292.1	uncharacterized protein LOC101846325	20	2	15.2
High	XP_005101932.1	uncharacterized protein LOC101846747	14	2	17.9
Medium	XP_012938626.1	uncharacterized protein LOC101847113	3	1	33.8
High	XP_012939529.1	uncharacterized protein LOC101847733	4	1	46.8
High	XP_012938713.2	uncharacterized protein LOC101848113	2	8	477.2
Medium	XP_005094512.2	uncharacterized protein LOC101849039	4	1	51.5
High	XP_012945067.1	uncharacterized protein LOC101849091	12	2	40.4
High	XP_005106852.1	uncharacterized protein LOC101849233	15	3	37.8
Medium	XP_035826617.1	uncharacterized protein LOC101849303	7	1	24.3
High	XP_005113074.1	uncharacterized protein LOC101849429	55	47	148
High	XP_005089662.1	uncharacterized protein LOC101849508	38	6	24.8
High	XP_012939463.1	uncharacterized protein LOC101849546	20	3	19.6
Medium	XP_035825500.1	uncharacterized protein LOC101849614	1	1	112.4
Low	XP_005092504.1	uncharacterized protein LOC101849907	7	1	15.6
High	XP_035829170.1	uncharacterized protein LOC101850052	8	1	18.8
High	XP_012945733.1	uncharacterized protein LOC101850618	6	2	37.7
Medium	XP_005090040.1	uncharacterized protein LOC101850689	1	1	148.1
Medium	XP_005111803.1	uncharacterized protein LOC101851908 isoform X2	4	1	48.1
Medium	XP_005113396.2	uncharacterized protein LOC101851919	3	1	51.4
High	XP_012945571.1	uncharacterized protein LOC101851995	4	1	56.5
High	XP_035829147.1	uncharacterized protein LOC101852218	37	9	28.5
High	XP_012942527.1	uncharacterized protein LOC101852500	5	1	20.8
High	XP_005110430.1	uncharacterized protein LOC101852515	4	1	24
High	XP_005105834.1	uncharacterized protein LOC101852646	1	1	112.5
High	XP_005110830.1	uncharacterized protein LOC101852657 isoform X1	10	7	87.9
High	XP_035828889.1	uncharacterized protein LOC101852657 isoform X5	11	6	83.7
High	XP_005101099.1	uncharacterized protein LOC101852861	10	1	13.4
High	XP_012940199.1	uncharacterized protein LOC101853471	12	5	49.5
High	XP_012941966.1	uncharacterized protein LOC101853808	10	2	25.8
High	XP_005104280.2	uncharacterized protein LOC101853874	6	1	22.7
High	XP_012942829.1	uncharacterized protein LOC101854362	21	6	38.9
High	XP_012944009.1	uncharacterized protein LOC101854447	10	2	14
High	XP_005091735.1	uncharacterized protein LOC101854927	1	1	113.8
High	XP_005094896.1	uncharacterized protein LOC101855243	13	1	15.8
High	XP_035826039.1	uncharacterized protein LOC101856186	9	5	74.6
High	XP_035828715.1	uncharacterized protein LOC101856472 isoform X1	1	2	148.9
Medium	XP_012941978.2	uncharacterized protein LOC101857202	1	1	130.9
High	XP_005096781.1	uncharacterized protein LOC101857326	12	5	54.6
High	XP_005101893.2	uncharacterized protein LOC101857656 isoform X1	2	1	85.9
High	XP_012939553.2	uncharacterized protein LOC101857918	11	16	201.7
High	XP_012936029.1	uncharacterized protein LOC101858015	11	11	155.4
High	XP_005113272.2	uncharacterized protein LOC101858468	8	1	19.2
High	XP_005100621.2	uncharacterized protein LOC101858501	35	49	211.3
High	XP_005097555.1	uncharacterized protein LOC101859480	6	3	64.4
High	XP_012936768.1	uncharacterized protein LOC101859779, partial	2	4	247.3
Low	XP_035829422.1	uncharacterized protein LOC101859836	2	1	93.5
Medium	XP_035829835.1	uncharacterized protein LOC101860234	0	1	743
High	XP_005112676.1	uncharacterized protein LOC101860468	45	8	24.7
Medium	XP_035824032.1	uncharacterized protein LOC101860479	3	1	40.1
High	XP_035825717.1	uncharacterized protein LOC101860495	1	1	150.6
Low	XP_012942847.1	uncharacterized protein LOC101860687	4	1	60.7
Medium	XP_012939137.1	uncharacterized protein LOC101860864	0	1	317.2
High	XP_005105951.1	uncharacterized protein LOC101860995 isoform X1	21	6	45.4
High	XP_005109447.2	uncharacterized protein LOC101861160	21	1	15.4
High	XP_005109881.1	uncharacterized protein LOC101861691	24	3	15.5
High	XP_005103717.2	uncharacterized protein LOC101861750	4	2	72.5
High	XP_005109882.2	uncharacterized protein LOC101861914	23	3	15.6
Medium	XP_005112440.1	uncharacterized protein LOC101862008	1	1	136.9
High	XP_012935625.1	uncharacterized protein LOC101862103	1	1	125.6
High	XP_005105701.1	uncharacterized protein LOC101862525	27	8	31.6
High	XP_005092813.1	uncharacterized protein LOC101862708	11	1	12.8
Medium	XP_012936388.1	uncharacterized protein LOC101862791	0	1	282.8
High	XP_005104583.3	uncharacterized protein LOC101864002	5	2	38.2
High	XP_035826802.1	uncharacterized protein LOC101864076	0	3	1422.2
High	XP_005102619.1	uncharacterized protein LOC101864404 isoform X1	6	2	66.5
High	XP_035824876.1	uncharacterized protein LOC101864606	1	1	70.8
Medium	XP_012935266.1	uncharacterized protein LOC106011166	4	1	29
High	XP_012939692.1	uncharacterized protein LOC106012169	16	1	15.5
High	XP_012939853.1	uncharacterized protein LOC106012205	28	4	21.1
Medium	XP_035827205.1	uncharacterized protein LOC106012541	1	1	66.9
High	XP_012942006.1	uncharacterized protein LOC106012738	1	1	123.9
High	XP_035826583.1	uncharacterized protein LOC118477943	6	1	13
High	XP_035826778.1	uncharacterized protein LOC118478025	48	25	73.2
High	XP_035829444.1	uncharacterized protein LOC118479016	67	6	11.1
High	XP_005106766.1	uncharacterized protein ZK1073.1 isoform X1	24	7	41.8
High	XP_012941999.2	unconventional myosin-VI	1	1	143.1
High	XP_012946024.1	universal stress protein in QAH/OAS sulfhydrylase 3'region	28	4	18.1
High	XP_012942557.1	universal stress protein in QAH/OAS sulfhydrylase 3'region	24	2	17.7
High	XP_005097873.1	universal stress protein PHOS34	35	3	16.6
High	XP_005109206.2	universal stress protein Slr1101	19	3	17.1
High	XP_005090867.1	universal stress protein YxiE	32	4	20.5
High	5O87_A	unnamed protein product	24	4	28.3
High	XP_005105887.2	uroporphyrinogen decarboxylase	9	2	41
High	XP_005104572.1	UV excision repair protein RAD23 homolog B	4	2	43.3
High	XP_012946440.1	V-type proton ATPase catalytic subunit A	10	5	69.2
High	XP_005091800.1	V-type proton ATPase subunit B	25	8	57.3
High	XP_005098193.1	V-type proton ATPase subunit C 1-A	6	2	44.9
High	XP_005110498.2	V-type proton ATPase subunit E	4	1	26.4
High	XP_005094021.1	V-type proton ATPase subunit F	10	1	13.4
Medium	XP_005101408.1	V-type proton ATPase subunit H	3	1	54.9
High	XP_012945731.1	vacuolar protein sorting-associated protein 13A	3	1	32.4
High	XP_035829544.1	vacuolar protein sorting-associated protein 13A	2	1	63.1
Medium	XP_005095560.1	vacuolar protein sorting-associated protein VTA1 homolog	4	1	34.7
Low	XP_005106633.1	vacuolar-sorting protein SNF8	5	1	28
Medium	XP_012938411.1	valine--tRNA ligase	4	1	120.1
High	XP_005098922.1	versiconal hemiacetal acetate esterase	7	1	35.1
High	NP_001191451.1	vesicle-associated membrane protein/synaptobrevin-binding protein	12	2	28.3
High	XP_005099949.1	vesicle-fusing ATPase isoform X1	11	7	82
High	XP_012938590.1	vicilin-like seed storage protein At2g18540	26	5	25.3
High	XP_005104751.1	vigilin	17	14	140.1
High	XP_035828646.1	vinculin	18	13	91.7
High	XP_012939758.1	vitellogenin-4, partial	11	5	64.2
High	XP_005113380.3	voltage-dependent anion-selective channel protein 2	29	7	32.1
High	XP_005111154.1	WD repeat and FYVE domain-containing protein 2	3	1	46.2
High	XP_012934696.1	WD repeat domain phosphoinositide-interacting protein 3	4	1	38.3
Medium	XP_012941432.1	WD repeat-containing protein 44	2	1	113.6
Medium	XP_005088939.1	WD repeat-containing protein 54	2	1	34.8
Low	XP_005106601.1	xanthine dehydrogenase 1 isoform X3	1	1	145.3
High	XP_035828457.1	Y-box factor homolog isoform X1	18	4	31.6
High	XP_005091424.1	YTH domain-containing family protein 1	1	1	73
Table3. Raw IgG2 normalized data: comparison of detected peptides Control vs STS
Refer Fig 2A	p<0.05 are highlighted
	Accession	Y	F Ratio	DFNum	DFDen	pValue	Description	Contaminant	Species Map	Abundance Ratio: (STS) / (Control)
	XP_005109882.2	Normalized to IgG2b	1030.19	1	2.52166	0.000232092	uncharacterized protein LOC101861914 [Aplysia californica]	FALSE	Aplysia californica	14.32
	XP_035829658.1	Normalized to IgG2b	310.044	1	2.57135	0.000946523	ankyrin repeat domain-containing protein 50, partial [Aplysia californica]	FALSE	Aplysia californica	0.357
	XP_005099550.1	Normalized to IgG2b	405.963	1	2.28229	0.00127827	T-complex protein 1 subunit epsilon [Aplysia californica]	FALSE	Aplysia californica	0.714
	XP_005110572.1	Normalized to IgG2b	14.8979	1	7.71818	0.00515135	ATP-dependent RNA helicase DDX3Y isoform X1 [Aplysia californica]	FALSE	Aplysia californica	1.218
	XP_005088932.1	Normalized to IgG2b	56.3635	1	2.30151	0.0115148	ras-related protein Ral-A isoform X1 [Aplysia californica]	FALSE	Aplysia californica	0.64
	XP_005107895.1	Normalized to IgG2b	8.24133	1	7.99161	0.0208269	glycogen synthase kinase-3 beta [Aplysia californica]	FALSE	Aplysia californica	0.758
	XP_012945752.1	Normalized to IgG2b	8.26139	1	7.89861	0.0209701	beta-arrestin-1 [Aplysia californica]	FALSE	Aplysia californica	0.859
	XP_035825722.1	Normalized to IgG2b	11.221	1	4.13701	0.0271463	CUGBP Elav-like family member 1 isoform X1 [Aplysia californica]	FALSE	Aplysia californica	1.196
	XP_005102848.1	Normalized to IgG2b	7.13936	1	7.98565	0.0283212	fructose-bisphosphate aldolase [Aplysia californica]	FALSE	Aplysia californica	0.721
	XP_005093610.1	Normalized to IgG2b	7.44489	1	7.14302	0.0288321	aerolysin [Aplysia californica]	FALSE	Aplysia californica	0.637
	XP_005112676.1	Normalized to IgG2b	8.35589	1	5.62681	0.0297785	uncharacterized protein LOC101860468 [Aplysia californica]	FALSE	Aplysia californica	0.821
	XP_005095623.1	Normalized to IgG2b	6.99572	1	7.30811	0.0319239	heterogeneous nuclear ribonucleoprotein 1 [Aplysia californica]	FALSE	Aplysia californica	1.304
	XP_005110066.2	Normalized to IgG2b	7.30515	1	6.62917	0.032147	PDZ and LIM domain protein 7 [Aplysia californica]	FALSE	Aplysia californica	0.81
	XP_005098119.1	Normalized to IgG2b	14.4336	1	2.99264	0.0321604	heat shock 70 kDa protein cognate 5 [Aplysia californica]	FALSE	Aplysia californica	1.176
	XP_005102549.1	Normalized to IgG2b	6.66253	1	7.08467	0.0360362	ubiquitin [Aplysia californica]	FALSE	Aplysia californica	0.248
	XP_005103315.1	Normalized to IgG2b	7.05349	1	6.04617	0.0374575	40S ribosomal protein S8 [Aplysia californica]	FALSE	Aplysia californica	0.675
	XP_005091519.1	Normalized to IgG2b	6.1401	1	7.97199	0.038335	60S ribosomal protein L8 [Aplysia californica]	FALSE	Aplysia californica	0.522
	XP_005098193.1	Normalized to IgG2b	15.4016	1	2.49913	0.0407315	V-type proton ATPase subunit C 1-A [Aplysia californica]	FALSE	Aplysia californica	1.102
	XP_012940941.1	Normalized to IgG2b	12.0163	1	2.97563	0.0409655	collagen alpha-5(IV) chain [Aplysia californica]	FALSE	Aplysia californica	0.703
	XP_005097025.1	Normalized to IgG2b	10.8877	1	2.97327	0.0463437	enhancer of rudimentary homolog [Aplysia californica]	FALSE	Aplysia californica	1.19
	XP_005099511.2	Normalized to IgG2b	5.78795	1	7.03555	0.046888	60S ribosomal protein L44 [Aplysia californica]	FALSE	Aplysia californica	0.527
	XP_005099972.1	Normalized to IgG2b	11.2043	1	2.83194	0.0480682	FK506-binding protein 2 [Aplysia californica]	FALSE	Aplysia californica	1.341
	XP_005112361.1	Normalized to IgG2b	5.26568	1	7.99954	0.0508915	coronin-1C [Aplysia californica]	FALSE	Aplysia californica	0.894
	XP_005110968.1	Normalized to IgG2b	10.0225	1	2.97185	0.0513016	delta(14)-sterol reductase TM7SF2 [Aplysia californica]	FALSE	Aplysia californica	0.611
	XP_005107699.1	Normalized to IgG2b	17.4067	1	2.01855	0.0520925	reticulocalbin-2 [Aplysia californica]	FALSE	Aplysia californica	1.458
	XP_005107310.1	Normalized to IgG2b	5.26214	1	7.4473	0.0532991	cofilin [Aplysia californica]	FALSE	Aplysia californica	1.331
	XP_012936236.1	Normalized to IgG2b	5.53345	1	6.52814	0.0534871	programmed cell death 6-interacting protein [Aplysia californica]	FALSE	Aplysia californica	0.779
	XP_005096421.2	Normalized to IgG2b	4.98081	1	7.9544	0.056328	serpin B6 [Aplysia californica]	FALSE	Aplysia californica	0.861
	XP_005111732.1	Normalized to IgG2b	5.58802	1	5.33844	0.0612056	heterogeneous nuclear ribonucleoprotein A1 isoform X1 [Aplysia californica]	FALSE	Aplysia californica	0.437
	XP_005092366.1	Normalized to IgG2b	4.71796	1	7.93707	0.0618829	ubiquitin-conjugating enzyme E2 variant 1 [Aplysia californica]	FALSE	Aplysia californica	0.731
	XP_005100704.1	Normalized to IgG2b	4.68733	1	7.92493	0.0626175	40S ribosomal protein S14 [Aplysia californica]	FALSE	Aplysia californica	0.883
	XP_012935999.1	Normalized to IgG2b	4.59818	1	7.96017	0.0645097	receptor of activated protein C kinase 1 [Aplysia californica]	FALSE	Aplysia californica	0.822
	XP_005107836.1	Normalized to IgG2b	19.8973	1	1.65271	0.0655154	acyl-protein thioesterase 1 isoform X1 [Aplysia californica]	FALSE	Aplysia californica	1.232
	XP_005096790.1	Normalized to IgG2b	9.69832	1	2.54236	0.0656766	lactoylglutathione lyase [Aplysia californica]	FALSE	Aplysia californica	0.477
	NP_001191437.1	Normalized to IgG2b	5.23545	1	5.51686	0.0659058	thymosin beta [Aplysia californica]	FALSE	Aplysia californica	0.493
	XP_005098439.1	Normalized to IgG2b	8.91313	1	2.66014	0.067853	60S ribosomal protein L23 isoform X1 [Aplysia californica]	FALSE	Aplysia californica	0.591
	XP_012938489.1	Normalized to IgG2b	4.45238	1	7.99504	0.0678876	40S ribosomal protein S7 isoform X1 [Aplysia californica]	FALSE	Aplysia californica	0.843
	XP_005102885.1	Normalized to IgG2b	4.46959	1	7.38276	0.0703064	heat shock protein 83 [Aplysia californica]	FALSE	Aplysia californica	0.855
	XP_005100380.1	Normalized to IgG2b	4.38031	1	7.75883	0.0707754	gelsolin-like protein 2 [Aplysia californica]	FALSE	Aplysia californica	1.125
	XP_012945309.2	Normalized to IgG2b	12.1108	1	2.0047	0.0733281	collagen alpha-2(IV) chain, partial [Aplysia californica]	FALSE	Aplysia californica	0.456
	XP_012938020.1	Normalized to IgG2b	5.17993	1	4.85642	0.0734638	40S ribosomal protein S5 [Aplysia californica]	FALSE	Aplysia californica	0.725
	XP_012934788.1	Normalized to IgG2b	4.32413	1	7.48664	0.073559	protein transport protein Sec24A [Aplysia californica]	FALSE	Aplysia californica	1.501
	XP_035824646.1	Normalized to IgG2b	4.22283	1	7.64893	0.0755466	ADP-ribosylation factor 1 [Aplysia californica]	FALSE	Aplysia californica	0.89
	P49395.2	Normalized to IgG2b	4.21729	1	7.43095	0.0767794	40S ribosomal protein S3a [Aplysia californica]	FALSE	Aplysia californica	0.788
	XP_005107139.1	Normalized to IgG2b	4.97405	1	4.84083	0.0779041	40S ribosomal protein S4 [Aplysia californica]	FALSE	Aplysia californica	0.824
	XP_005099802.1	Normalized to IgG2b	4.51185	1	5.92253	0.0784414	copine-3 [Aplysia californica]	FALSE	Aplysia californica	0.883
	XP_012936590.1	Normalized to IgG2b	3.94857	1	7.55751	0.0842399	protein transport protein Sec23A [Aplysia californica]	FALSE	Aplysia californica	1.32
	XP_005099863.1	Normalized to IgG2b	4.09366	1	6.62873	0.0850014	caspase-3 [Aplysia californica]	FALSE	Aplysia californica	0.717
	NP_001191584.1	Normalized to IgG2b	6.61645	1	2.89171	0.0854366	schistosomin-like precursor [Aplysia californica]	FALSE	Aplysia californica	1.09
	XP_005105894.2	Normalized to IgG2b	3.95964	1	6.93677	0.0872793	40S ribosomal protein S26 [Aplysia californica]	FALSE	Aplysia californica	0.816
	XP_005110307.1	Normalized to IgG2b	9.03673	1	2.13224	0.0880098	calumenin isoform X1 [Aplysia californica]	FALSE	Aplysia californica	1.493
	XP_012936217.2	Normalized to IgG2b	4.62742	1	4.64757	0.088289	40S ribosomal protein S18 [Aplysia californica]	FALSE	Aplysia californica	0.736
	NP_001191664.1	Normalized to IgG2b	4.64497	1	4.53056	0.0893775	histone 2A.X [Aplysia californica]	FALSE	Aplysia californica	0.39
	XP_005093432.1	Normalized to IgG2b	3.74106	1	7.53287	0.0913995	uncharacterized protein LOC101845452 isoform X1 [Aplysia californica]	FALSE	Aplysia californica	0.649
	NP_001191477.1	Normalized to IgG2b	4.0138	1	5.88697	0.0928997	bradykinin-like neuropeptide precursor [Aplysia californica]	FALSE	Aplysia californica	0.835
	XP_005091066.1	Normalized to IgG2b	7.97312	1	2.23798	0.0932614	peptidyl-prolyl cis-trans isomerase FKBP4 isoform X1 [Aplysia californica]	FALSE	Aplysia californica	0.909
	XP_005092341.1	Normalized to IgG2b	5.81207	1	2.99832	0.094995	eukaryotic translation initiation factor 3 subunit D [Aplysia californica]	FALSE	Aplysia californica	0.668
	XP_012937659.1	Normalized to IgG2b	21.4033	1	1.27498	0.0950185	60S ribosomal protein L6 [Aplysia californica]	FALSE	Aplysia californica	0.505
	XP_005110830.1	Normalized to IgG2b	3.96799	1	5.73466	0.0956668	uncharacterized protein LOC101852657 isoform X1 [Aplysia californica]	FALSE	Aplysia californica	0.442
	XP_005105709.1	Normalized to IgG2b	4.50086	1	4.29243	0.0964617	coiled-coil domain-containing protein 18 isoform X1 [Aplysia californica]	FALSE	Aplysia californica	0.673
	XP_012942625.2	Normalized to IgG2b	4.12368	1	5.08352	0.0970955	N-acetylgalactosamine kinase [Aplysia californica]	FALSE	Aplysia californica	1.228
	XP_005110846.3	Normalized to IgG2b	4.29208	1	4.59037	0.0980355	A disintegrin and metalloproteinase with thrombospondin motifs 3 [Aplysia californica]	FALSE	Aplysia californica	0.666
	XP_005099015.1	Normalized to IgG2b	3.65386	1	6.85658	0.0984143	poly(U)-specific endoribonuclease-A [Aplysia californica]	FALSE	Aplysia californica	0.895
	XP_012945772.1	Normalized to IgG2b	6.80613	1	2.34189	0.102911	slit homolog 3 protein [Aplysia californica]	FALSE	Aplysia californica	0.73
	XP_005091491.2	Normalized to IgG2b	3.514	1	6.92724	0.103427	involucrin [Aplysia californica]	FALSE	Aplysia californica	0.801
	NP_001248346.1	Normalized to IgG2b	4.20564	1	4.35833	0.103834	histone H4 [Aplysia californica]	FALSE	Aplysia californica	0.641
	XP_005089485.1	Normalized to IgG2b	3.84141	1	5.00281	0.107262	synaptobrevin homolog YKT6 [Aplysia californica]	FALSE	Aplysia californica	1.059
	XP_005107035.1	Normalized to IgG2b	5.2048	1	2.94266	0.108516	skin secretory protein xP2 isoform X1 [Aplysia californica]	FALSE	Aplysia californica	1.51
	XP_012945731.1	Normalized to IgG2b	6.72724	1	2.22921	0.109378	vacuolar protein sorting-associated protein 13A [Aplysia californica]	FALSE	Aplysia californica	0.875
	XP_005109950.2	Normalized to IgG2b	3.69491	1	5.21763	0.110198	peptidyl-prolyl cis-trans isomerase [Aplysia californica]	FALSE	Aplysia californica	1.362
	XP_035825998.1	Normalized to IgG2b	3.49397	1	6.03944	0.11048	calcium-binding protein LPS1-alpha [Aplysia californica]	FALSE	Aplysia californica	0.953
	XP_012942797.1	Normalized to IgG2b	3.383	1	6.63263	0.110799	collagen alpha-1(XXI) chain [Aplysia californica]	FALSE	Aplysia californica	1.263
	XP_012936479.1	Normalized to IgG2b	3.74968	1	4.88026	0.111992	40S ribosomal protein S13 [Aplysia californica]	FALSE	Aplysia californica	0.673
	XP_005101318.1	Normalized to IgG2b	3.54576	1	5.60713	0.112113	mitochondrial-processing peptidase subunit beta [Aplysia californica]	FALSE	Aplysia californica	0.847
	XP_005098506.1	Normalized to IgG2b	3.18767	1	7.86062	0.112687	heterogeneous nuclear ribonucleoprotein R [Aplysia californica]	FALSE	Aplysia californica	0.942
	XP_005095721.2	Normalized to IgG2b	3.66699	1	5.01357	0.113508	60S ribosomal protein L36 [Aplysia californica]	FALSE	Aplysia californica	0.537
	XP_012941980.1	Normalized to IgG2b	3.3141	1	6.59409	0.114102	tubulin polymerization-promoting protein family member 2 [Aplysia californica]	FALSE	Aplysia californica	1.13
	XP_005107960.1	Normalized to IgG2b	3.15588	1	7.60301	0.115516	60S acidic ribosomal protein P0 [Aplysia californica]	FALSE	Aplysia californica	0.899
	XP_005111120.2	Normalized to IgG2b	4.83859	1	2.98538	0.115645	adenylyl cyclase-associated protein 2, partial [Aplysia californica]	FALSE	Aplysia californica	0.685
	XP_005095334.1	Normalized to IgG2b	3.33345	1	5.73212	0.11997	TAR DNA-binding protein 43 isoform X1 [Aplysia californica]	FALSE	Aplysia californica	1.142
	XP_012941979.1	Normalized to IgG2b	3.09756	1	7.17396	0.120768	tubulin polymerization-promoting protein family member 2 [Aplysia californica]	FALSE	Aplysia californica	0.941
	XP_012944825.1	Normalized to IgG2b	2.94028	1	7.80192	0.125697	40S ribosomal protein S25 [Aplysia californica]	FALSE	Aplysia californica	0.611
	XP_005110416.2	Normalized to IgG2b	3.30255	1	5.06374	0.128122	laminin subunit beta-1 [Aplysia californica]	FALSE	Aplysia californica	0.733
	XP_005101232.1	Normalized to IgG2b	2.88608	1	7.81989	0.128645	sulfotransferase family cytosolic 1B member 1 [Aplysia californica]	FALSE	Aplysia californica	0.782
	XP_012943159.1	Normalized to IgG2b	3.35114	1	4.82291	0.128808	laminin subunit alpha isoform X1 [Aplysia californica]	FALSE	Aplysia californica	0.842
	XP_005101732.1	Normalized to IgG2b	5.9901	1	2.07187	0.129822	acylamino-acid-releasing enzyme [Aplysia californica]	FALSE	Aplysia californica	1.113
	XP_005110286.1	Normalized to IgG2b	3.07257	1	5.96759	0.13044	ras-related protein Rab-11B [Aplysia californica]	FALSE	Aplysia californica	0.744
	XP_005092813.1	Normalized to IgG2b	4.47164	1	2.68807	0.135259	uncharacterized protein LOC101862708 [Aplysia californica]	FALSE	Aplysia californica	1.38
	XP_035827235.1	Normalized to IgG2b	2.91922	1	6.35458	0.135622	tubulin alpha-3 chain-like, partial [Aplysia californica]	FALSE	Aplysia californica	0.68
	XP_005089146.2	Normalized to IgG2b	2.77021	1	7.71209	0.136011	elongation factor 1-gamma [Aplysia californica]	FALSE	Aplysia californica	0.912
	XP_005101961.1	Normalized to IgG2b	2.74811	1	7.87016	0.13658	ras-related protein Rab-2 [Aplysia californica]	FALSE	Aplysia californica	0.982
	XP_012935856.1	Normalized to IgG2b	4.04684	1	2.9601	0.138992	T-complex protein 1 subunit alpha [Aplysia californica]	FALSE	Aplysia californica	0.747
	XP_005090337.1	Normalized to IgG2b	3.33645	1	4.13247	0.139488	programmed cell death protein 6 isoform X1 [Aplysia californica]	FALSE	Aplysia californica	1.171
	XP_012946842.1	Normalized to IgG2b	2.97893	1	5.45894	0.139999	H/ACA ribonucleoprotein complex subunit 2-like protein [Aplysia californica]	FALSE	Aplysia californica	0.569
	XP_012946370.1	Normalized to IgG2b	3.98361	1	2.99093	0.140159	dermatopontin-like [Aplysia californica]	FALSE	Aplysia californica	0.81
	NP_001243365.1	Normalized to IgG2b	2.87698	1	5.98433	0.140912	dynein light chain [Aplysia californica]	FALSE	Aplysia californica	0.821
	XP_005091566.1	Normalized to IgG2b	2.63557	1	7.64103	0.144922	clathrin heavy chain 1 isoform X1 [Aplysia californica]	FALSE	Aplysia californica	0.924
	XP_012946260.1	Normalized to IgG2b	3.21085	1	4.12394	0.145469	ADP-ribosylation factor 4 [Aplysia californica]	FALSE	Aplysia californica	1.053
	XP_012939853.1	Normalized to IgG2b	2.66243	1	7.1499	0.145865	uncharacterized protein LOC106012205 [Aplysia californica]	FALSE	Aplysia californica	0.762
	XP_012936693.1	Normalized to IgG2b	2.73209	1	6.4194	0.146195	phosphoglycerate kinase [Aplysia californica]	FALSE	Aplysia californica	0.948
	XP_005103405.1	Normalized to IgG2b	2.66547	1	6.90305	0.147168	T-complex protein 1 subunit zeta [Aplysia californica]	FALSE	Aplysia californica	0.645
	XP_005091935.1	Normalized to IgG2b	2.59922	1	7.1001	0.150348	60S ribosomal protein L9 [Aplysia californica]	FALSE	Aplysia californica	0.824
	XP_012945721.1	Normalized to IgG2b	2.49855	1	7.94511	0.152866	mesocentin [Aplysia californica]	FALSE	Aplysia californica	0.881
	XP_035824375.1	Normalized to IgG2b	2.53413	1	7.40052	0.153119	small ubiquitin-related modifier 3 [Aplysia californica]	FALSE	Aplysia californica	0.937
	XP_005113233.2	Normalized to IgG2b	3.84302	1	2.74892	0.15313	5-phosphohydroxy-L-lysine phospho-lyase [Aplysia californica]	FALSE	Aplysia californica	0.798
	XP_005095223.1	Normalized to IgG2b	2.50584	1	7.62279	0.153944	40S ribosomal protein SA [Aplysia californica]	FALSE	Aplysia californica	0.844
	XP_005089803.1	Normalized to IgG2b	2.67788	1	5.61788	0.156221	2,3-bisphosphoglycerate-dependent phosphoglycerate mutase isoform X1 [Aplysia californica]	FALSE	Aplysia californica	0.672
	XP_012946713.1	Normalized to IgG2b	3.4987	1	2.9775	0.158873	glycogen [starch] synthase [Aplysia californica]	FALSE	Aplysia californica	1.115
	XP_012939310.1	Normalized to IgG2b	4.05562	1	2.35465	0.162081	protein LSM14 homolog A isoform X1 [Aplysia californica]	FALSE	Aplysia californica	0.65
	XP_005104049.1	Normalized to IgG2b	2.70122	1	4.78701	0.163787	high mobility group protein B1 [Aplysia californica]	FALSE	Aplysia californica	1.272
	XP_005095067.2	Normalized to IgG2b	6.5879	1	1.49725	0.164411	prolyl endopeptidase [Aplysia californica]	FALSE	Aplysia californica	1.491
	XP_012936158.1	Normalized to IgG2b	3.35153	1	2.96315	0.165694	serine/threonine-protein kinase VRK1 [Aplysia californica]	FALSE	Aplysia californica	0.703
	XP_012934823.1	Normalized to IgG2b	2.37072	1	7.14345	0.166672	nervous system adducin isoform X3 [Aplysia californica]	FALSE	Aplysia californica	0.897
	XP_005099088.1	Normalized to IgG2b	2.30839	1	7.90749	0.167599	probable glutathione S-transferase 7 [Aplysia californica]	FALSE	Aplysia californica	1.313
	XP_005110922.2	Normalized to IgG2b	2.43386	1	6.25547	0.167751	decapping and exoribonuclease protein [Aplysia californica]	FALSE	Aplysia californica	0.839
	XP_005108701.1	Normalized to IgG2b	2.31203	1	7.55885	0.169043	T-complex protein 1 subunit theta [Aplysia californica]	FALSE	Aplysia californica	0.92
	XP_005101347.1	Normalized to IgG2b	2.43883	1	5.81883	0.170915	alcohol sulfotransferase [Aplysia californica]	FALSE	Aplysia californica	0.864
	XP_005111198.1	Normalized to IgG2b	2.53058	1	5.11082	0.171271	transitional endoplasmic reticulum ATPase isoform X1 [Aplysia californica]	FALSE	Aplysia californica	0.852
	XP_012939148.1	Normalized to IgG2b	4.67335	1	1.85231	0.173213	adenylosuccinate lyase [Aplysia californica]	FALSE	Aplysia californica	0.815
	XP_005102616.1	Normalized to IgG2b	4.21175	1	2.04863	0.17354	heterogeneous nuclear ribonucleoprotein A1 [Aplysia californica]	FALSE	Aplysia californica	1.197
	XP_005097854.1	Normalized to IgG2b	2.54587	1	4.77374	0.174218	transketolase-like protein 2 [Aplysia californica]	FALSE	Aplysia californica	0.914
	XP_035827840.1	Normalized to IgG2b	2.46502	1	5.22794	0.17467	spectrin beta chain isoform X3 [Aplysia californica]	FALSE	Aplysia californica	0.938
	XP_005106601.1	Normalized to IgG2b	3.98481	1	2.12769	0.176317	xanthine dehydrogenase 1 isoform X3 [Aplysia californica]	FALSE	Aplysia californica	1.326
	XP_005102062.1	Normalized to IgG2b	11.4232	1	1.03403	0.176561	probable RNA polymerase II nuclear localization protein SLC7A6OS [Aplysia californica]	FALSE	Aplysia californica	1.979
	XP_012943412.1	Normalized to IgG2b	2.24263	1	6.29464	0.182622	MAP/microtubule affinity-regulating kinase 3 isoform X1 [Aplysia californica]	FALSE	Aplysia californica	0.664
	XP_012941612.1	Normalized to IgG2b	2.42566	1	4.7805	0.182746	laminin subunit gamma-1, partial [Aplysia californica]	FALSE	Aplysia californica	0.807
	XP_005095103.1	Normalized to IgG2b	2.13562	1	7.6038	0.18397	fibrinogen C domain-containing protein 1-A [Aplysia californica]	FALSE	Aplysia californica	0.815
	XP_012938515.1	Normalized to IgG2b	2.36622	1	4.71224	0.188109	constitutive coactivator of PPAR-gamma-like protein 1 isoform X1 [Aplysia californica]	FALSE	Aplysia californica	0.697
	XP_005104678.1	Normalized to IgG2b	2.12232	1	7.0564	0.188178	probable calcium-binding protein CML34 [Aplysia californica]	FALSE	Aplysia californica	1.735
	XP_035825575.1	Normalized to IgG2b	2.89702	1	2.96409	0.188402	elongation factor 1-delta [Aplysia californica]	FALSE	Aplysia californica	0.794
	XP_005108216.1	Normalized to IgG2b	2.34499	1	4.71642	0.1897	mitogen-activated protein kinase 1 [Aplysia californica]	FALSE	Aplysia californica	1.106
	XP_012942527.1	Normalized to IgG2b	4.11941	1	1.83631	0.190768	uncharacterized protein LOC101852500 [Aplysia californica]	FALSE	Aplysia californica	0.722
	XP_005108493.2	Normalized to IgG2b	3.80218	1	1.98499	0.191455	flotillin-2 [Aplysia californica]	FALSE	Aplysia californica	0.532
	XP_005104583.3	Normalized to IgG2b	2.07688	1	6.69606	0.194625	uncharacterized protein LOC101864002 [Aplysia californica]	FALSE	Aplysia californica	1.26
	XP_005097751.1	Normalized to IgG2b	6.66358	1	1.23227	0.19568	angiopoietin-2 [Aplysia californica]	FALSE	Aplysia californica	0.567
	XP_005107586.1	Normalized to IgG2b	2.23257	1	4.92108	0.196274	protein argonaute-2 isoform X1 [Aplysia californica]	FALSE	Aplysia californica	1.146
	XP_005107104.1	Normalized to IgG2b	2.07049	1	6.32991	0.197727	nascent polypeptide-associated complex subunit alpha [Aplysia californica]	FALSE	Aplysia californica	0.962
	XP_005098922.1	Normalized to IgG2b	2.90918	1	2.62464	0.199512	versiconal hemiacetal acetate esterase [Aplysia californica]	FALSE	Aplysia californica	1.038
	XP_005095881.1	Normalized to IgG2b	2.94618	1	2.52177	0.201625	dihydrolipoyl dehydrogenase, mitochondrial [Aplysia californica]	FALSE	Aplysia californica	0.848
	NP_001191499.1	Normalized to IgG2b	1.91604	1	7.99647	0.203696	tubulin alpha-1 chain [Aplysia californica]	FALSE	Aplysia californica	0.748
	XP_035825185.1	Normalized to IgG2b	2.20267	1	4.40387	0.205547	alpha-actinin [Aplysia californica]	FALSE	Aplysia californica	0.828
	XP_005103521.1	Normalized to IgG2b	2.23426	1	4.15931	0.206631	probable aminopeptidase NPEPL1 [Aplysia californica]	FALSE	Aplysia californica	0.815
	XP_012946700.1	Normalized to IgG2b	6.44253	1	1.18273	0.206728	talin-2, partial [Aplysia californica]	FALSE	Aplysia californica	0.782
	NP_001191653.1	Normalized to IgG2b	1.94004	1	6.69597	0.208158	cytoplasmic intermediate filament protein A [Aplysia californica]	FALSE	Aplysia californica	0.769
	XP_005090748.1	Normalized to IgG2b	2.08374	1	5.01655	0.208286	60S ribosomal protein L37a [Aplysia californica]	FALSE	Aplysia californica	0.517
	XP_005102699.1	Normalized to IgG2b	1.87089	1	7.99034	0.208601	14-3-3 protein epsilon [Aplysia californica]	FALSE	Aplysia californica	0.973
	XP_005106911.1	Normalized to IgG2b	3.23144	1	2.06882	0.209854	protein SEC13 homolog [Aplysia californica]	FALSE	Aplysia californica	0.867
	XP_005099417.1	Normalized to IgG2b	4.79585	1	1.40134	0.211637	ubiquitin-conjugating enzyme E2-17 kDa isoform X1 [Aplysia californica]	FALSE	Aplysia californica	0.82
	XP_005110947.1	Normalized to IgG2b	2.06384	1	4.72786	0.213552	60S ribosomal protein L30 [Aplysia californica]	FALSE	Aplysia californica	0.805
	XP_012939324.2	Normalized to IgG2b	1.99415	1	5.18044	0.215062	filamin-A-like [Aplysia californica]	FALSE	Aplysia californica	0.898
	XP_012944021.1	Normalized to IgG2b	3.10317	1	2.06968	0.215957	troponin C [Aplysia californica]	FALSE	Aplysia californica	0.684
	XP_012942557.1	Normalized to IgG2b	1.79586	1	7.99943	0.217029	universal stress protein in QAH/OAS sulfhydrylase 3'region [Aplysia californica]	FALSE	Aplysia californica	0.773
	XP_005100579.1	Normalized to IgG2b	1.9205	1	5.72469	0.21737	actin-related protein 2/3 complex subunit 4 [Aplysia californica]	FALSE	Aplysia californica	1.297
	XP_035827189.1	Normalized to IgG2b	1.86049	1	6.53136	0.217705	LOW QUALITY PROTEIN: myosin heavy chain, striated muscle [Aplysia californica]	FALSE	Aplysia californica	0.96
	XP_005109627.1	Normalized to IgG2b	1.84818	1	6.63861	0.218362	lissencephaly-1 homolog [Aplysia californica]	FALSE	Aplysia californica	0.727
	NP_001191465.1	Normalized to IgG2b	2.00059	1	4.76098	0.219177	40S ribosomal protein S6 [Aplysia californica]	FALSE	Aplysia californica	0.759
	XP_005095256.1	Normalized to IgG2b	2.42177	1	2.93449	0.219506	ras-related protein Rab-10 [Aplysia californica]	FALSE	Aplysia californica	0.853
	XP_005103665.1	Normalized to IgG2b	1.77425	1	7.86439	0.220164	40S ribosomal protein S23 [Aplysia californica]	FALSE	Aplysia californica	0.894
	XP_012934761.1	Normalized to IgG2b	1.77661	1	7.69192	0.220693	trithorax group protein osa isoform X1 [Aplysia californica]	FALSE	Aplysia californica	0.143
	XP_005105484.1	Normalized to IgG2b	1.87051	1	5.94211	0.220884	hsc70-interacting protein [Aplysia californica]	FALSE	Aplysia californica	0.815
	NP_001191497.1	Normalized to IgG2b	1.86746	1	5.92969	0.221314	60S ribosomal protein L37 [Aplysia californica]	FALSE	Aplysia californica	0.553
	XP_012944480.1	Normalized to IgG2b	1.75116	1	7.68102	0.223762	glutathione S-transferase 1 [Aplysia californica]	FALSE	Aplysia californica	1.178
	XP_035827695.1	Normalized to IgG2b	2.53159	1	2.57006	0.224609	DIS3-like exonuclease 2, partial [Aplysia californica]	FALSE	Aplysia californica	0.747
	XP_005096036.1	Normalized to IgG2b	3.7472	1	1.58547	0.224644	probable serine carboxypeptidase CPVL [Aplysia californica]	FALSE	Aplysia californica	1.389
	XP_005098408.1	Normalized to IgG2b	1.72191	1	7.9808	0.225929	receptor expression-enhancing protein 5 [Aplysia californica]	FALSE	Aplysia californica	1.002
	XP_012935520.1	Normalized to IgG2b	1.8671	1	5.38049	0.226147	collagen alpha-1(I) chain [Aplysia californica]	FALSE	Aplysia californica	1.46
	XP_012939656.1	Normalized to IgG2b	2.80181	1	2.16899	0.226374	tropomodulin [Aplysia californica]	FALSE	Aplysia californica	0.91
	XP_005097549.1	Normalized to IgG2b	1.70192	1	7.54758	0.230407	60S ribosomal protein L31 [Aplysia californica]	FALSE	Aplysia californica	0.717
	XP_005097555.1	Normalized to IgG2b	1.96087	1	4.1402	0.231725	uncharacterized protein LOC101859480 [Aplysia californica]	FALSE	Aplysia californica	2.424
	XP_005102846.1	Normalized to IgG2b	1.69928	1	7.24513	0.232274	60S acidic ribosomal protein P2 [Aplysia californica]	FALSE	Aplysia californica	0.916
	XP_012935266.1	Normalized to IgG2b	2.23106	1	2.98088	0.232671	uncharacterized protein LOC106011166 [Aplysia californica]	FALSE	Aplysia californica	1.096
	NP_001191598.1	Normalized to IgG2b	1.86312	1	4.64576	0.234645	Ag precursor [Aplysia californica]	FALSE	Aplysia californica	0.838
	XP_035827467.1	Normalized to IgG2b	1.65016	1	7.83669	0.235605	junctophilin-1 isoform X1 [Aplysia californica]	FALSE	Aplysia californica	1.123
	XP_005109589.1	Normalized to IgG2b	1.65128	1	7.80435	0.235607	14-3-3 protein zeta [Aplysia californica]	FALSE	Aplysia californica	0.958
	NP_001191665.1	Normalized to IgG2b	1.77029	1	5.47655	0.23606	ATP-dependent RNA helicase DDX5 [Aplysia californica]	FALSE	Aplysia californica	0.679
	XP_012944809.1	Normalized to IgG2b	3.28293	1	1.66585	0.236281	tripartite motif-containing protein 2 [Aplysia californica]	FALSE	Aplysia californica	1.346
	NP_001191523.1	Normalized to IgG2b	1.62927	1	7.95914	0.237787	calreticulin precursor [Aplysia californica]	FALSE	Aplysia californica	0.894
	XP_005113074.1	Normalized to IgG2b	1.62634	1	7.99797	0.238004	uncharacterized protein LOC101849429 [Aplysia californica]	FALSE	Aplysia californica	1.02
	XP_035827602.1	Normalized to IgG2b	1.78065	1	5.12517	0.238284	calpain-B [Aplysia californica]	FALSE	Aplysia californica	1.249
	XP_035829544.1	Normalized to IgG2b	1.58316	1	7.60854	0.245543	vacuolar protein sorting-associated protein 13A [Aplysia californica]	FALSE	Aplysia californica	0.899
	XP_005108000.1	Normalized to IgG2b	1.66812	1	5.62796	0.247011	60S ribosomal protein L10a-2 [Aplysia californica]	FALSE	Aplysia californica	0.908
	XP_035827098.1	Normalized to IgG2b	1.74618	1	4.45932	0.250085	60S ribosomal protein L17 isoform X1 [Aplysia californica]	FALSE	Aplysia californica	0.839
	XP_035829368.1	Normalized to IgG2b	1.55575	1	7.31766	0.250726	paramyosin [Aplysia californica]	FALSE	Aplysia californica	0.912
	XP_012935509.1	Normalized to IgG2b	1.7894	1	4.07572	0.250766	collagen alpha-1(I) chain [Aplysia californica]	FALSE	Aplysia californica	1.405
	XP_005092204.1	Normalized to IgG2b	1.53815	1	7.66782	0.2515	glycine--tRNA ligase [Aplysia californica]	FALSE	Aplysia californica	0.841
	XP_005099118.1	Normalized to IgG2b	1.52484	1	7.77134	0.252917	nestin [Aplysia californica]	FALSE	Aplysia californica	0.985
	XP_012943377.1	Normalized to IgG2b	1.5976	1	5.6906	0.255548	ATP-dependent RNA helicase cgh-1 [Aplysia californica]	FALSE	Aplysia californica	1.097
	XP_005099490.1	Normalized to IgG2b	2.4393	1	2.03138	0.256859	ADP-ribosylation factor-like protein 1 [Aplysia californica]	FALSE	Aplysia californica	0.932
	CAA45015.1	Normalized to IgG2b	1.96363	1	2.95526	0.25695	catalytic subunit of protein kinase A [Aplysia californica]	FALSE	Aplysia californica	0.852
	XP_035826406.1	Normalized to IgG2b	1.47859	1	7.7617	0.25968	tropomodulin-1 [Aplysia californica]	FALSE	Aplysia californica	0.79
	XP_012941389.2	Normalized to IgG2b	1.4663	1	7.84612	0.261139	tubulin alpha-1 chain, partial [Aplysia californica]	FALSE	Aplysia californica	0.871
	XP_012941842.1	Normalized to IgG2b	1.50406	1	6.69598	0.261421	peroxiredoxin-2 [Aplysia californica]	FALSE	Aplysia californica	0.853
	XP_012937694.1	Normalized to IgG2b	1.63208	1	4.55089	0.2627	phosphate carrier protein, mitochondrial isoform X1 [Aplysia californica]	FALSE	Aplysia californica	0.922
	XP_005098931.1	Normalized to IgG2b	1.51181	1	5.94516	0.265292	60S ribosomal protein L22 [Aplysia californica]	FALSE	Aplysia californica	0.793
	XP_005111857.2	Normalized to IgG2b	1.49336	1	6.21842	0.265988	tensin-1, partial [Aplysia californica]	FALSE	Aplysia californica	1.246
	XP_005104243.2	Normalized to IgG2b	2.08937	1	2.37016	0.266489	ras-related protein Rab-21 [Aplysia californica]	FALSE	Aplysia californica	1.212
	XP_012937340.1	Normalized to IgG2b	1.97767	1	2.61602	0.266682	enoyl-CoA hydratase, mitochondrial [Aplysia californica]	FALSE	Aplysia californica	1.06
	XP_005103900.1	Normalized to IgG2b	1.41521	1	7.97332	0.268409	alpha-crystallin B chain [Aplysia californica]	FALSE	Aplysia californica	0.865
	XP_012935347.1	Normalized to IgG2b	2.02172	1	2.45433	0.268876	thioredoxin reductase 1, cytoplasmic isoform X1 [Aplysia californica]	FALSE	Aplysia californica	0.896
	XP_005098203.2	Normalized to IgG2b	1.40948	1	7.99644	0.269211	plastin-1 [Aplysia californica]	FALSE	Aplysia californica	0.944
	XP_005094708.2	Normalized to IgG2b	1.41898	1	7.51728	0.269821	fermitin family homolog 2 [Aplysia californica]	FALSE	Aplysia californica	1
	XP_005099432.1	Normalized to IgG2b	1.49153	1	5.70556	0.27003	beta-centractin [Aplysia californica]	FALSE	Aplysia californica	0.799
	XP_005111398.1	Normalized to IgG2b	2.20095	1	2.0803	0.271583	nucleolin isoform X1 [Aplysia californica]	FALSE	Aplysia californica	1.034
	XP_005102617.1	Normalized to IgG2b	1.79978	1	2.98223	0.272748	coatomer subunit alpha [Aplysia californica]	FALSE	Aplysia californica	0.697
	XP_005107306.1	Normalized to IgG2b	1.46614	1	5.78811	0.273065	cofilin [Aplysia californica]	FALSE	Aplysia californica	0.938
	XP_035826972.1	Normalized to IgG2b	2.05918	1	2.27522	0.273392	calcium-transporting ATPase sarcoplasmic/endoplasmic reticulum type [Aplysia californica]	FALSE	Aplysia californica	1.238
	XP_035826068.1	Normalized to IgG2b	2.06508	1	2.23056	0.275007	aspartate aminotransferase, cytoplasmic [Aplysia californica]	FALSE	Aplysia californica	0.939
	XP_005106755.1	Normalized to IgG2b	1.4651	1	5.3181	0.277155	triosephosphate isomerase [Aplysia californica]	FALSE	Aplysia californica	0.929
	XP_005094480.1	Normalized to IgG2b	1.35624	1	7.81944	0.278487	NHP2-like protein 1 [Aplysia californica]	FALSE	Aplysia californica	0.885
	XP_005112773.1	Normalized to IgG2b	1.39666	1	6.51597	0.278611	charged multivesicular body protein 5 [Aplysia californica]	FALSE	Aplysia californica	1.121
	XP_005102909.1	Normalized to IgG2b	1.74648	1	2.96257	0.279107	NEDD8-conjugating enzyme Ubc12 [Aplysia californica]	FALSE	Aplysia californica	0.82
	XP_005107661.1	Normalized to IgG2b	1.42505	1	5.77839	0.279268	DNA-binding protein HEXBP isoform X1 [Aplysia californica]	FALSE	Aplysia californica	1.012
	XP_012943909.1	Normalized to IgG2b	1.38348	1	6.755	0.279291	pneumococcal serine-rich repeat protein [Aplysia californica]	FALSE	Aplysia californica	1.076
	NP_001191660.1	Normalized to IgG2b	1.42397	1	5.6054	0.280799	guanine nucleotide-binding protein G(q), alpha subunit [Aplysia californica]	FALSE	Aplysia californica	0.928
	XP_005102619.1	Normalized to IgG2b	1.37937	1	6.01148	0.284625	uncharacterized protein LOC101864404 isoform X1 [Aplysia californica]	FALSE	Aplysia californica	0.876
	XP_005099949.1	Normalized to IgG2b	1.37347	1	6.08099	0.285076	vesicle-fusing ATPase isoform X1 [Aplysia californica]	FALSE	Aplysia californica	0.954
	XP_005103446.1	Normalized to IgG2b	1.50417	1	4.11744	0.285508	proteasome subunit alpha type-3 [Aplysia californica]	FALSE	Aplysia californica	0.886
	XP_012944073.1	Normalized to IgG2b	1.30294	1	7.33752	0.289556	syntaxin-binding protein 1 [Aplysia californica]	FALSE	Aplysia californica	0.929
	NP_001297416.1	Normalized to IgG2b	1.28468	1	7.97089	0.289968	histone H1.2-like [Aplysia californica]	FALSE	Aplysia californica	0.763
	XP_035827419.1	Normalized to IgG2b	1.28284	1	7.36127	0.292911	N-terminal EF-hand calcium-binding protein 1 isoform X1 [Aplysia californica]	FALSE	Aplysia californica	1.136
	XP_005108068.2	Normalized to IgG2b	1.32378	1	6.06254	0.293266	fascin [Aplysia californica]	FALSE	Aplysia californica	0.785
	XP_005108569.1	Normalized to IgG2b	1.3838	1	4.82777	0.294181	histone H2B, gonadal [Aplysia californica]	FALSE	Aplysia californica	0.827
	XP_012939404.1	Normalized to IgG2b	1.75617	1	2.34798	0.299308	dipeptidyl peptidase 3 [Aplysia californica]	FALSE	Aplysia californica	1.247
	XP_012944415.1	Normalized to IgG2b	1.22768	1	7.99961	0.300059	myosin essential light chain, striated adductor muscle [Aplysia californica]	FALSE	Aplysia californica	0.893
	XP_005088922.1	Normalized to IgG2b	1.22803	1	7.96642	0.300124	globin [Aplysia californica]	FALSE	Aplysia californica	0.981
	XP_012939151.1	Normalized to IgG2b	1.22388	1	7.59209	0.302418	myophilin [Aplysia californica]	FALSE	Aplysia californica	0.797
	NP_001191581.1	Normalized to IgG2b	1.21552	1	7.72638	0.303395	endoplasmic reticulum chaperone BiP precursor [Aplysia californica]	FALSE	Aplysia californica	0.88
	XP_005098401.1	Normalized to IgG2b	1.23791	1	6.19734	0.30716	microtubule-associated protein RP/EB family member 1 isoform X3 [Aplysia californica]	FALSE	Aplysia californica	1.007
	XP_035829685.1	Normalized to IgG2b	1.22978	1	6.29396	0.308017	heterogeneous nuclear ribonucleoprotein K isoform X1 [Aplysia californica]	FALSE	Aplysia californica	0.869
	XP_035829060.1	Normalized to IgG2b	1.20189	1	7.09836	0.308739	spectrin alpha chain [Aplysia californica]	FALSE	Aplysia californica	0.927
	XP_005107736.2	Normalized to IgG2b	1.17925	1	7.93264	0.309403	UMP-CMP kinase 2 [Aplysia californica]	FALSE	Aplysia californica	0.569
	XP_012943604.1	Normalized to IgG2b	1.17165	1	7.96498	0.31074	serine/threonine-protein phosphatase 2A 56 kDa regulatory subunit alpha isoform [Aplysia californica]	FALSE	Aplysia californica	0.948
	XP_005090568.1	Normalized to IgG2b	1.19088	1	6.90738	0.311749	actin-related protein 3-A [Aplysia californica]	FALSE	Aplysia californica	1.038
	XP_005113032.1	Normalized to IgG2b	1.20943	1	6.19288	0.312347	40S ribosomal protein S11 [Aplysia californica]	FALSE	Aplysia californica	0.859
	XP_012938540.1	Normalized to IgG2b	2.11896	1	1.58292	0.312381	galectin-3-binding protein, partial [Aplysia californica]	FALSE	Aplysia californica	1.253
	XP_005111262.1	Normalized to IgG2b	1.24973	1	5.1924	0.312641	mannose-6-phosphate isomerase [Aplysia californica]	FALSE	Aplysia californica	0.904
	XP_005099878.1	Normalized to IgG2b	1.45229	1	2.99694	0.314631	peptidyl-prolyl cis-trans isomerase FKBP2 [Aplysia californica]	FALSE	Aplysia californica	0.719
	XP_035824164.1	Normalized to IgG2b	1.275	1	4.55395	0.314776	collagen alpha-1(I) chain [Aplysia californica]	FALSE	Aplysia californica	1.227
	XP_005104156.1	Normalized to IgG2b	1.22389	1	5.45699	0.314969	26S proteasome regulatory subunit 10B [Aplysia californica]	FALSE	Aplysia californica	0.809
	XP_012940093.1	Normalized to IgG2b	1.65296	1	2.21854	0.316372	complement C1q-like protein 3 [Aplysia californica]	FALSE	Aplysia californica	0.702
	XP_005109715.1	Normalized to IgG2b	1.75323	1	1.99272	0.316941	probable tRNA (uracil-O(2)-)-methyltransferase [Aplysia californica]	FALSE	Aplysia californica	0.722
	XP_005111155.1	Normalized to IgG2b	1.13691	1	7.88294	0.317871	serine/threonine-protein phosphatase alpha-2 isoform [Aplysia californica]	FALSE	Aplysia californica	0.92
	NP_001191600.1	Normalized to IgG2b	1.29109	1	4.09623	0.31792	beta-catenin [Aplysia californica]	FALSE	Aplysia californica	0.972
	XP_005109946.1	Normalized to IgG2b	1.14898	1	7.19266	0.318406	peptidyl-prolyl cis-trans isomerase [Aplysia californica]	FALSE	Aplysia californica	0.775
	XP_012945400.1	Normalized to IgG2b	1.1305	1	7.9065	0.319061	tyrosine--tRNA ligase, cytoplasmic [Aplysia californica]	FALSE	Aplysia californica	0.63
	XP_005089167.1	Normalized to IgG2b	1.15111	1	6.85112	0.319648	40S ribosomal protein S20 [Aplysia californica]	FALSE	Aplysia californica	0.962
	XP_012938197.1	Normalized to IgG2b	1.4618	1	2.73742	0.320642	tumor protein p63-regulated gene 1-like protein [Aplysia californica]	FALSE	Aplysia californica	1.132
	XP_005107892.1	Normalized to IgG2b	1.12387	1	7.71176	0.321158	ATP synthase subunit beta, mitochondrial [Aplysia californica]	FALSE	Aplysia californica	0.903
	XP_005089966.1	Normalized to IgG2b	1.15155	1	6.38283	0.322111	hexokinase-2 isoform X3 [Aplysia californica]	FALSE	Aplysia californica	0.92
	XP_012935065.1	Normalized to IgG2b	1.11434	1	7.89555	0.322368	probable glutathione S-transferase 7 [Aplysia californica]	FALSE	Aplysia californica	1.284
	XP_005096736.2	Normalized to IgG2b	1.11462	1	7.76896	0.322801	endoglucanase [Aplysia californica]	FALSE	Aplysia californica	2.004
	XP_005097514.1	Normalized to IgG2b	1.11062	1	7.97104	0.322842	T-complex protein 1 subunit eta [Aplysia californica]	FALSE	Aplysia californica	0.839
	XP_005103222.1	Normalized to IgG2b	1.15467	1	5.9131	0.324453	uncharacterized protein LOC101845563 [Aplysia californica]	FALSE	Aplysia californica	0.996
	XP_005104428.1	Normalized to IgG2b	1.10792	1	7.25649	0.326318	AP-2 complex subunit mu [Aplysia californica]	FALSE	Aplysia californica	0.933
	XP_035824972.1	Normalized to IgG2b	1.08601	1	7.61132	0.329324	proliferation-associated protein 2G4 [Aplysia californica]	FALSE	Aplysia californica	1.045
	XP_012941340.1	Normalized to IgG2b	1.60961	1	2.04104	0.330038	hepatocyte growth factor-regulated tyrosine kinase substrate isoform X1 [Aplysia californica]	FALSE	Aplysia californica	1.298
	XP_035829086.1	Normalized to IgG2b	1.11657	1	6.1188	0.330582	Golgi resident protein GCP60 isoform X1 [Aplysia californica]	FALSE	Aplysia californica	0.949
	XP_005109775.1	Normalized to IgG2b	1.21504	1	4.02186	0.331887	succinate--CoA ligase [ADP-forming] subunit beta, mitochondrial isoform X1 [Aplysia californica]	FALSE	Aplysia californica	1.014
	XP_005109764.1	Normalized to IgG2b	1.48117	1	2.33241	0.332335	ubiquitin-conjugating enzyme E2-22 kDa [Aplysia californica]	FALSE	Aplysia californica	1.197
	NP_001191399.1	Normalized to IgG2b	1.07357	1	7.42959	0.332684	prohormone convertase precursor [Aplysia californica]	FALSE	Aplysia californica	0.973
	XP_012946940.1	Normalized to IgG2b	2.16099	1	1.33649	0.333422	ras-like GTP-binding protein RHO isoform X1 [Aplysia californica]	FALSE	Aplysia californica	0.735
	XP_035825809.1	Normalized to IgG2b	1.56063	1	2.08502	0.333552	S-adenosylhomocysteine hydrolase-like protein 1 [Aplysia californica]	FALSE	Aplysia californica	0.695
	XP_012938795.1	Normalized to IgG2b	1.05935	1	7.90254	0.333832	cytoplasmic dynein 1 heavy chain 1 [Aplysia californica]	FALSE	Aplysia californica	0.928
	XP_005113345.2	Normalized to IgG2b	1.09736	1	5.99104	0.335258	isocitrate dehydrogenase [NADP], mitochondrial [Aplysia californica]	FALSE	Aplysia californica	0.784
	XP_035824709.1	Normalized to IgG2b	1.13444	1	4.86599	0.336802	calbindin-32 [Aplysia californica]	FALSE	Aplysia californica	0.635
	XP_005101296.1	Normalized to IgG2b	1.4882	1	2.18455	0.337782	annexin-B12 isoform X1 [Aplysia californica]	FALSE	Aplysia californica	1.093
	XP_005096619.1	Normalized to IgG2b	1.05457	1	7.17414	0.33783	dynein light chain Tctex-type 1 [Aplysia californica]	FALSE	Aplysia californica	1.109
	XP_005107362.2	Normalized to IgG2b	1.03861	1	7.69089	0.339129	tubulin alpha-3 chain [Aplysia californica]	FALSE	Aplysia californica	0.937
	XP_005113261.1	Normalized to IgG2b	1.15596	1	4.26973	0.339269	polyadenylate-binding protein 4-like [Aplysia californica]	FALSE	Aplysia californica	1.277
	XP_012938302.1	Normalized to IgG2b	1.52573	1	2.04921	0.339602	ubiquitin carboxyl-terminal hydrolase 14 [Aplysia californica]	FALSE	Aplysia californica	0.841
	XP_035829422.1	Normalized to IgG2b	1.03036	1	7.86671	0.340272	uncharacterized protein LOC101859836 [Aplysia californica]	FALSE	Aplysia californica	0.862
	XP_005104456.2	Normalized to IgG2b	1.0472	1	6.8367	0.340991	nidogen-1 [Aplysia californica]	FALSE	Aplysia californica	0.684
	XP_005107474.1	Normalized to IgG2b	1.06037	1	6.26293	0.341248	ADP,ATP carrier protein 3, mitochondrial [Aplysia californica]	FALSE	Aplysia californica	0.906
	XP_005111356.1	Normalized to IgG2b	1.13896	1	4.36477	0.341308	guanine nucleotide-binding protein subunit beta [Aplysia californica]	FALSE	Aplysia californica	0.803
	XP_005107378.1	Normalized to IgG2b	1.42608	1	2.28293	0.341681	replication protein A 70 kDa DNA-binding subunit isoform X1 [Aplysia californica]	FALSE	Aplysia californica	2.457
	XP_005095500.1	Normalized to IgG2b	1.02529	1	7.13387	0.344372	septin-7 isoform X1 [Aplysia californica]	FALSE	Aplysia californica	1.006
	XP_012936929.1	Normalized to IgG2b	1.37974	1	2.35029	0.345377	dual specificity mitogen-activated protein kinase kinase 6 [Aplysia californica]	FALSE	Aplysia californica	0.838
	XP_005091798.1	Normalized to IgG2b	1.01258	1	7.04671	0.347582	4-trimethylaminobutyraldehyde dehydrogenase [Aplysia californica]	FALSE	Aplysia californica	1.102
	XP_005112795.1	Normalized to IgG2b	0.983957	1	7.99511	0.350292	enolase [Aplysia californica]	FALSE	Aplysia californica	0.882
	XP_005105059.2	Normalized to IgG2b	1.01257	1	6.07654	0.352662	RNA-binding protein Musashi homolog 2 [Aplysia californica]	FALSE	Aplysia californica	1.346
	XP_005108921.1	Normalized to IgG2b	1.25349	1	2.68705	0.352899	protein disulfide-isomerase A6 [Aplysia californica]	FALSE	Aplysia californica	0.682
	XP_005097165.1	Normalized to IgG2b	0.970311	1	7.68784	0.354584	coatomer subunit beta [Aplysia californica]	FALSE	Aplysia californica	1.599
	WP_047149380.1	Normalized to IgG2b	1.00404	1	6.05802	0.354664	histone H3 [Proteobacteria]	FALSE	Aplysia californica	0.877
	XP_005111410.3	Normalized to IgG2b	2.32149	1	1.08963	0.354968	laminin subunit gamma-1, partial [Aplysia californica]	FALSE	Aplysia californica	0.826
	XP_035827323.1	Normalized to IgG2b	0.98286	1	6.8433	0.355245	hypoxanthine-guanine phosphoribosyltransferase isoform X1 [Aplysia californica]	FALSE	Aplysia californica	0.985
	XP_035826778.1	Normalized to IgG2b	1.08275	1	4.00728	0.356742	uncharacterized protein LOC118478025 [Aplysia californica]	FALSE	Aplysia californica	0.477
	XP_005091247.1	Normalized to IgG2b	1.22755	1	2.69773	0.356799	magnesium-dependent phosphatase 1 [Aplysia californica]	FALSE	Aplysia californica	1.211
	XP_005110600.1	Normalized to IgG2b	0.958816	1	7.76762	0.356993	T-complex protein 1 subunit beta [Aplysia californica]	FALSE	Aplysia californica	0.915
	XP_005097395.1	Normalized to IgG2b	0.966046	1	7.29528	0.357135	protein arginine N-methyltransferase 1 [Aplysia californica]	FALSE	Aplysia californica	0.968
	XP_012942847.1	Normalized to IgG2b	2.2	1	1.12354	0.357975	uncharacterized protein LOC101860687 [Aplysia californica]	FALSE	Aplysia californica	1.062
	XP_005113003.1	Normalized to IgG2b	0.954287	1	7.69828	0.358325	elongation factor 1-alpha [Aplysia californica]	FALSE	Aplysia californica	0.959
	XP_005103748.1	Normalized to IgG2b	0.954806	1	7.47066	0.359074	ATP synthase subunit alpha, mitochondrial [Aplysia californica]	FALSE	Aplysia californica	0.973
	XP_005112049.1	Normalized to IgG2b	0.946186	1	7.86927	0.359639	40S ribosomal protein S3 [Aplysia californica]	FALSE	Aplysia californica	0.935
	XP_005094526.1	Normalized to IgG2b	2.46671	1	1.00011	0.360927	lamin-B1 [Aplysia californica]	FALSE	Aplysia californica	1.519
	XP_012938115.1	Normalized to IgG2b	0.945346	1	7.5581	0.36099	dynactin subunit 1 isoform X1 [Aplysia californica]	FALSE	Aplysia californica	0.755
	NP_001191401.1	Normalized to IgG2b	0.960003	1	6.59534	0.361749	calcium-independent protein kinase C [Aplysia californica]	FALSE	Aplysia californica	1.856
	XP_012938614.1	Normalized to IgG2b	0.935016	1	7.53914	0.363552	angiopoietin-related protein 7-like [Aplysia californica]	FALSE	Aplysia californica	0.895
	XP_005100351.2	Normalized to IgG2b	1.21828	1	2.47945	0.3652	microtubule-actin cross-linking factor 1 [Aplysia californica]	FALSE	Aplysia californica	1.201
	XP_005092562.1	Normalized to IgG2b	1.22574	1	2.44279	0.365248	dynactin subunit 4 [Aplysia californica]	FALSE	Aplysia californica	1.154
	XP_005108650.1	Normalized to IgG2b	0.928635	1	7.46589	0.365387	40S ribosomal protein S2 [Aplysia californica]	FALSE	Aplysia californica	0.688
	XP_012941966.1	Normalized to IgG2b	0.969904	1	5.56959	0.365532	uncharacterized protein LOC101853808 [Aplysia californica]	FALSE	Aplysia californica	0.847
	XP_005092365.1	Normalized to IgG2b	1.70285	1	1.40088	0.365927	proteasome subunit alpha type-4 [Aplysia californica]	FALSE	Aplysia californica	0.812
	XP_005094586.1	Normalized to IgG2b	1.96178	1	1.19428	0.366039	glutathione S-transferase omega-1 [Aplysia californica]	FALSE	Aplysia californica	0.756
	XP_035827253.1	Normalized to IgG2b	1.14278	1	2.86648	0.366718	glycogen debranching enzyme [Aplysia californica]	FALSE	Aplysia californica	0.829
	XP_005101160.1	Normalized to IgG2b	1.35448	1	1.9522	0.36705	dolichyl-diphosphooligosaccharide--protein glycosyltransferase 48 kDa subunit [Aplysia californica]	FALSE	Aplysia californica	0.91
	XP_012940660.1	Normalized to IgG2b	1.15219	1	2.78438	0.367202	excitatory amino acid transporter [Aplysia californica]	FALSE	Aplysia californica	0.938
	XP_005106757.1	Normalized to IgG2b	0.928476	1	7.00951	0.367316	40S ribosomal protein S17 [Aplysia californica]	FALSE	Aplysia californica	0.93
	XP_035829772.1	Normalized to IgG2b	0.914972	1	7.67666	0.367947	tropomyosin-2 isoform X12 [Aplysia californica]	FALSE	Aplysia californica	0.885
	XP_005100992.1	Normalized to IgG2b	1.01009	1	4.08838	0.370602	liver carboxylesterase 1F [Aplysia californica]	FALSE	Aplysia californica	1.398
	NP_001191412.1	Normalized to IgG2b	1.13614	1	2.75952	0.370734	synapsin isoform 2.1 [Aplysia californica]	FALSE	Aplysia californica	0.918
	XP_012941687.1	Normalized to IgG2b	0.945612	1	5.62935	0.370748	glutamine synthetase 2 cytoplasmic [Aplysia californica]	FALSE	Aplysia californica	1.046
	NP_001191642.1	Normalized to IgG2b	0.899684	1	7.77947	0.371396	ubiquitin-conjugating enzyme E2N [Aplysia californica]	FALSE	Aplysia californica	1.105
	XP_035829067.1	Normalized to IgG2b	0.892985	1	7.81056	0.37298	calcium-binding mitochondrial carrier protein SCaMC-2 isoform X1 [Aplysia californica]	FALSE	Aplysia californica	0.981
	XP_005098038.1	Normalized to IgG2b	0.883704	1	7.96835	0.374808	putative ATP synthase subunit f, mitochondrial [Aplysia californica]	FALSE	Aplysia californica	0.826
	XP_005101893.2	Normalized to IgG2b	1.40531	1	1.70561	0.374955	uncharacterized protein LOC101857656 isoform X1 [Aplysia californica]	FALSE	Aplysia californica	0.619
	XP_005098802.2	Normalized to IgG2b	0.881519	1	7.99926	0.375266	60S ribosomal protein L38 [Aplysia californica]	FALSE	Aplysia californica	0.933
	XP_005113205.1	Normalized to IgG2b	0.900331	1	6.56885	0.376283	cAMP-regulated phosphoprotein 19 [Aplysia californica]	FALSE	Aplysia californica	1.102
	XP_035829147.1	Normalized to IgG2b	0.91154	1	5.83966	0.377539	uncharacterized protein LOC101852218 [Aplysia californica]	FALSE	Aplysia californica	1.03
	XP_005097638.1	Normalized to IgG2b	0.891136	1	6.7336	0.377798	fatty acid-binding protein, heart [Aplysia californica]	FALSE	Aplysia californica	0.778
	XP_012938591.1	Normalized to IgG2b	0.879228	1	7.43278	0.377875	oxidoreductase HTATIP2 isoform X1 [Aplysia californica]	FALSE	Aplysia californica	1
	XP_005102887.1	Normalized to IgG2b	0.872304	1	7.80885	0.378294	jupiter microtubule associated homolog 1 [Aplysia californica]	FALSE	Aplysia californica	0.865
	XP_012942603.1	Normalized to IgG2b	0.872957	1	7.73246	0.378392	adenylyl cyclase-associated protein 1 [Aplysia californica]	FALSE	Aplysia californica	0.838
	XP_035829183.1	Normalized to IgG2b	0.876067	1	6.91244	0.380819	LOW QUALITY PROTEIN: spectrin alpha chain-like [Aplysia californica]	FALSE	Aplysia californica	1
	XP_005108862.1	Normalized to IgG2b	0.856935	1	7.8529	0.382165	alanine aminotransferase 2 [Aplysia californica]	FALSE	Aplysia californica	0.923
	XP_012942326.1	Normalized to IgG2b	0.856176	1	7.8852	0.382256	rab GDP dissociation inhibitor alpha [Aplysia californica]	FALSE	Aplysia californica	0.909
	XP_012944179.2	Normalized to IgG2b	0.886335	1	5.96544	0.383016	golgin subfamily A member 6-like protein 22 [Aplysia californica]	FALSE	Aplysia californica	1.113
	NP_001191400.1	Normalized to IgG2b	0.843955	1	7.88155	0.38552	NCAM-related cell adhesion molecule precursor [Aplysia californica]	FALSE	Aplysia californica	0.948
	XP_012934966.1	Normalized to IgG2b	1.21209	1	2.00041	0.38569	60S ribosomal protein L18 isoform X1 [Aplysia californica]	FALSE	Aplysia californica	1.178
	XP_005104403.2	Normalized to IgG2b	0.845397	1	7.66854	0.385866	protein disulfide-isomerase [Aplysia californica]	FALSE	Aplysia californica	0.86
	XP_005112938.1	Normalized to IgG2b	0.840431	1	7.95178	0.386233	calmodulin-like protein 5 [Aplysia californica]	FALSE	Aplysia californica	1.023
	XP_012946824.1	Normalized to IgG2b	0.871001	1	5.99211	0.386741	myosin regulatory light chain (N-terminus) isoform X1 [Aplysia californica]	FALSE	Aplysia californica	0.964
	XP_005109584.1	Normalized to IgG2b	0.843686	1	6.7863	0.389823	F-actin-capping protein subunit beta [Aplysia californica]	FALSE	Aplysia californica	0.961
	XP_005099823.1	Normalized to IgG2b	1.18072	1	2.01005	0.390244	neuroglobin [Aplysia californica]	FALSE	Aplysia californica	0.928
	XP_005110321.1	Normalized to IgG2b	0.833983	1	7.26073	0.390439	hydroxysteroid dehydrogenase-like protein 2 isoform X1 [Aplysia californica]	FALSE	Aplysia californica	0.96
	XP_005107930.1	Normalized to IgG2b	0.861178	1	5.76972	0.390579	ras-related protein Rab-5C [Aplysia californica]	FALSE	Aplysia californica	0.995
	XP_005095561.2	Normalized to IgG2b	0.821933	1	7.66013	0.392241	baculoviral IAP repeat-containing protein 2 [Aplysia californica]	FALSE	Aplysia californica	1.124
	XP_005095594.1	Normalized to IgG2b	0.89889	1	4.32824	0.392952	40S ribosomal protein S24 isoform X2 [Aplysia californica]	FALSE	Aplysia californica	0.647
	XP_035829164.1	Normalized to IgG2b	0.821678	1	7.30514	0.393606	reductase-related protein isoform X1 [Aplysia californica]	FALSE	Aplysia californica	1.054
	NP_001191555.1	Normalized to IgG2b	0.8124	1	7.54617	0.395267	PKA type II regulatory subunit [Aplysia californica]	FALSE	Aplysia californica	0.94
	XP_012945504.1	Normalized to IgG2b	0.799968	1	7.91631	0.39748	probable cytosol aminopeptidase [Aplysia californica]	FALSE	Aplysia californica	0.874
	XP_005094411.1	Normalized to IgG2b	0.829093	1	5.87292	0.398364	DNA polymerase epsilon subunit 2 [Aplysia californica]	FALSE	Aplysia californica	0.948
	XP_012943562.1	Normalized to IgG2b	0.799014	1	7.61253	0.398766	pyruvate kinase PKM-like, partial [Aplysia californica]	FALSE	Aplysia californica	0.833
	XP_005092762.1	Normalized to IgG2b	0.801676	1	7.09618	0.399944	guanine nucleotide-binding protein G(s) subunit alpha [Aplysia californica]	FALSE	Aplysia californica	0.82
	XP_012944726.1	Normalized to IgG2b	0.789904	1	7.31338	0.402414	dihydropyrimidinase [Aplysia californica]	FALSE	Aplysia californica	0.964
	XP_005089385.1	Normalized to IgG2b	0.969918	1	2.60292	0.407187	dual specificity mitogen-activated protein kinase kinase 1 isoform X1 [Aplysia californica]	FALSE	Aplysia californica	1.216
	XP_005103514.1	Normalized to IgG2b	0.773967	1	7.13787	0.407634	adenosylhomocysteinase A [Aplysia californica]	FALSE	Aplysia californica	1.167
	XP_005105716.1	Normalized to IgG2b	0.780904	1	6.62525	0.407786	glutamate--cysteine ligase regulatory subunit isoform X1 [Aplysia californica]	FALSE	Aplysia californica	0.942
	XP_005093297.1	Normalized to IgG2b	0.76718	1	7.55851	0.408063	cytochrome b-c1 complex subunit Rieske, mitochondrial [Aplysia californica]	FALSE	Aplysia californica	0.62
	XP_005105453.1	Normalized to IgG2b	0.758747	1	7.98329	0.40915	protein transport protein Sec61 subunit alpha [Aplysia californica]	FALSE	Aplysia californica	0.875
	XP_005104278.1	Normalized to IgG2b	0.846545	1	4.01338	0.409436	fibrinogen C domain-containing protein 1-A [Aplysia californica]	FALSE	Aplysia californica	0.445
	XP_005099053.1	Normalized to IgG2b	1.03428	1	2.12177	0.410871	proteasome subunit alpha type-6 [Aplysia californica]	FALSE	Aplysia californica	0.812
	XP_005105197.1	Normalized to IgG2b	1.0055	1	2.22419	0.412351	amidophosphoribosyltransferase isoform X1 [Aplysia californica]	FALSE	Aplysia californica	1.133
	XP_005090553.1	Normalized to IgG2b	0.763343	1	6.58159	0.413024	peptidyl-prolyl cis-trans isomerase 6 [Aplysia californica]	FALSE	Aplysia californica	0.994
	XP_012942753.1	Normalized to IgG2b	0.781592	1	5.53032	0.413433	60S ribosomal protein L11 isoform X1 [Aplysia californica]	FALSE	Aplysia californica	0.929
	XP_005094915.1	Normalized to IgG2b	0.745058	1	7.86045	0.413605	calcyphosin-like protein [Aplysia californica]	FALSE	Aplysia californica	1.092
	XP_035829835.1	Normalized to IgG2b	1.03679	1	2.00015	0.41569	uncharacterized protein LOC101860234 [Aplysia californica]	FALSE	Aplysia californica	0.785
	XP_005096165.1	Normalized to IgG2b	0.734731	1	7.81944	0.416849	malate dehydrogenase, mitochondrial isoform X1 [Aplysia californica]	FALSE	Aplysia californica	0.954
	XP_005093050.1	Normalized to IgG2b	0.722453	1	7.7697	0.420758	sodium/potassium-transporting ATPase subunit alpha [Aplysia californica]	FALSE	Aplysia californica	0.942
	XP_012934683.1	Normalized to IgG2b	0.864401	1	2.98683	0.421364	carbonyl reductase [NADPH] 1 [Aplysia californica]	FALSE	Aplysia californica	1.044
	XP_005101885.1	Normalized to IgG2b	1.09012	1	1.6831	0.423134	pyruvate carboxylase, mitochondrial isoform X1 [Aplysia californica]	FALSE	Aplysia californica	1.219
	XP_005090628.1	Normalized to IgG2b	0.752282	1	5.27766	0.423429	NADP-dependent malic enzyme [Aplysia californica]	FALSE	Aplysia californica	1.103
	XP_005112797.1	Normalized to IgG2b	0.728851	1	6.42742	0.423927	glyoxylate reductase/hydroxypyruvate reductase [Aplysia californica]	FALSE	Aplysia californica	1.261
	XP_012943078.1	Normalized to IgG2b	0.713753	1	7.39179	0.424699	spliceosome RNA helicase DDX39B [Aplysia californica]	FALSE	Aplysia californica	1.007
	XP_005096212.1	Normalized to IgG2b	0.705361	1	7.72032	0.42623	putative oxidoreductase GLYR1 [Aplysia californica]	FALSE	Aplysia californica	1.096
	XP_005105701.1	Normalized to IgG2b	0.704067	1	7.75763	0.426519	uncharacterized protein LOC101862525 [Aplysia californica]	FALSE	Aplysia californica	0.953
	XP_005098175.1	Normalized to IgG2b	0.837738	1	2.99866	0.427564	transcriptional activator protein Pur-beta isoform X1 [Aplysia californica]	FALSE	Aplysia californica	1.088
	XP_005107804.1	Normalized to IgG2b	0.702264	1	7.4077	0.428232	KH domain-containing, RNA-binding, signal transduction-associated protein 2 isoform X1 [Aplysia californica]	FALSE	Aplysia californica	0.925
	XP_012934614.1	Normalized to IgG2b	0.696459	1	7.96377	0.428298	LOW QUALITY PROTEIN: AP-2 complex subunit alpha-2 [Aplysia californica]	FALSE	Aplysia californica	0.972
	NP_001191473.1	Normalized to IgG2b	0.696158	1	7.92532	0.428508	small G-protein [Aplysia californica]	FALSE	Aplysia californica	1.014
	XP_035824876.1	Normalized to IgG2b	0.927374	1	2.21521	0.428572	uncharacterized protein LOC101864606 [Aplysia californica]	FALSE	Aplysia californica	0.861
	XP_005095419.1	Normalized to IgG2b	1.30023	1	1.21951	0.430423	AP-2 complex subunit sigma [Aplysia californica]	FALSE	Aplysia californica	0.938
	DAC71534.1	Normalized to IgG2b	0.684539	1	7.95111	0.432156	hemocyanin 1 [Aplysia californica]	FALSE	Aplysia californica	0.868
	XP_012946627.1	Normalized to IgG2b	0.831602	1	2.79854	0.433411	FK506-binding protein 1 [Aplysia californica]	FALSE	Aplysia californica	0.852
	XP_005102778.2	Normalized to IgG2b	0.695655	1	6.36153	0.434443	GTPase IMAP family member 9 [Aplysia californica]	FALSE	Aplysia californica	1.015
	XP_005089662.1	Normalized to IgG2b	0.726003	1	4.61912	0.436118	uncharacterized protein LOC101849508 [Aplysia californica]	FALSE	Aplysia californica	0.915
	XP_005112072.1	Normalized to IgG2b	0.680839	1	6.90484	0.436872	isoamyl acetate-hydrolyzing esterase 1 homolog [Aplysia californica]	FALSE	Aplysia californica	0.909
	XP_012935101.1	Normalized to IgG2b	1.25206	1	1.21845	0.436893	bifunctional 3'-phosphoadenosine 5'-phosphosulfate synthase [Aplysia californica]	FALSE	Aplysia californica	0.835
	XP_005105887.2	Normalized to IgG2b	1.13774	1	1.38498	0.437249	uroporphyrinogen decarboxylase [Aplysia californica]	FALSE	Aplysia californica	0.789
	XP_005106283.1	Normalized to IgG2b	0.919282	1	2.0232	0.437845	E3 ubiquitin-protein ligase MYLIP [Aplysia californica]	FALSE	Aplysia californica	0.866
	XP_005112646.1	Normalized to IgG2b	0.668076	1	7.78393	0.438023	ubiquitin-conjugating enzyme E2 L3 [Aplysia californica]	FALSE	Aplysia californica	0.947
	XP_035825179.1	Normalized to IgG2b	0.688941	1	5.82763	0.439196	glutathione S-transferase 3 [Aplysia californica]	FALSE	Aplysia californica	1.057
	XP_005102024.1	Normalized to IgG2b	0.722462	1	4.38448	0.439271	parathymosin [Aplysia californica]	FALSE	Aplysia californica	0.789
	XP_005099940.1	Normalized to IgG2b	0.666329	1	7.44558	0.439667	phosphonoacetaldehyde hydrolase [Aplysia californica]	FALSE	Aplysia californica	0.984
	XP_035826802.1	Normalized to IgG2b	0.672586	1	6.7361	0.440202	uncharacterized protein LOC101864076 [Aplysia californica]	FALSE	Aplysia californica	1.94
	XP_005092712.1	Normalized to IgG2b	0.661082	1	7.78374	0.440337	isocitrate dehydrogenase [NAD] subunit alpha, mitochondrial isoform X1 [Aplysia californica]	FALSE	Aplysia californica	0.861
	XP_005108025.1	Normalized to IgG2b	0.676638	1	6.37598	0.44042	GTP-binding protein 128up isoform X1 [Aplysia californica]	FALSE	Aplysia californica	0.866
	XP_012943967.1	Normalized to IgG2b	0.659536	1	7.68377	0.441155	serine/threonine-protein phosphatase 2A 55 kDa regulatory subunit B alpha isoform [Aplysia californica]	FALSE	Aplysia californica	0.997
	XP_012945182.2	Normalized to IgG2b	0.688642	1	5.39721	0.441775	actin, clone 302 [Aplysia californica]	FALSE	Aplysia californica	1.187
	XP_005093011.2	Normalized to IgG2b	1.36432	1	1.0623	0.441839	complement C3 [Aplysia californica]	FALSE	Aplysia californica	1.411
	XP_005113380.3	Normalized to IgG2b	0.649485	1	7.65598	0.444605	voltage-dependent anion-selective channel protein 2 [Aplysia californica]	FALSE	Aplysia californica	1.046
	XP_005095836.1	Normalized to IgG2b	0.64584	1	7.97768	0.444887	26S proteasome non-ATPase regulatory subunit 1 [Aplysia californica]	FALSE	Aplysia californica	0.996
	XP_005107048.1	Normalized to IgG2b	0.645697	1	7.45405	0.44652	required for excision 1-B domain-containing protein [Aplysia californica]	FALSE	Aplysia californica	0.943
	XP_012942283.1	Normalized to IgG2b	0.640727	1	7.9564	0.446688	snurportin-1 [Aplysia californica]	FALSE	Aplysia californica	0.781
	XP_005112064.1	Normalized to IgG2b	0.653412	1	6.22872	0.44866	hydroxymethylglutaryl-CoA synthase 1 [Aplysia californica]	FALSE	Aplysia californica	1.324
	XP_005103610.1	Normalized to IgG2b	1.10163	1	1.304	0.450133	pyruvate kinase PKM [Aplysia californica]	FALSE	Aplysia californica	1.186
	XP_005100158.1	Normalized to IgG2b	0.640414	1	6.76583	0.450741	thioredoxin-1 [Aplysia californica]	FALSE	Aplysia californica	0.821
	XP_005102053.3	Normalized to IgG2b	0.855734	1	2.00101	0.452551	galectin-4 [Aplysia californica]	FALSE	Aplysia californica	0.934
	XP_012945514.1	Normalized to IgG2b	0.630738	1	6.46127	0.455257	putative anthocyanidin reductase [Aplysia californica]	FALSE	Aplysia californica	1.005
	XP_005100500.1	Normalized to IgG2b	0.613509	1	7.94315	0.456186	cytochrome c oxidase subunit 5B, mitochondrial [Aplysia californica]	FALSE	Aplysia californica	1.143
	XP_012937202.1	Normalized to IgG2b	0.756622	1	2.58915	0.457489	26S proteasome non-ATPase regulatory subunit 2 [Aplysia californica]	FALSE	Aplysia californica	0.932
	XP_005099207.1	Normalized to IgG2b	0.612531	1	7.14294	0.458993	neutral and basic amino acid transport protein rBAT [Aplysia californica]	FALSE	Aplysia californica	1.026
	XP_005105535.1	Normalized to IgG2b	0.607286	1	7.71388	0.459049	regulator of chromosome condensation isoform X2 [Aplysia californica]	FALSE	Aplysia californica	0.979
	XP_005100374.1	Normalized to IgG2b	0.801523	1	2.0862	0.461737	serine--tRNA ligase, cytoplasmic [Aplysia californica]	FALSE	Aplysia californica	1.009
	XP_005098581.2	Normalized to IgG2b	0.608241	1	6.66994	0.462222	60S ribosomal protein L27 isoform X1 [Aplysia californica]	FALSE	Aplysia californica	0.812
	XP_012943828.1	Normalized to IgG2b	0.608922	1	6.41838	0.462994	fibroin heavy chain isoform X1 [Aplysia californica]	FALSE	Aplysia californica	0.919
	XP_035828646.1	Normalized to IgG2b	0.601971	1	6.73294	0.464202	vinculin [Aplysia californica]	FALSE	Aplysia californica	0.945
	XP_005099209.1	Normalized to IgG2b	0.587504	1	7.64812	0.466383	alpha-soluble NSF attachment protein [Aplysia californica]	FALSE	Aplysia californica	0.932
	XP_012936226.1	Normalized to IgG2b	0.58463	1	7.93378	0.466634	serine/threonine-protein phosphatase 2A 65 kDa regulatory subunit A alpha isoform [Aplysia californica]	FALSE	Aplysia californica	0.891
	XP_005093728.1	Normalized to IgG2b	0.601545	1	5.99921	0.467452	glutathione S-transferase Mu 5 [Aplysia californica]	FALSE	Aplysia californica	0.946
	XP_005096781.1	Normalized to IgG2b	1.04098	1	1.21624	0.468359	uncharacterized protein LOC101857326 [Aplysia californica]	FALSE	Aplysia californica	1.225
	XP_012943766.1	Normalized to IgG2b	0.777815	1	2.00125	0.470791	glutamine synthetase [Aplysia californica]	FALSE	Aplysia californica	1.041
	XP_005093216.1	Normalized to IgG2b	0.763468	1	2.04149	0.472767	aldehyde dehydrogenase, mitochondrial [Aplysia californica]	FALSE	Aplysia californica	0.901
	XP_005096370.1	Normalized to IgG2b	0.571574	1	7.18202	0.473698	annexin A13 [Aplysia californica]	FALSE	Aplysia californica	0.934
	XP_005106308.1	Normalized to IgG2b	0.683545	1	2.74273	0.474127	DNA damage-binding protein 1 isoform X1 [Aplysia californica]	FALSE	Aplysia californica	0.892
	XP_012939529.1	Normalized to IgG2b	0.759501	1	2.02541	0.474381	uncharacterized protein LOC101847733 [Aplysia californica]	FALSE	Aplysia californica	0.849
	XP_035824719.1	Normalized to IgG2b	0.563359	1	7.93993	0.474563	puromycin-sensitive aminopeptidase isoform X1 [Aplysia californica]	FALSE	Aplysia californica	0.965
	XP_005092499.3	Normalized to IgG2b	1.12085	1	1.05287	0.474783	60S ribosomal protein L4 [Aplysia californica]	FALSE	Aplysia californica	1.568
	XP_005090597.1	Normalized to IgG2b	0.705178	1	2.41653	0.475942	acetyl-CoA acetyltransferase, cytosolic [Aplysia californica]	FALSE	Aplysia californica	0.822
	XP_005093096.1	Normalized to IgG2b	0.56426	1	7.07212	0.476796	eukaryotic translation initiation factor 1 [Aplysia californica]	FALSE	Aplysia californica	0.76
	XP_005096445.1	Normalized to IgG2b	1.13307	1	1.02377	0.476872	dynactin subunit 2 isoform X1 [Aplysia californica]	FALSE	Aplysia californica	1.578
	XP_005104572.1	Normalized to IgG2b	0.545938	1	7.64883	0.482036	UV excision repair protein RAD23 homolog B [Aplysia californica]	FALSE	Aplysia californica	0.922
	XP_005099366.1	Normalized to IgG2b	0.576286	1	4.81815	0.483234	myosin essential light chain, striated adductor muscle [Aplysia californica]	FALSE	Aplysia californica	1.083
	XP_005090703.1	Normalized to IgG2b	0.540232	1	7.89881	0.483585	D-3-phosphoglycerate dehydrogenase isoform X1 [Aplysia californica]	FALSE	Aplysia californica	1.046
	XP_005093963.1	Normalized to IgG2b	0.543815	1	7.03784	0.484711	GTP-binding nuclear protein Ran [Aplysia californica]	FALSE	Aplysia californica	1.024
	XP_012944645.1	Normalized to IgG2b	0.532482	1	7.94169	0.486528	ubiquitin-like modifier-activating enzyme 6 [Aplysia californica]	FALSE	Aplysia californica	1.012
	XP_005090808.1	Normalized to IgG2b	0.564726	1	4.67094	0.48847	translation initiation factor IF-2 isoform X1 [Aplysia californica]	FALSE	Aplysia californica	0.821
	XP_035829811.1	Normalized to IgG2b	0.528917	1	7.73094	0.488498	tropomyosin-2 isoform X20 [Aplysia californica]	FALSE	Aplysia californica	0.933
	XP_005094777.1	Normalized to IgG2b	0.52896	1	7.38462	0.489456	60S ribosomal protein L34 [Aplysia californica]	FALSE	Aplysia californica	0.847
	XP_012946497.2	Normalized to IgG2b	0.525764	1	7.68578	0.489877	serine-rich adhesin for platelets [Aplysia californica]	FALSE	Aplysia californica	1.036
	XP_005090825.1	Normalized to IgG2b	0.531846	1	6.43457	0.491516	40S ribosomal protein S9 [Aplysia californica]	FALSE	Aplysia californica	0.712
	XP_005089402.1	Normalized to IgG2b	0.526019	1	7.00125	0.491809	40S ribosomal protein S12 [Aplysia californica]	FALSE	Aplysia californica	0.974
	XP_005109205.1	Normalized to IgG2b	0.533329	1	5.55061	0.494863	CD209 antigen [Aplysia californica]	FALSE	Aplysia californica	0.617
	XP_005100525.1	Normalized to IgG2b	0.509337	1	7.54171	0.496914	EF-hand domain-containing protein D2 [Aplysia californica]	FALSE	Aplysia californica	1.001
	XP_005113030.1	Normalized to IgG2b	0.505702	1	7.85453	0.497576	major egg antigen [Aplysia californica]	FALSE	Aplysia californica	0.905
	XP_005094185.1	Normalized to IgG2b	0.499427	1	7.95217	0.499932	fatty acid synthase [Aplysia californica]	FALSE	Aplysia californica	0.937
	XP_012940421.1	Normalized to IgG2b	0.529029	1	4.91889	0.500143	titin isoform X1 [Aplysia californica]	FALSE	Aplysia californica	0.978
	XP_005100668.2	Normalized to IgG2b	0.500171	1	7.56138	0.500636	fatty acid-binding protein, heart [Aplysia californica]	FALSE	Aplysia californica	0.892
	XP_005095389.1	Normalized to IgG2b	0.591716	1	2.81653	0.501087	calmodulin [Aplysia californica]	FALSE	Aplysia californica	1.001
	XP_005089918.1	Normalized to IgG2b	0.492848	1	7.85396	0.50293	translocon-associated protein subunit delta [Aplysia californica]	FALSE	Aplysia californica	0.972
	XP_005107542.1	Normalized to IgG2b	0.491137	1	7.62196	0.504248	peptide methionine sulfoxide reductase MsrA 1 isoform X1 [Aplysia californica]	FALSE	Aplysia californica	1.094
	XP_012944142.1	Normalized to IgG2b	0.489607	1	7.8576	0.504287	rac guanine nucleotide exchange factor B [Aplysia californica]	FALSE	Aplysia californica	0.93
	XP_035829403.1	Normalized to IgG2b	0.625739	1	2.20386	0.5051	quinone oxidoreductase [Aplysia californica]	FALSE	Aplysia californica	1.139
	XP_012941242.1	Normalized to IgG2b	0.805121	1	1.28791	0.505653	ras-related protein Rab-13 [Aplysia californica]	FALSE	Aplysia californica	0.886
	NP_001191515.1	Normalized to IgG2b	0.508766	1	5.27133	0.506002	CaM kinase II delta [Aplysia californica]	FALSE	Aplysia californica	0.986
	XP_035826039.1	Normalized to IgG2b	0.4848	1	7.96616	0.50606	uncharacterized protein LOC101856186 [Aplysia californica]	FALSE	Aplysia californica	0.973
	XP_012942829.1	Normalized to IgG2b	0.488677	1	7.24952	0.50632	uncharacterized protein LOC101854362 [Aplysia californica]	FALSE	Aplysia californica	1.008
	XP_005092571.1	Normalized to IgG2b	0.5007	1	5.57512	0.507676	S-adenosylmethionine synthase [Aplysia californica]	FALSE	Aplysia californica	0.98
	XP_005109108.1	Normalized to IgG2b	0.499344	1	5.52636	0.508468	GMP reductase 2 [Aplysia californica]	FALSE	Aplysia californica	1.119
	XP_012940837.1	Normalized to IgG2b	0.476372	1	7.96421	0.509679	density-regulated protein homolog [Aplysia californica]	FALSE	Aplysia californica	0.987
	XP_035828889.1	Normalized to IgG2b	0.578371	1	2.5808	0.510354	uncharacterized protein LOC101852657 isoform X5 [Aplysia californica]	FALSE	Aplysia californica	1.321
	XP_005109349.1	Normalized to IgG2b	0.478162	1	7.32179	0.510581	40S ribosomal protein S16 [Aplysia californica]	FALSE	Aplysia californica	0.831
	NP_001191556.1	Normalized to IgG2b	0.474201	1	7.8931	0.51079	Rab3 [Aplysia californica]	FALSE	Aplysia californica	0.98
	XP_005093544.1	Normalized to IgG2b	0.47214	1	7.70948	0.512139	40S ribosomal protein S19 [Aplysia californica]	FALSE	Aplysia californica	0.745
	XP_035824530.1	Normalized to IgG2b	0.467505	1	7.59793	0.514444	coronin-2B [Aplysia californica]	FALSE	Aplysia californica	1.098
	XP_005109373.2	Normalized to IgG2b	0.496967	1	4.65833	0.514504	putative glutamate synthase [NADPH] [Aplysia californica]	FALSE	Aplysia californica	1.452
	XP_005112631.1	Normalized to IgG2b	0.4662	1	7.68372	0.514795	glia maturation factor beta [Aplysia californica]	FALSE	Aplysia californica	0.908
	XP_012942826.1	Normalized to IgG2b	0.467758	1	6.92575	0.516243	ficolin-1, partial [Aplysia californica]	FALSE	Aplysia californica	1.196
	XP_005093634.1	Normalized to IgG2b	0.466398	1	6.93983	0.516791	CD82 antigen [Aplysia californica]	FALSE	Aplysia californica	1.062
	XP_012941194.1	Normalized to IgG2b	0.482212	1	5.24837	0.516959	retinal dehydrogenase 2 [Aplysia californica]	FALSE	Aplysia californica	1.034
	XP_012944844.1	Normalized to IgG2b	0.454429	1	7.96037	0.519331	hydroxyacid-oxoacid transhydrogenase, mitochondrial [Aplysia californica]	FALSE	Aplysia californica	0.974
	XP_012942006.1	Normalized to IgG2b	0.584355	1	2.10037	0.521154	uncharacterized protein LOC106012738 [Aplysia californica]	FALSE	Aplysia californica	1.35
	XP_005102298.1	Normalized to IgG2b	0.454724	1	7.18298	0.521204	putative aminopeptidase W07G4.4 [Aplysia californica]	FALSE	Aplysia californica	0.921
	XP_012939052.1	Normalized to IgG2b	0.452633	1	7.4063	0.521519	gelsolin isoform X1 [Aplysia californica]	FALSE	Aplysia californica	0.868
	XP_005107358.1	Normalized to IgG2b	0.448134	1	7.94026	0.522208	elongation factor 1-beta [Aplysia californica]	FALSE	Aplysia californica	0.953
	XP_005098845.1	Normalized to IgG2b	0.521868	1	2.95088	0.523062	dye-decolorizing peroxidase YfeX [Aplysia californica]	FALSE	Aplysia californica	0.976
	XP_005089145.1	Normalized to IgG2b	0.454008	1	6.57586	0.523406	calcineurin subunit B type 1 [Aplysia californica]	FALSE	Aplysia californica	1.004
	XP_012942057.1	Normalized to IgG2b	0.446478	1	7.67895	0.523584	protein-glutamine gamma-glutamyltransferase 4 [Aplysia californica]	FALSE	Aplysia californica	0.991
	NP_001191419.1	Normalized to IgG2b	0.451534	1	6.274	0.525567	memory suppression protein [Aplysia californica]	FALSE	Aplysia californica	1.078
	XP_005099584.1	Normalized to IgG2b	0.447538	1	6.63798	0.526079	putative deoxyribonuclease TATDN1 [Aplysia californica]	FALSE	Aplysia californica	0.934
	XP_005103761.1	Normalized to IgG2b	0.461424	1	4.72562	0.528792	RNA-binding protein lark isoform X1 [Aplysia californica]	FALSE	Aplysia californica	1.113
	XP_005092505.1	Normalized to IgG2b	0.433373	1	7.8271	0.529222	serine/threonine-protein phosphatase 2B catalytic subunit alpha isoform isoform X1 [Aplysia californica]	FALSE	Aplysia californica	1.113
	NP_001191601.1	Normalized to IgG2b	0.433019	1	7.68739	0.529719	ELAV 2-like protein [Aplysia californica]	FALSE	Aplysia californica	1.011
	XP_005101546.1	Normalized to IgG2b	0.491541	1	2.99754	0.533768	protein BTR1 isoform X3 [Aplysia californica]	FALSE	Aplysia californica	0.899
	XP_005092663.1	Normalized to IgG2b	0.77652	1	1.04453	0.535032	cerebellar degeneration-related protein 2 [Aplysia californica]	FALSE	Aplysia californica	0.813
	XP_012943791.1	Normalized to IgG2b	0.436342	1	5.47345	0.535683	collagen alpha-6(VI) chain-like [Aplysia californica]	FALSE	Aplysia californica	0.943
	XP_005111542.1	Normalized to IgG2b	0.421319	1	7.47778	0.535701	probable methylmalonate-semialdehyde dehydrogenase [acylating], mitochondrial [Aplysia californica]	FALSE	Aplysia californica	0.971
	XP_005095954.2	Normalized to IgG2b	0.416312	1	7.59597	0.537779	nucleoside diphosphate kinase B [Aplysia californica]	FALSE	Aplysia californica	1.013
	XP_005109966.1	Normalized to IgG2b	0.411221	1	7.81525	0.539696	PITH domain-containing protein CG6153 [Aplysia californica]	FALSE	Aplysia californica	0.846
	XP_005107442.1	Normalized to IgG2b	0.410279	1	7.96835	0.539807	neural cell adhesion molecule 1-B [Aplysia californica]	FALSE	Aplysia californica	1.046
	XP_005107738.1	Normalized to IgG2b	0.488657	1	2.64616	0.540947	EH domain-containing protein 3 [Aplysia californica]	FALSE	Aplysia californica	1.065
	XP_005090099.1	Normalized to IgG2b	0.591635	1	1.54278	0.541983	non-specific lipid-transfer protein [Aplysia californica]	FALSE	Aplysia californica	1.121
	XP_012945083.2	Normalized to IgG2b	0.667234	1	1.22972	0.542187	protein TFG, partial [Aplysia californica]	FALSE	Aplysia californica	1.1
	XP_035827603.1	Normalized to IgG2b	0.705076	1	1.11954	0.542854	3'(2'),5'-bisphosphate nucleotidase 1 [Aplysia californica]	FALSE	Aplysia californica	1.171
	XP_005091290.1	Normalized to IgG2b	0.52269	1	2.04129	0.543488	dTDP-glucose 4,6-dehydratase [Aplysia californica]	FALSE	Aplysia californica	0.994
	XP_035829207.1	Normalized to IgG2b	0.503403	1	2.28287	0.543497	formin-binding protein 1-like isoform X1 [Aplysia californica]	FALSE	Aplysia californica	0.808
	XP_012938470.2	Normalized to IgG2b	0.413094	1	5.89356	0.54458	glutathione S-transferase 1, partial [Aplysia californica]	FALSE	Aplysia californica	1.001
	XP_005090867.1	Normalized to IgG2b	0.428772	1	4.45121	0.544899	universal stress protein YxiE [Aplysia californica]	FALSE	Aplysia californica	1.053
	XP_005101650.1	Normalized to IgG2b	0.401542	1	7.42344	0.545317	N(G),N(G)-dimethylarginine dimethylaminohydrolase 1 isoform X1 [Aplysia californica]	FALSE	Aplysia californica	1.005
	XP_005109109.1	Normalized to IgG2b	0.401704	1	7.10816	0.546057	60S ribosomal protein L14 [Aplysia californica]	FALSE	Aplysia californica	0.813
	XP_012943569.1	Normalized to IgG2b	0.399689	1	7.16183	0.546895	pyruvate kinase PKM [Aplysia californica]	FALSE	Aplysia californica	0.959
	XP_035828319.1	Normalized to IgG2b	0.553947	1	1.67497	0.546978	annexin A11 [Aplysia californica]	FALSE	Aplysia californica	0.773
	XP_035828309.1	Normalized to IgG2b	0.389052	1	7.65867	0.550918	troponin T [Aplysia californica]	FALSE	Aplysia californica	1.251
	XP_005110371.1	Normalized to IgG2b	0.500267	1	1.97412	0.553526	phosducin-like protein 3 [Aplysia californica]	FALSE	Aplysia californica	0.84
	XP_012944580.1	Normalized to IgG2b	0.601228	1	1.30144	0.554115	cullin-associated NEDD8-dissociated protein 1 [Aplysia californica]	FALSE	Aplysia californica	0.939
	XP_005091737.1	Normalized to IgG2b	0.395492	1	5.55977	0.554365	coiled-coil domain-containing protein 71 [Aplysia californica]	FALSE	Aplysia californica	0.624
	NP_001191532.1	Normalized to IgG2b	0.380763	1	7.89168	0.554576	Rac [Aplysia californica]	FALSE	Aplysia californica	1.022
	XP_005099308.1	Normalized to IgG2b	0.506863	1	1.85984	0.555133	adaptin ear-binding coat-associated protein 1 [Aplysia californica]	FALSE	Aplysia californica	1.069
	XP_012946529.1	Normalized to IgG2b	0.395173	1	5.28966	0.55574	glycogen phosphorylase, brain form [Aplysia californica]	FALSE	Aplysia californica	0.947
	XP_005113095.1	Normalized to IgG2b	0.674138	1	1.05799	0.556177	protein SET isoform X1 [Aplysia californica]	FALSE	Aplysia californica	0.685
	XP_005107439.1	Normalized to IgG2b	0.486362	1	2.04513	0.556329	S-adenosylmethionine synthase [Aplysia californica]	FALSE	Aplysia californica	1.026
	NP_001191530.1	Normalized to IgG2b	0.386059	1	6.03397	0.557107	beta tubulin [Aplysia californica]	FALSE	Aplysia californica	1.069
	XP_005096705.2	Normalized to IgG2b	0.379717	1	6.3642	0.559138	60S ribosomal protein L32 [Aplysia californica]	FALSE	Aplysia californica	0.818
	XP_005105877.1	Normalized to IgG2b	0.368825	1	7.99959	0.560485	angiopoietin-2 [Aplysia californica]	FALSE	Aplysia californica	0.852
	XP_005107462.1	Normalized to IgG2b	0.368894	1	7.87761	0.560703	60S ribosomal protein L12 isoform X1 [Aplysia californica]	FALSE	Aplysia californica	0.842
	XP_005106815.1	Normalized to IgG2b	0.366883	1	7.90327	0.561695	RNA-binding protein Nova-1 isoform X1 [Aplysia californica]	FALSE	Aplysia californica	1.133
	XP_005102311.2	Normalized to IgG2b	0.653902	1	1.04774	0.562058	guanine nucleotide-binding protein subunit beta-5 [Aplysia californica]	FALSE	Aplysia californica	1.126
	XP_035824040.1	Normalized to IgG2b	0.362953	1	7.99724	0.563559	SCO-spondin-like [Aplysia californica]	FALSE	Aplysia californica	1.088
	XP_005111093.2	Normalized to IgG2b	0.374315	1	5.66523	0.564388	fibrinogen C domain-containing protein 1-A [Aplysia californica]	FALSE	Aplysia californica	0.842
	XP_005103069.1	Normalized to IgG2b	0.367176	1	6.50023	0.565095	peroxiredoxin-5, mitochondrial [Aplysia californica]	FALSE	Aplysia californica	0.836
	XP_035827263.1	Normalized to IgG2b	0.641467	1	1.02892	0.567021	four and a half LIM domains protein 2 [Aplysia californica]	FALSE	Aplysia californica	1.216
	XP_005102609.1	Normalized to IgG2b	0.356136	1	7.72475	0.567733	costars family protein ABRACL [Aplysia californica]	FALSE	Aplysia californica	0.903
	XP_035824705.1	Normalized to IgG2b	0.354978	1	7.88001	0.568022	echinoderm microtubule-associated protein-like 2 [Aplysia californica]	FALSE	Aplysia californica	0.946
	XP_012936301.1	Normalized to IgG2b	0.363686	1	5.9466	0.568737	ubiquitin carboxyl-terminal hydrolase isoform X1 [Aplysia californica]	FALSE	Aplysia californica	0.961
	XP_012944637.1	Normalized to IgG2b	0.364117	1	5.72669	0.569339	microtubule-associated protein futsch isoform X1 [Aplysia californica]	FALSE	Aplysia californica	1.236
	NP_001191459.1	Normalized to IgG2b	0.377765	1	4.37451	0.569343	kinesin heavy chain 1 [Aplysia californica]	FALSE	Aplysia californica	0.999
	XP_035825971.1	Normalized to IgG2b	0.351197	1	7.87085	0.570066	kinesin-like protein unc-104 [Aplysia californica]	FALSE	Aplysia californica	1.018
	XP_005105942.1	Normalized to IgG2b	0.350729	1	7.49333	0.571132	polypyrimidine tract-binding protein 3 isoform X1 [Aplysia californica]	FALSE	Aplysia californica	1.059
	XP_035825345.1	Normalized to IgG2b	0.353112	1	6.92858	0.571241	cathepsin L1 [Aplysia californica]	FALSE	Aplysia californica	1.027
	XP_005094317.1	Normalized to IgG2b	0.348269	1	7.99972	0.571384	alpha-aminoadipic semialdehyde dehydrogenase [Aplysia californica]	FALSE	Aplysia californica	1.055
	XP_005109481.1	Normalized to IgG2b	0.348612	1	7.89403	0.571411	eukaryotic translation initiation factor 2 subunit 3, Y-linked [Aplysia californica]	FALSE	Aplysia californica	1.009
	XP_005100913.1	Normalized to IgG2b	0.559727	1	1.22549	0.571435	actin-related protein 2 [Aplysia californica]	FALSE	Aplysia californica	1.284
	XP_005102245.1	Normalized to IgG2b	0.371864	1	4.43897	0.571839	T-complex protein 1 subunit gamma [Aplysia californica]	FALSE	Aplysia californica	1.056
	XP_035828416.1	Normalized to IgG2b	0.348587	1	7.65856	0.571919	collagen alpha-3(VI) chain-like [Aplysia californica]	FALSE	Aplysia californica	1.119
	XP_005089073.1	Normalized to IgG2b	0.348283	1	7.4852	0.572466	tubulin-folding cofactor B [Aplysia californica]	FALSE	Aplysia californica	0.969
	XP_012939327.1	Normalized to IgG2b	0.411551	1	2.61366	0.572957	caprin-1 [Aplysia californica]	FALSE	Aplysia californica	1.162
	XP_005110015.1	Normalized to IgG2b	0.399886	1	2.70919	0.576448	glyoxalase domain-containing protein 4 [Aplysia californica]	FALSE	Aplysia californica	1.048
	XP_005092474.1	Normalized to IgG2b	0.421804	1	2.13037	0.579072	leukocyte elastase inhibitor isoform X1 [Aplysia californica]	FALSE	Aplysia californica	0.99
	XP_005103923.1	Normalized to IgG2b	0.35231	1	4.90234	0.579132	techylectin-like protein isoform X1 [Aplysia californica]	FALSE	Aplysia californica	0.863
	XP_005111713.1	Normalized to IgG2b	0.336168	1	7.34611	0.57939	perlucin [Aplysia californica]	FALSE	Aplysia californica	1.06
	XP_005106852.1	Normalized to IgG2b	0.34662	1	5.48327	0.579455	uncharacterized protein LOC101849233 [Aplysia californica]	FALSE	Aplysia californica	1.053
	XP_005105779.2	Normalized to IgG2b	0.32894	1	7.91559	0.582208	peroxisomal membrane protein PMP34 [Aplysia californica]	FALSE	Aplysia californica	1.107
	XP_012938713.2	Normalized to IgG2b	0.328377	1	7.52202	0.583335	uncharacterized protein LOC101848113 [Aplysia californica]	FALSE	Aplysia californica	0.885
	XP_012945750.1	Normalized to IgG2b	0.331516	1	6.58496	0.583898	IST1 homolog [Aplysia californica]	FALSE	Aplysia californica	1.039
	XP_005101948.2	Normalized to IgG2b	0.343661	1	4.69757	0.584752	GDP-mannose 4,6 dehydratase [Aplysia californica]	FALSE	Aplysia californica	1.094
	XP_005106766.1	Normalized to IgG2b	0.323989	1	7.99939	0.584844	uncharacterized protein ZK1073.1 isoform X1 [Aplysia californica]	FALSE	Aplysia californica	1.138
	XP_035828504.1	Normalized to IgG2b	0.334871	1	5.49013	0.585739	calpain-5 [Aplysia californica]	FALSE	Aplysia californica	1.19
	XP_012942575.1	Normalized to IgG2b	0.319818	1	7.42231	0.588398	fibrillin-3 isoform X1 [Aplysia californica]	FALSE	Aplysia californica	0.988
	XP_005112499.1	Normalized to IgG2b	0.320418	1	6.89647	0.589292	adenosine kinase 1 isoform X1 [Aplysia californica]	FALSE	Aplysia californica	0.91
	XP_005090378.1	Normalized to IgG2b	0.314907	1	7.28224	0.591526	synembryn-A [Aplysia californica]	FALSE	Aplysia californica	0.984
	XP_012939798.1	Normalized to IgG2b	0.321762	1	5.58807	0.592586	lethal(2) giant larvae protein homolog 1 isoform X1 [Aplysia californica]	FALSE	Aplysia californica	0.957
	NP_001191607.1	Normalized to IgG2b	0.324801	1	4.96359	0.593561	ezrin/radixin/moesin [Aplysia californica]	FALSE	Aplysia californica	0.986
	XP_005088830.1	Normalized to IgG2b	0.315685	1	5.84524	0.595082	LIM domain-containing protein WLIM2b [Aplysia californica]	FALSE	Aplysia californica	0.976
	XP_005106028.1	Normalized to IgG2b	0.353158	1	2.73297	0.597901	26S proteasome regulatory subunit 6B [Aplysia californica]	FALSE	Aplysia californica	1.154
	XP_005097358.1	Normalized to IgG2b	0.302649	1	7.62546	0.597966	rho GDP-dissociation inhibitor 1 [Aplysia californica]	FALSE	Aplysia californica	1.073
	XP_012944356.1	Normalized to IgG2b	0.309303	1	5.79257	0.598915	DIS3-like exonuclease 2 [Aplysia californica]	FALSE	Aplysia californica	1.102
	XP_005109206.2	Normalized to IgG2b	0.310129	1	5.41172	0.599851	universal stress protein Slr1101 [Aplysia californica]	FALSE	Aplysia californica	0.916
	XP_005107352.1	Normalized to IgG2b	0.297935	1	7.94446	0.600167	F-actin-capping protein subunit alpha [Aplysia californica]	FALSE	Aplysia californica	0.951
	XP_005088939.1	Normalized to IgG2b	0.45349	1	1.27998	0.601506	WD repeat-containing protein 54 [Aplysia californica]	FALSE	Aplysia californica	1.098
	XP_005104863.1	Normalized to IgG2b	0.390198	1	1.80874	0.601768	lysosomal aspartic protease [Aplysia californica]	FALSE	Aplysia californica	1.128
	XP_035824041.1	Normalized to IgG2b	0.309724	1	4.76178	0.602985	mucin-5AC-like [Aplysia californica]	FALSE	Aplysia californica	1.011
	XP_012946440.1	Normalized to IgG2b	0.296336	1	6.96296	0.603177	V-type proton ATPase catalytic subunit A [Aplysia californica]	FALSE	Aplysia californica	0.921
	XP_005099741.1	Normalized to IgG2b	0.291678	1	7.98728	0.603875	clathrin light chain B isoform X1 [Aplysia californica]	FALSE	Aplysia californica	1.078
	XP_005105454.1	Normalized to IgG2b	0.294453	1	6.35307	0.605881	gelsolin-like protein 2 [Aplysia californica]	FALSE	Aplysia californica	1.026
	XP_005095194.2	Normalized to IgG2b	0.287855	1	7.98918	0.606211	protein phosphatase 1B isoform X1 [Aplysia californica]	FALSE	Aplysia californica	0.992
	XP_005100808.1	Normalized to IgG2b	0.281575	1	7.77733	0.610483	heterogeneous nuclear ribonucleoprotein D-like-B isoform X1 [Aplysia californica]	FALSE	Aplysia californica	0.951
	XP_005107539.1	Normalized to IgG2b	0.274836	1	7.99997	0.614317	26S proteasome non-ATPase regulatory subunit 3 [Aplysia californica]	FALSE	Aplysia californica	1.137
	XP_005108543.1	Normalized to IgG2b	0.277135	1	6.9664	0.614924	elongation factor 2 [Aplysia californica]	FALSE	Aplysia californica	0.91
	XP_005095010.1	Normalized to IgG2b	0.334812	1	2.25838	0.615358	squalene synthase [Aplysia californica]	FALSE	Aplysia californica	0.956
	XP_005110246.3	Normalized to IgG2b	0.273541	1	7.72842	0.615624	ATP-dependent 6-phosphofructokinase [Aplysia californica]	FALSE	Aplysia californica	0.972
	XP_035828478.1	Normalized to IgG2b	0.437165	1	1.10917	0.619045	IQ and ubiquitin-like domain-containing protein [Aplysia californica]	FALSE	Aplysia californica	0.568
	XP_012939694.1	Normalized to IgG2b	0.331036	1	2.08716	0.621015	neuroglian isoform X1 [Aplysia californica]	FALSE	Aplysia californica	1.129
	XP_035827179.1	Normalized to IgG2b	0.449151	1	1.02167	0.622182	transforming growth factor-beta-induced protein ig-h3 [Aplysia californica]	FALSE	Aplysia californica	1.24
	XP_005100839.1	Normalized to IgG2b	0.263383	1	7.17863	0.623218	glutarate-semialdehyde dehydrogenase isoform X1 [Aplysia californica]	FALSE	Aplysia californica	1.065
	XP_005109900.1	Normalized to IgG2b	0.26121	1	5.90345	0.627834	myosin-2 essential light chain [Aplysia californica]	FALSE	Aplysia californica	1.088
	XP_005092857.1	Normalized to IgG2b	0.316164	1	2.01383	0.630195	heterogeneous nuclear ribonucleoprotein U-like protein 1 [Aplysia californica]	FALSE	Aplysia californica	1.1
	XP_005102325.1	Normalized to IgG2b	0.250955	1	7.80987	0.630214	probable pyruvate dehydrogenase E1 component subunit alpha, mitochondrial [Aplysia californica]	FALSE	Aplysia californica	0.967
	XP_005090949.1	Normalized to IgG2b	0.310129	1	2.11348	0.630943	neuronal growth regulator 1 [Aplysia californica]	FALSE	Aplysia californica	0.856
	XP_005106466.1	Normalized to IgG2b	0.249219	1	7.99145	0.631077	26S proteasome regulatory subunit 4 [Aplysia californica]	FALSE	Aplysia californica	0.999
	XP_005094512.2	Normalized to IgG2b	0.261046	1	4.77379	0.632142	uncharacterized protein LOC101849039 [Aplysia californica]	FALSE	Aplysia californica	1.545
	XP_005098556.1	Normalized to IgG2b	0.290907	1	2.49717	0.633944	elongin-B [Aplysia californica]	FALSE	Aplysia californica	1.008
	XP_005091369.1	Normalized to IgG2b	0.356402	1	1.3627	0.634346	small nuclear ribonucleoprotein G [Aplysia californica]	FALSE	Aplysia californica	1.215
	XP_005112489.1	Normalized to IgG2b	0.251228	1	5.82364	0.634589	syntenin-1 [Aplysia californica]	FALSE	Aplysia californica	1.163
	XP_005108638.1	Normalized to IgG2b	0.249321	1	5.97023	0.635417	60S ribosomal protein L10 [Aplysia californica]	FALSE	Aplysia californica	0.787
	XP_005112250.2	Normalized to IgG2b	0.328963	1	1.59182	0.636734	cytochrome P450 2H1 [Aplysia californica]	FALSE	Aplysia californica	0.92
	XP_005098934.1	Normalized to IgG2b	0.244344	1	5.91342	0.638909	glyoxylate reductase/hydroxypyruvate reductase [Aplysia californica]	FALSE	Aplysia californica	0.968
	XP_012945186.1	Normalized to IgG2b	0.235524	1	7.9494	0.64055	profilin [Aplysia californica]	FALSE	Aplysia californica	1.021
	XP_005101113.1	Normalized to IgG2b	0.285641	1	2.22253	0.641718	26S proteasome regulatory subunit 6A-B [Aplysia californica]	FALSE	Aplysia californica	1.019
	XP_012937275.1	Normalized to IgG2b	0.265142	1	2.98784	0.64228	catalase [Aplysia californica]	FALSE	Aplysia californica	1.001
	NP_001191508.1	Normalized to IgG2b	0.231536	1	7.65897	0.643832	glutathione peroxidase [Aplysia californica]	FALSE	Aplysia californica	0.942
	XP_005094951.1	Normalized to IgG2b	0.349391	1	1.23538	0.644182	60S ribosomal protein L23a [Aplysia californica]	FALSE	Aplysia californica	1.047
	XP_012942275.1	Normalized to IgG2b	0.231319	1	5.75279	0.648291	chloride intracellular channel protein 5 [Aplysia californica]	FALSE	Aplysia californica	1.072
	XP_012938590.1	Normalized to IgG2b	0.223272	1	7.13815	0.650664	vicilin-like seed storage protein At2g18540 [Aplysia californica]	FALSE	Aplysia californica	1.051
	XP_012936132.1	Normalized to IgG2b	0.225303	1	4.6544	0.656457	filamin-A [Aplysia californica]	FALSE	Aplysia californica	0.93
	XP_005097554.1	Normalized to IgG2b	0.214499	1	7.09265	0.65714	60S ribosomal protein L21 [Aplysia californica]	FALSE	Aplysia californica	1.004
	XP_005093336.1	Normalized to IgG2b	0.215155	1	6.67482	0.657502	GDP-L-fucose synthase [Aplysia californica]	FALSE	Aplysia californica	1.1
	XP_035829839.1	Normalized to IgG2b	0.222573	1	4.79482	0.657771	tropomyosin-1 isoform X33 [Aplysia californica]	FALSE	Aplysia californica	0.892
	XP_012943911.1	Normalized to IgG2b	0.347234	1	1.0181	0.659592	ubiquitin carboxyl-terminal hydrolase 5 [Aplysia californica]	FALSE	Aplysia californica	0.927
	XP_012944009.1	Normalized to IgG2b	0.323899	1	1.07746	0.665012	uncharacterized protein LOC101854447 [Aplysia californica]	FALSE	Aplysia californica	0.76
	XP_005090889.1	Normalized to IgG2b	0.206108	1	6.02847	0.665722	charged multivesicular body protein 1b [Aplysia californica]	FALSE	Aplysia californica	1.055
	1716374A	Normalized to IgG2b	0.260421	1	1.7846	0.665874	protein kinase C I [Aplysia californica]	FALSE	Aplysia californica	1.217
	XP_005097885.1	Normalized to IgG2b	0.206182	1	5.92891	0.665925	pyruvate dehydrogenase E1 component subunit beta, mitochondrial [Aplysia californica]	FALSE	Aplysia californica	1.043
	XP_005098796.1	Normalized to IgG2b	0.199596	1	7.95197	0.666964	ependymin-related protein 1 [Aplysia californica]	FALSE	Aplysia californica	0.97
	XP_035827589.1	Normalized to IgG2b	0.229611	1	2.73298	0.667512	leucine-rich repeat protein SHOC-2 isoform X1 [Aplysia californica]	FALSE	Aplysia californica	0.84
	XP_005100194.1	Normalized to IgG2b	0.198776	1	5.2951	0.673354	60S ribosomal protein L35 [Aplysia californica]	FALSE	Aplysia californica	0.637
	XP_005093498.2	Normalized to IgG2b	0.192484	1	7.29281	0.673562	cell wall protein DAN4-like [Aplysia californica]	FALSE	Aplysia californica	1.038
	XP_005093093.2	Normalized to IgG2b	0.185168	1	7.28683	0.67941	3-oxoacyl-[acyl-carrier-protein] reductase FabG [Aplysia californica]	FALSE	Aplysia californica	1.033
	XP_005098870.1	Normalized to IgG2b	0.185463	1	6.85206	0.679942	uncharacterized protein LOC101845692 isoform X1 [Aplysia californica]	FALSE	Aplysia californica	1.121
	XP_035827305.1	Normalized to IgG2b	0.181738	1	7.95407	0.681186	14-3-3 protein beta/alpha-like [Aplysia californica]	FALSE	Aplysia californica	0.922
	XP_005110649.1	Normalized to IgG2b	0.188612	1	5.26187	0.68131	platelet-activating factor acetylhydrolase IB subunit gamma [Aplysia californica]	FALSE	Aplysia californica	1.017
	XP_005089404.1	Normalized to IgG2b	0.179212	1	7.79592	0.683488	S-phase kinase-associated protein 1 [Aplysia californica]	FALSE	Aplysia californica	0.943
	XP_035826845.1	Normalized to IgG2b	0.189444	1	4.4144	0.683825	matrilin-2 isoform X1 [Aplysia californica]	FALSE	Aplysia californica	1.164
	XP_005103140.1	Normalized to IgG2b	0.179405	1	7.13259	0.684366	40S ribosomal protein S15 [Aplysia californica]	FALSE	Aplysia californica	1.367
	XP_012934869.1	Normalized to IgG2b	0.179074	1	6.71187	0.685398	synaptic vesicle membrane protein VAT-1 homolog-like [Aplysia californica]	FALSE	Aplysia californica	1.115
	XP_005109762.1	Normalized to IgG2b	0.175785	1	7.90648	0.68618	ribose-phosphate pyrophosphokinase 1 [Aplysia californica]	FALSE	Aplysia californica	0.904
	XP_005106615.1	Normalized to IgG2b	0.184316	1	4.68045	0.686729	citrate synthase, mitochondrial [Aplysia californica]	FALSE	Aplysia californica	0.994
	XP_012938317.1	Normalized to IgG2b	0.195557	1	2.99926	0.688276	extended synaptotagmin-2 [Aplysia californica]	FALSE	Aplysia californica	1.18
	XP_012936768.1	Normalized to IgG2b	0.173207	1	7.52215	0.688897	uncharacterized protein LOC101859779, partial [Aplysia californica]	FALSE	Aplysia californica	0.997
	XP_005101285.1	Normalized to IgG2b	0.171222	1	7.45692	0.690672	aspartyl aminopeptidase isoform X1 [Aplysia californica]	FALSE	Aplysia californica	0.994
	NP_001191522.1	Normalized to IgG2b	0.17763	1	4.27829	0.693739	ribosomal protein L27a [Aplysia californica]	FALSE	Aplysia californica	0.786
	XP_012940155.1	Normalized to IgG2b	0.202445	1	2.15105	0.694066	coiled-coil domain-containing protein 181 [Aplysia californica]	FALSE	Aplysia californica	1.057
	XP_005091103.1	Normalized to IgG2b	0.174295	1	4.13585	0.697088	60S ribosomal protein L26 [Aplysia californica]	FALSE	Aplysia californica	0.811
	XP_005090304.1	Normalized to IgG2b	0.160848	1	7.40383	0.699701	40S ribosomal protein S21 [Aplysia californica]	FALSE	Aplysia californica	0.985
	XP_005101408.1	Normalized to IgG2b	0.221001	1	1.37103	0.702135	V-type proton ATPase subunit H [Aplysia californica]	FALSE	Aplysia californica	1.213
	XP_012941150.1	Normalized to IgG2b	0.186552	1	2.34305	0.702362	ATP synthase subunit b, mitochondrial [Aplysia californica]	FALSE	Aplysia californica	1.097
	XP_005090060.1	Normalized to IgG2b	0.189953	1	2.11212	0.703481	catalase isoform X2 [Aplysia californica]	FALSE	Aplysia californica	0.925
	XP_012939758.1	Normalized to IgG2b	0.155454	1	7.83784	0.703887	vitellogenin-4, partial [Aplysia californica]	FALSE	Aplysia californica	1.025
	XP_005094896.1	Normalized to IgG2b	0.153427	1	7.76466	0.705812	uncharacterized protein LOC101855243 [Aplysia californica]	FALSE	Aplysia californica	1.079
	XP_012943262.1	Normalized to IgG2b	0.152637	1	6.64607	0.708248	myophilin, partial [Aplysia californica]	FALSE	Aplysia californica	1.109
	XP_005108623.1	Normalized to IgG2b	0.148048	1	7.66173	0.710867	major vault protein [Aplysia californica]	FALSE	Aplysia californica	0.915
	XP_005100173.1	Normalized to IgG2b	0.145774	1	7.99504	0.712555	serine/threonine-protein phosphatase 2A catalytic subunit beta isoform [Aplysia californica]	FALSE	Aplysia californica	1.086
	XP_005095801.1	Normalized to IgG2b	0.220106	1	1.11297	0.714266	fibrinogen C domain-containing protein 1-like [Aplysia californica]	FALSE	Aplysia californica	0.947
	XP_005104829.1	Normalized to IgG2b	0.140003	1	7.85749	0.718173	secernin-2 [Aplysia californica]	FALSE	Aplysia californica	1.062
	NP_001191557.1	Normalized to IgG2b	0.13934	1	7.72243	0.718976	synaptobrevin [Aplysia californica]	FALSE	Aplysia californica	0.995
	XP_005093816.2	Normalized to IgG2b	0.141891	1	5.8974	0.719588	calpain-9 [Aplysia californica]	FALSE	Aplysia californica	1.004
	XP_005111860.1	Normalized to IgG2b	0.142543	1	5.5873	0.719688	peflin [Aplysia californica]	FALSE	Aplysia californica	1.157
	XP_005111061.2	Normalized to IgG2b	0.13848	1	7.28041	0.720393	aquaporin-5 isoform X2 [Aplysia californica]	FALSE	Aplysia californica	0.967
	XP_005091776.1	Normalized to IgG2b	0.143497	1	4.97822	0.720447	cartilage oligomeric matrix protein [Aplysia californica]	FALSE	Aplysia californica	1.189
	XP_012943668.1	Normalized to IgG2b	0.137368	1	7.85541	0.720706	neuronal calcium sensor 2 [Aplysia californica]	FALSE	Aplysia californica	1.076
	XP_012940482.1	Normalized to IgG2b	0.200849	1	1.2007	0.721457	heat shock protein 83 [Aplysia californica]	FALSE	Aplysia californica	0.92
	XP_005101749.1	Normalized to IgG2b	0.203926	1	1.14886	0.721982	uncharacterized protein LOC101845175 [Aplysia californica]	FALSE	Aplysia californica	0.756
	XP_012936658.1	Normalized to IgG2b	0.138347	1	5.61328	0.723564	paladin [Aplysia californica]	FALSE	Aplysia californica	0.958
	XP_005111733.1	Normalized to IgG2b	0.13489	1	6.9314	0.724371	heterogeneous nuclear ribonucleoprotein A1 isoform X2 [Aplysia californica]	FALSE	Aplysia californica	0.994
	XP_005101543.1	Normalized to IgG2b	0.133694	1	7.24175	0.72508	far upstream element-binding protein 1 isoform X1 [Aplysia californica]	FALSE	Aplysia californica	0.971
	XP_005095936.1	Normalized to IgG2b	0.133326	1	7.0737	0.725682	ras-related protein Rab-7a [Aplysia californica]	FALSE	Aplysia californica	1.042
	XP_012936025.2	Normalized to IgG2b	0.13219	1	7.31842	0.726449	1-deoxyxylulose-5-phosphate synthase YajO [Aplysia californica]	FALSE	Aplysia californica	0.87
	XP_005091879.1	Normalized to IgG2b	0.133511	1	5.92649	0.727505	uncharacterized protein LOC101846193 [Aplysia californica]	FALSE	Aplysia californica	1.184
	XP_012945575.1	Normalized to IgG2b	0.129983	1	7.55964	0.728315	glutamate receptor 3 [Aplysia californica]	FALSE	Aplysia californica	1.059
	XP_035825917.1	Normalized to IgG2b	0.128091	1	7.2221	0.730652	arginine kinase isoform X2 [Aplysia californica]	FALSE	Aplysia californica	0.87
	XP_012939137.1	Normalized to IgG2b	0.15331	1	2.13842	0.730993	uncharacterized protein LOC101860864 [Aplysia californica]	FALSE	Aplysia californica	1.249
	XP_005099056.1	Normalized to IgG2b	0.12821	1	5.97886	0.732597	Parkinson disease protein 7 homolog [Aplysia californica]	FALSE	Aplysia californica	0.844
	XP_005107604.1	Normalized to IgG2b	0.124965	1	7.47253	0.733475	60S ribosomal protein L5 [Aplysia californica]	FALSE	Aplysia californica	0.93
	XP_005109881.1	Normalized to IgG2b	0.189333	1	1.08562	0.734117	uncharacterized protein LOC101861691 [Aplysia californica]	FALSE	Aplysia californica	0.808
	XP_005094844.1	Normalized to IgG2b	0.123687	1	7.71837	0.734477	asparagine--tRNA ligase, cytoplasmic [Aplysia californica]	FALSE	Aplysia californica	1.044
	XP_035825606.1	Normalized to IgG2b	0.144834	1	2.34387	0.7353	40S ribosomal protein S10 isoform X1 [Aplysia californica]	FALSE	Aplysia californica	1.116
	XP_012941566.1	Normalized to IgG2b	0.121095	1	7.99263	0.736837	40S ribosomal protein S15Aa [Aplysia californica]	FALSE	Aplysia californica	0.853
	XP_005106832.2	Normalized to IgG2b	0.122828	1	5.44144	0.739151	heterogeneous nuclear ribonucleoprotein L isoform X2 [Aplysia californica]	FALSE	Aplysia californica	1.021
	XP_012945119.1	Normalized to IgG2b	0.183394	1	1.06056	0.739155	myosin light chain kinase 3 [Aplysia californica]	FALSE	Aplysia californica	0.975
	XP_005104791.1	Normalized to IgG2b	0.118395	1	7.66011	0.740035	succinate dehydrogenase [ubiquinone] flavoprotein subunit, mitochondrial [Aplysia californica]	FALSE	Aplysia californica	1.04
	XP_012943902.1	Normalized to IgG2b	0.179277	1	1.05802	0.74193	small cardioactive peptides [Aplysia californica]	FALSE	Aplysia californica	0.938
	XP_035826617.1	Normalized to IgG2b	0.143691	1	1.92536	0.742341	uncharacterized protein LOC101849303 [Aplysia californica]	FALSE	Aplysia californica	0.999
	XP_005103005.2	Normalized to IgG2b	0.114812	1	7.96046	0.743495	PDZ and LIM domain protein 7 [Aplysia californica]	FALSE	Aplysia californica	1.102
	XP_005095915.1	Normalized to IgG2b	0.174041	1	1.07526	0.744493	myosin regulatory light chain sqh [Aplysia californica]	FALSE	Aplysia californica	1.056
	XP_012941095.1	Normalized to IgG2b	0.113058	1	7.5277	0.745869	cytoplasmic dynein 1 intermediate chain 2 isoform X1 [Aplysia californica]	FALSE	Aplysia californica	1.039
	XP_012935611.1	Normalized to IgG2b	0.165948	1	1.13565	0.747164	26S proteasome non-ATPase regulatory subunit 12 [Aplysia californica]	FALSE	Aplysia californica	0.939
	XP_005100229.1	Normalized to IgG2b	0.124893	1	2.97277	0.747361	COP9 signalosome complex subunit 6 [Aplysia californica]	FALSE	Aplysia californica	0.972
	XP_005088903.1	Normalized to IgG2b	0.117844	1	4.095	0.748287	60S ribosomal protein L24 [Aplysia californica]	FALSE	Aplysia californica	0.857
	XP_005111095.1	Normalized to IgG2b	0.110045	1	7.90242	0.748719	TAR DNA-binding protein 43 [Aplysia californica]	FALSE	Aplysia californica	0.825
	XP_005096045.1	Normalized to IgG2b	0.109756	1	7.95694	0.748979	quinone oxidoreductase isoform X1 [Aplysia californica]	FALSE	Aplysia californica	0.893
	XP_005104704.2	Normalized to IgG2b	0.121431	1	2.99561	0.750539	hematopoietic prostaglandin D synthase [Aplysia californica]	FALSE	Aplysia californica	0.99
	XP_012939463.1	Normalized to IgG2b	0.104752	1	7.91494	0.754586	uncharacterized protein LOC101849546 [Aplysia californica]	FALSE	Aplysia californica	0.845
	XP_005101932.1	Normalized to IgG2b	0.104895	1	6.34023	0.756452	uncharacterized protein LOC101846747 [Aplysia californica]	FALSE	Aplysia californica	1.019
	XP_005113070.1	Normalized to IgG2b	0.115374	1	3	0.756497	ras-related protein Rab-14 [Aplysia californica]	FALSE	Aplysia californica	1.054
	XP_005110430.1	Normalized to IgG2b	0.105829	1	4.96944	0.758194	uncharacterized protein LOC101852515 [Aplysia californica]	FALSE	Aplysia californica	0.985
	XP_005092342.1	Normalized to IgG2b	0.101765	1	7.53937	0.75838	cytochrome b-c1 complex subunit 2, mitochondrial isoform X1 [Aplysia californica]	FALSE	Aplysia californica	1.148
	XP_005099233.1	Normalized to IgG2b	0.117955	1	2.38488	0.759233	UMP-CMP kinase [Aplysia californica]	FALSE	Aplysia californica	1.009
	XP_005095179.2	Normalized to IgG2b	0.0987055	1	7.16938	0.762334	reticulon-3 isoform X1 [Aplysia californica]	FALSE	Aplysia californica	0.953
	XP_005089238.1	Normalized to IgG2b	0.151576	1	1.00765	0.763255	succinate--CoA ligase [ADP/GDP-forming] subunit alpha, mitochondrial isoform X1 [Aplysia californica]	FALSE	Aplysia californica	1.054
	XP_012941862.1	Normalized to IgG2b	0.0977713	1	6.49183	0.764324	inter-alpha-trypsin inhibitor heavy chain H2 [Aplysia californica]	FALSE	Aplysia californica	1.16
	NP_001191648.1	Normalized to IgG2b	0.108278	1	2.84954	0.764802	estrogen receptor [Aplysia californica]	FALSE	Aplysia californica	0.991
	XP_012940639.1	Normalized to IgG2b	0.0997369	1	4.87185	0.765225	TOM1-like protein 2 isoform X1 [Aplysia californica]	FALSE	Aplysia californica	1.04
	XP_005110498.2	Normalized to IgG2b	0.141083	1	1.13509	0.765268	V-type proton ATPase subunit E [Aplysia californica]	FALSE	Aplysia californica	0.944
	XP_012937173.2	Normalized to IgG2b	0.106273	1	2.98879	0.765919	ena/VASP-like protein [Aplysia californica]	FALSE	Aplysia californica	0.992
	NP_001191478.1	Normalized to IgG2b	0.117612	1	1.86603	0.766387	abdominal ganglion neuropeptide R3-14 precursor [Aplysia californica]	FALSE	Aplysia californica	0.838
	XP_012945577.1	Normalized to IgG2b	0.0943413	1	7.97806	0.766593	glutaminyl-peptide cyclotransferase-like protein [Aplysia californica]	FALSE	Aplysia californica	1.208
	XP_035829298.1	Normalized to IgG2b	0.105857	1	2.94795	0.766632	S-formylglutathione hydrolase isoform X2 [Aplysia californica]	FALSE	Aplysia californica	0.963
	XP_035829170.1	Normalized to IgG2b	0.093961	1	7.70205	0.767323	uncharacterized protein LOC101850052 [Aplysia californica]	FALSE	Aplysia californica	1.074
	XP_005103800.1	Normalized to IgG2b	0.0945396	1	6.86257	0.767604	phosphoenolpyruvate carboxykinase [GTP] [Aplysia californica]	FALSE	Aplysia californica	0.911
	XP_005094246.1	Normalized to IgG2b	0.0953222	1	6.10515	0.767782	eukaryotic translation initiation factor 5A-1 [Aplysia californica]	FALSE	Aplysia californica	0.989
	XP_005106561.2	Normalized to IgG2b	0.100545	1	2.7219	0.773919	cytochrome c oxidase subunit 6A, mitochondrial [Aplysia californica]	FALSE	Aplysia californica	0.938
	XP_035825538.1	Normalized to IgG2b	0.0883783	1	7.78296	0.774029	glucose-6-phosphate 1-dehydrogenase isoform X1 [Aplysia californica]	FALSE	Aplysia californica	0.93
	XP_012945067.1	Normalized to IgG2b	0.101353	1	2.50519	0.774855	uncharacterized protein LOC101849091 [Aplysia californica]	FALSE	Aplysia californica	0.711
	XP_012944719.1	Normalized to IgG2b	0.090261	1	5.30232	0.775271	basement membrane-specific heparan sulfate proteoglycan core protein [Aplysia californica]	FALSE	Aplysia californica	0.928
	PXXXXX	Normalized to IgG2b	0.0868949	1	7.98114	0.775684	Recombiant GFP sequence 88899 OS=Aequorea victoria GN=GFP PE=1 SV=1	FALSE	Aplysia californica	0.993
	XP_012939065.1	Normalized to IgG2b	0.103004	1	2.23666	0.775798	coatomer subunit gamma-2 [Aplysia californica]	FALSE	Aplysia californica	1.016
	XP_012940199.1	Normalized to IgG2b	0.0883923	1	6.03121	0.776205	uncharacterized protein LOC101853471 [Aplysia californica]	FALSE	Aplysia californica	0.852
	XP_005092980.1	Normalized to IgG2b	0.0873055	1	6.82984	0.776411	heterogeneous nuclear ribonucleoprotein H [Aplysia californica]	FALSE	Aplysia californica	1.057
	XP_012938699.1	Normalized to IgG2b	0.104478	1	2.0335	0.77674	calmodulin-beta [Aplysia californica]	FALSE	Aplysia californica	0.969
	XP_012935251.1	Normalized to IgG2b	0.099917	1	2.25458	0.778833	signal recognition particle subunit SRP72 [Aplysia californica]	FALSE	Aplysia californica	1.001
	XP_012944519.2	Normalized to IgG2b	0.0844655	1	7.28839	0.779431	ethanolamine kinase 1 [Aplysia californica]	FALSE	Aplysia californica	0.971
	XP_005107584.2	Normalized to IgG2b	0.0841686	1	6.83525	0.780329	60S ribosomal protein L19 isoform X1 [Aplysia californica]	FALSE	Aplysia californica	0.91
	XP_005097798.1	Normalized to IgG2b	0.0831245	1	5.87317	0.783011	cysteine and glycine-rich protein 2 [Aplysia californica]	FALSE	Aplysia californica	1.072
	XP_012941291.1	Normalized to IgG2b	0.0793472	1	7.18276	0.786127	LIM and SH3 domain protein 1 [Aplysia californica]	FALSE	Aplysia californica	1.087
	XP_012936484.1	Normalized to IgG2b	0.107151	1	1.3155	0.787847	probable serine carboxypeptidase CPVL, partial [Aplysia californica]	FALSE	Aplysia californica	0.974
	XP_012941697.1	Normalized to IgG2b	0.0765594	1	7.55973	0.789429	carbonic anhydrase 1 [Aplysia californica]	FALSE	Aplysia californica	1.085
	XP_012937213.1	Normalized to IgG2b	0.0769002	1	6.76233	0.789828	tensin-1 isoform X1 [Aplysia californica]	FALSE	Aplysia californica	1.226
	XP_005097772.1	Normalized to IgG2b	0.0864892	1	2.54102	0.791032	ATP synthase subunit g, mitochondrial [Aplysia californica]	FALSE	Aplysia californica	0.86
	XP_005093462.2	Normalized to IgG2b	0.0749194	1	6.13659	0.793285	MAM and LDL-receptor class A domain-containing protein 2 [Aplysia californica]	FALSE	Aplysia californica	0.957
	XP_035829444.1	Normalized to IgG2b	0.0753341	1	5.51778	0.793706	uncharacterized protein LOC118479016 [Aplysia californica]	FALSE	Aplysia californica	0.875
	NP_001191582.1	Normalized to IgG2b	0.0727271	1	6.08917	0.796313	cAMP-dependent protein kinase regulatory subunit [Aplysia californica]	FALSE	Aplysia californica	1.052
	XP_012940336.1	Normalized to IgG2b	0.0710091	1	7.78194	0.796798	60S ribosomal protein L13a [Aplysia californica]	FALSE	Aplysia californica	1.144
	XP_005104280.2	Normalized to IgG2b	0.0777777	1	2.92397	0.798889	uncharacterized protein LOC101853874 [Aplysia californica]	FALSE	Aplysia californica	0.919
	XP_005091032.1	Normalized to IgG2b	0.0693131	1	7.52916	0.7994	bolA-like protein 1 [Aplysia californica]	FALSE	Aplysia californica	1.125
	XP_012945250.1	Normalized to IgG2b	0.069447	1	7.2753	0.799452	malignant T-cell-amplified sequence 1 isoform X1 [Aplysia californica]	FALSE	Aplysia californica	0.985
	XP_005093834.1	Normalized to IgG2b	0.0682984	1	6.57203	0.80183	actin-related protein 2/3 complex subunit 1A isoform X1 [Aplysia californica]	FALSE	Aplysia californica	0.977
	XP_005101829.2	Normalized to IgG2b	0.0659325	1	6.54673	0.805235	adhesion G protein-coupled receptor L1 [Aplysia californica]	FALSE	Aplysia californica	1.088
	XP_035828844.1	Normalized to IgG2b	0.0650999	1	7.32259	0.805628	thioredoxin domain-containing protein 5 homolog [Aplysia californica]	FALSE	Aplysia californica	0.978
	XP_005091800.1	Normalized to IgG2b	0.0669158	1	4.96973	0.806253	V-type proton ATPase subunit B [Aplysia californica]	FALSE	Aplysia californica	1.012
	XP_035824032.1	Normalized to IgG2b	0.0839146	1	1.52037	0.806632	uncharacterized protein LOC101860479 [Aplysia californica]	FALSE	Aplysia californica	0.992
	XP_035824469.1	Normalized to IgG2b	0.0628193	1	7.43564	0.80888	ribosome-binding protein 1 isoform X1 [Aplysia californica]	FALSE	Aplysia californica	1.041
	XP_012946232.1	Normalized to IgG2b	0.0622384	1	7.96987	0.809302	1,4-alpha-glucan-branching enzyme [Aplysia californica]	FALSE	Aplysia californica	1.076
	XP_035824463.1	Normalized to IgG2b	0.0629481	1	4.43875	0.813089	kinesin light chain isoform X10 [Aplysia californica]	FALSE	Aplysia californica	1.147
	XP_005101691.1	Normalized to IgG2b	0.0716899	1	2.00001	0.813977	ATP synthase lipid-binding protein, mitochondrial [Aplysia californica]	FALSE	Aplysia californica	1.093
	NP_001191569.1	Normalized to IgG2b	0.0596589	1	5.4808	0.815919	actin [Aplysia californica]	FALSE	Aplysia californica	1.053
	XP_005106583.1	Normalized to IgG2b	0.0821393	1	1.18656	0.81632	dynamin-1-like protein isoform X1 [Aplysia californica]	FALSE	Aplysia californica	1.17
	XP_005107188.1	Normalized to IgG2b	0.0573328	1	7.7137	0.817002	coatomer subunit delta [Aplysia californica]	FALSE	Aplysia californica	0.95
	NP_001191580.1	Normalized to IgG2b	0.0565442	1	6.44068	0.819429	actin, muscle [Aplysia californica]	FALSE	Aplysia californica	1.02
	XP_005098012.1	Normalized to IgG2b	0.0552122	1	7.06527	0.820895	heat shock cognate 71 kDa protein [Aplysia californica]	FALSE	Aplysia californica	1.059
	NP_001191451.1	Normalized to IgG2b	0.0558302	1	5.24649	0.822162	vesicle-associated membrane protein/synaptobrevin-binding protein [Aplysia californica]	FALSE	Aplysia californica	1.069
	NP_001191514.1	Normalized to IgG2b	0.0533654	1	6.54651	0.82436	CaM kinase II alpha [Aplysia californica]	FALSE	Aplysia californica	0.946
	XP_005089483.1	Normalized to IgG2b	0.052363	1	6.07564	0.82651	peroxiredoxin-2 [Aplysia californica]	FALSE	Aplysia californica	1.137
	XP_005102125.1	Normalized to IgG2b	0.0510752	1	7.97494	0.826887	peroxiredoxin-1 [Aplysia californica]	FALSE	Aplysia californica	0.913
	XP_005098823.1	Normalized to IgG2b	0.0503438	1	7.98008	0.828104	actin-related protein 2/3 complex subunit 2 [Aplysia californica]	FALSE	Aplysia californica	1.06
	XP_005097440.3	Normalized to IgG2b	0.0499443	1	7.94898	0.828796	FERM domain-containing protein 5 isoform X1 [Aplysia californica]	FALSE	Aplysia californica	0.935
	XP_005097705.1	Normalized to IgG2b	0.0509052	1	5.98437	0.829003	transaldolase isoform X1 [Aplysia californica]	FALSE	Aplysia californica	0.911
	XP_005097873.1	Normalized to IgG2b	0.0499231	1	7.5762	0.829103	universal stress protein PHOS34 [Aplysia californica]	FALSE	Aplysia californica	1.202
	XP_005100621.2	Normalized to IgG2b	0.0492483	1	7.78781	0.830085	uncharacterized protein LOC101858501 [Aplysia californica]	FALSE	Aplysia californica	0.881
	XP_005105834.1	Normalized to IgG2b	0.0683434	1	1.11615	0.833668	uncharacterized protein LOC101852646 [Aplysia californica]	FALSE	Aplysia californica	1.003
	XP_005101568.1	Normalized to IgG2b	0.0470703	1	7.85654	0.83377	protein NDRG3 isoform X1 [Aplysia californica]	FALSE	Aplysia californica	0.959
	XP_035826504.1	Normalized to IgG2b	0.0556641	1	2.06122	0.834865	major vault protein-like [Aplysia californica]	FALSE	Aplysia californica	0.976
	XP_035826392.1	Normalized to IgG2b	0.0455889	1	7.42097	0.836673	fibrinogen C domain-containing protein 1-like [Aplysia californica]	FALSE	Aplysia californica	0.904
	XP_005103578.2	Normalized to IgG2b	0.0442334	1	7.51128	0.839012	solute carrier family 2, facilitated glucose transporter member 1 [Aplysia californica]	FALSE	Aplysia californica	0.994
	XP_005089974.1	Normalized to IgG2b	0.051511	1	2.07481	0.840866	fumarylacetoacetate hydrolase domain-containing protein 2 [Aplysia californica]	FALSE	Aplysia californica	0.859
	XP_005106931.1	Normalized to IgG2b	0.043276	1	7.04204	0.841095	ras-related protein Rab-1A [Aplysia californica]	FALSE	Aplysia californica	0.86
	XP_012936233.2	Normalized to IgG2b	0.0509534	1	2.0024	0.842359	peripheral plasma membrane protein CASK [Aplysia californica]	FALSE	Aplysia californica	0.838
	XP_005092362.1	Normalized to IgG2b	0.0475554	1	2.56879	0.843518	26S proteasome non-ATPase regulatory subunit 11 [Aplysia californica]	FALSE	Aplysia californica	0.938
	XP_035828902.1	Normalized to IgG2b	0.0414065	1	7.99558	0.843839	ornithine aminotransferase, mitochondrial isoform X2 [Aplysia californica]	FALSE	Aplysia californica	0.823
	NP_001267755.1	Normalized to IgG2b	0.0414916	1	5.82503	0.845521	glyceraldehyde-3-phosphate dehydrogenase-like [Aplysia californica]	FALSE	Aplysia californica	1.09
	XP_005110810.1	Normalized to IgG2b	0.0565746	1	1.07829	0.849118	retinoic acid receptor RXR isoform X1 [Aplysia californica]	FALSE	Aplysia californica	0.941
	XP_035829508.1	Normalized to IgG2b	0.0391504	1	5.36689	0.850429	collagen alpha-1(I) chain [Aplysia californica]	FALSE	Aplysia californica	0.978
	XP_012934794.2	Normalized to IgG2b	0.0476124	1	1.28145	0.856842	serine/threonine-protein kinase PAK 2 [Aplysia californica]	FALSE	Aplysia californica	1.022
	XP_012944461.1	Normalized to IgG2b	0.0329754	1	7.88626	0.860484	AP-1 complex subunit beta-1 [Aplysia californica]	FALSE	Aplysia californica	0.891
	XP_005105294.1	Normalized to IgG2b	0.0321451	1	7.95112	0.862194	glucose-6-phosphate isomerase isoform X1 [Aplysia californica]	FALSE	Aplysia californica	1.034
	XP_005103717.2	Normalized to IgG2b	0.0476244	1	1.01504	0.862807	uncharacterized protein LOC101861750 [Aplysia californica]	FALSE	Aplysia californica	1.034
	XP_005104751.1	Normalized to IgG2b	0.0311984	1	7.58346	0.864424	vigilin [Aplysia californica]	FALSE	Aplysia californica	1.106
	XP_012945016.1	Normalized to IgG2b	0.0311625	1	6.44144	0.865299	collagen alpha-6(VI) chain [Aplysia californica]	FALSE	Aplysia californica	1.115
	NP_001191469.1	Normalized to IgG2b	0.0305643	1	7.98243	0.865569	neurocalcin [Aplysia californica]	FALSE	Aplysia californica	1.077
	XP_005093097.1	Normalized to IgG2b	0.0300181	1	7.98083	0.866763	stress-induced-phosphoprotein 1 [Aplysia californica]	FALSE	Aplysia californica	1.008
	XP_005103971.2	Normalized to IgG2b	0.0305352	1	5.89239	0.867131	15-hydroxyprostaglandin dehydrogenase [NAD(+)] [Aplysia californica]	FALSE	Aplysia californica	0.949
	XP_005090198.1	Normalized to IgG2b	0.029083	1	7.302	0.869217	probable ATP-dependent RNA helicase DHX58 [Aplysia californica]	FALSE	Aplysia californica	0.843
	XP_012939692.1	Normalized to IgG2b	0.0337184	1	2.21976	0.869734	uncharacterized protein LOC106012169 [Aplysia californica]	FALSE	Aplysia californica	0.855
	XP_035824508.1	Normalized to IgG2b	0.0285514	1	7.99951	0.870013	tubulin alpha-1D chain [Aplysia californica]	FALSE	Aplysia californica	0.764
	XP_012936501.1	Normalized to IgG2b	0.027928	1	7.96274	0.871444	polypyrimidine tract-binding protein 2 isoform X1 [Aplysia californica]	FALSE	Aplysia californica	0.756
	XP_005091072.1	Normalized to IgG2b	0.0285063	1	2.60055	0.878181	mediator of RNA polymerase II transcription subunit 18 [Aplysia californica]	FALSE	Aplysia californica	1.075
	XP_005110073.1	Normalized to IgG2b	0.0238998	1	7.32312	0.881315	ATP-citrate synthase isoform X1 [Aplysia californica]	FALSE	Aplysia californica	0.9
	XP_005104186.2	Normalized to IgG2b	0.024198	1	4.39119	0.883275	alpha-2-macroglobulin [Aplysia californica]	FALSE	Aplysia californica	1.056
	XP_005111295.1	Normalized to IgG2b	0.0264529	1	2.37526	0.883611	26S proteasome regulatory subunit 7 [Aplysia californica]	FALSE	Aplysia californica	1.017
	XP_012934570.1	Normalized to IgG2b	0.0256295	1	2.21217	0.886251	synaptotagmin-4 [Aplysia californica]	FALSE	Aplysia californica	1.065
	P41823.2	Normalized to IgG2b	0.021866	1	7.0971	0.886558	Synaptotagmin-1 [Aplysia californica]	FALSE	Aplysia californica	1.054
	XP_012942981.1	Normalized to IgG2b	0.0219293	1	6.23278	0.88695	myophilin [Aplysia californica]	FALSE	Aplysia californica	1.08
	XP_005092645.1	Normalized to IgG2b	0.021298	1	5.62725	0.889056	translationally-controlled tumor protein homolog [Aplysia californica]	FALSE	Aplysia californica	0.99
	NP_001191632.1	Normalized to IgG2b	0.0207156	1	7.23603	0.889483	guanine nucleotide-binding protein G(o) alpha subunit [Aplysia californica]	FALSE	Aplysia californica	0.968
	XP_012940046.1	Normalized to IgG2b	0.0204555	1	4.4822	0.892476	aconitate hydratase, mitochondrial [Aplysia californica]	FALSE	Aplysia californica	0.976
	XP_005095278.1	Normalized to IgG2b	0.0222772	1	2.13388	0.894276	rab GTPase-activating protein 1 isoform X1 [Aplysia californica]	FALSE	Aplysia californica	0.978
	XP_005099501.2	Normalized to IgG2b	0.0183767	1	5.43857	0.897045	troponin I [Aplysia californica]	FALSE	Aplysia californica	1.194
	XP_005109535.1	Normalized to IgG2b	0.0179283	1	6.49867	0.897536	MAP kinase-activated protein kinase 2 [Aplysia californica]	FALSE	Aplysia californica	0.842
	XP_005108883.2	Normalized to IgG2b	0.0172755	1	6.87448	0.899194	succinate dehydrogenase [ubiquinone] iron-sulfur subunit, mitochondrial [Aplysia californica]	FALSE	Aplysia californica	1.025
	NP_001191462.1	Normalized to IgG2b	0.0172043	1	2.86	0.904323	pannexin 10 [Aplysia californica]	FALSE	Aplysia californica	1.271
	XP_005099947.1	Normalized to IgG2b	0.0221174	1	1.07658	0.904671	obg-like ATPase 1 [Aplysia californica]	FALSE	Aplysia californica	0.939
	XP_005111045.2	Normalized to IgG2b	0.016831	1	2.55427	0.9063	allograft inflammatory factor 1 [Aplysia californica]	FALSE	Aplysia californica	1.029
	XP_035826131.1	Normalized to IgG2b	0.0137541	1	7.0323	0.909919	mesocentin [Aplysia californica]	FALSE	Aplysia californica	1.093
	XP_005112292.1	Normalized to IgG2b	0.0126735	1	7.98102	0.913146	uncharacterized protein LOC101846325 [Aplysia californica]	FALSE	Aplysia californica	1.173
	XP_012940815.1	Normalized to IgG2b	0.0122024	1	6.52036	0.915363	calmodulin-like protein 3 [Aplysia californica]	FALSE	Aplysia californica	1.16
	XP_012944970.1	Normalized to IgG2b	0.0117789	1	4.49085	0.918254	septin-2 [Aplysia californica]	FALSE	Aplysia californica	1.038
	XP_005092587.2	Normalized to IgG2b	0.0108749	1	7.63431	0.919632	ELAV-like protein 1 [Aplysia californica]	FALSE	Aplysia californica	1.158
	XP_012944778.1	Normalized to IgG2b	0.0154943	1	1.04712	0.920459	structural maintenance of chromosomes protein 6 [Aplysia californica]	FALSE	Aplysia californica	0.999
	XP_005109585.1	Normalized to IgG2b	0.0103282	1	6.0207	0.922352	6-phosphogluconate dehydrogenase, decarboxylating [Aplysia californica]	FALSE	Aplysia californica	1.043
	XP_012936029.1	Normalized to IgG2b	0.0101659	1	7.26719	0.922414	uncharacterized protein LOC101858015 [Aplysia californica]	FALSE	Aplysia californica	1.143
	XP_012941579.1	Normalized to IgG2b	0.0101586	1	6.48957	0.92276	twitchin [Aplysia californica]	FALSE	Aplysia californica	1.066
	XP_012946024.1	Normalized to IgG2b	0.00989535	1	6.22447	0.923888	universal stress protein in QAH/OAS sulfhydrylase 3'region [Aplysia californica]	FALSE	Aplysia californica	1.081
	XP_035826583.1	Normalized to IgG2b	0.00920587	1	7.97175	0.925931	uncharacterized protein LOC118477943 [Aplysia californica]	FALSE	Aplysia californica	0.965
	XP_012939553.2	Normalized to IgG2b	0.00907428	1	7.95324	0.926465	uncharacterized protein LOC101857918 [Aplysia californica]	FALSE	Aplysia californica	0.931
	XP_005097851.1	Normalized to IgG2b	0.00951792	1	4.1978	0.926764	60S ribosomal protein L18a [Aplysia californica]	FALSE	Aplysia californica	0.921
	XP_012938412.1	Normalized to IgG2b	0.00945373	1	4.34769	0.926863	60S ribosomal protein L28 [Aplysia californica]	FALSE	Aplysia californica	0.876
	XP_005102822.1	Normalized to IgG2b	0.00758178	1	7.77913	0.932813	eukaryotic initiation factor 4A-I [Aplysia californica]	FALSE	Aplysia californica	0.951
	XP_012939875.1	Normalized to IgG2b	0.0079111	1	4.3544	0.933069	60S ribosomal protein L7 [Aplysia californica]	FALSE	Aplysia californica	0.901
	XP_035828457.1	Normalized to IgG2b	0.00754843	1	5.99526	0.933595	Y-box factor homolog isoform X1 [Aplysia californica]	FALSE	Aplysia californica	0.97
	XP_012945859.1	Normalized to IgG2b	0.00707689	1	4.12591	0.936882	linear gramicidin synthase subunit C [Aplysia californica]	FALSE	Aplysia californica	1.001
	XP_005105828.1	Normalized to IgG2b	0.00738916	1	2.75923	0.93735	60S ribosomal protein L15 [Aplysia californica]	FALSE	Aplysia californica	0.95
	XP_005111443.2	Normalized to IgG2b	0.00537458	1	7.56226	0.94346	uncharacterized protein LOC101845512 [Aplysia californica]	FALSE	Aplysia californica	0.979
	XP_005095871.1	Normalized to IgG2b	0.00534561	1	7.99949	0.943511	mRNA export factor [Aplysia californica]	FALSE	Aplysia californica	0.911
	XP_005105845.2	Normalized to IgG2b	0.00605553	1	2.55633	0.943653	hemicentin-1 [Aplysia californica]	FALSE	Aplysia californica	0.997
	XP_005094768.1	Normalized to IgG2b	0.00530035	1	6.82707	0.944049	serine hydroxymethyltransferase, cytosolic [Aplysia californica]	FALSE	Aplysia californica	1.062
	5O87_A	Normalized to IgG2b	0.00525672	1	6.79502	0.944289	unnamed protein product [Aplysia californica]	FALSE	Aplysia californica	1.07
	XP_005101495.1	Normalized to IgG2b	0.00593	1	2.4718	0.944413	26S proteasome non-ATPase regulatory subunit 14 [Aplysia californica]	FALSE	Aplysia californica	1.26
	XP_012935031.1	Normalized to IgG2b	0.00525211	1	5.78506	0.944667	far upstream element-binding protein 2 isoform X1 [Aplysia californica]	FALSE	Aplysia californica	1.061
	XP_005097360.1	Normalized to IgG2b	0.00507437	1	7.69998	0.945026	inorganic pyrophosphatase [Aplysia californica]	FALSE	Aplysia californica	0.995
	XP_005100893.1	Normalized to IgG2b	0.0044641	1	6.74036	0.948668	cytochrome c oxidase subunit 12, mitochondrial [Aplysia californica]	FALSE	Aplysia californica	0.907
	XP_005106678.1	Normalized to IgG2b	0.00493778	1	2.01266	0.950338	glutathione S-transferase 3 [Aplysia californica]	FALSE	Aplysia californica	1.083
	XP_012942063.1	Normalized to IgG2b	0.00400091	1	6.93162	0.951351	aquaporin AQPAe.a [Aplysia californica]	FALSE	Aplysia californica	1.278
	XP_005095117.1	Normalized to IgG2b	0.0037832	1	2.99988	0.954823	aspartate--tRNA ligase, cytoplasmic [Aplysia californica]	FALSE	Aplysia californica	1.025
	XP_012941147.1	Normalized to IgG2b	0.00323852	1	7.88869	0.956033	transgelin-2, partial [Aplysia californica]	FALSE	Aplysia californica	1.054
	XP_005101443.2	Normalized to IgG2b	0.00371632	1	2.1357	0.956619	arsenite methyltransferase [Aplysia californica]	FALSE	Aplysia californica	0.845
	XP_035828715.1	Normalized to IgG2b	0.00450037	1	1.09402	0.95663	uncharacterized protein LOC101856472 isoform X1 [Aplysia californica]	FALSE	Aplysia californica	1.04
	NP_001191587.1	Normalized to IgG2b	0.00359934	1	1.22642	0.960419	actin ovestestis isoform [Aplysia californica]	FALSE	Aplysia californica	0.977
	XP_005090623.1	Normalized to IgG2b	0.00230393	1	7.99295	0.962895	cystatin-A1 isoform X1 [Aplysia californica]	FALSE	Aplysia californica	0.844
	XP_012939845.1	Normalized to IgG2b	0.00323363	1	1.14224	0.962936	nuclear receptor subfamily 1 group D member 1 [Aplysia californica]	FALSE	Aplysia californica	0.946
	XP_012935978.2	Normalized to IgG2b	0.00286047	1	1.63828	0.963132	actin-87E [Aplysia californica]	FALSE	Aplysia californica	1.081
	XP_005104908.1	Normalized to IgG2b	0.0019285	1	6.44531	0.966302	peptidyl-prolyl cis-trans isomerase B [Aplysia californica]	FALSE	Aplysia californica	0.896
	XP_035829756.1	Normalized to IgG2b	0.00190996	1	6.85035	0.966388	tropomyosin isoform X6 [Aplysia californica]	FALSE	Aplysia californica	1.43
	XP_005106142.1	Normalized to IgG2b	0.00156876	1	6.38641	0.969615	beta carbonic anhydrase 1 [Aplysia californica]	FALSE	Aplysia californica	0.886
	XP_005094588.1	Normalized to IgG2b	0.00155371	1	1.75396	0.972575	protein usf [Aplysia californica]	FALSE	Aplysia californica	0.983
	XP_012940959.1	Normalized to IgG2b	0.00107932	1	6.35295	0.9748	isocitrate dehydrogenase [NAD] subunit beta, mitochondrial [Aplysia californica]	FALSE	Aplysia californica	1.084
	XP_035827028.1	Normalized to IgG2b	0.00140663	1	1.04025	0.975954	hydroxymethylglutaryl-CoA lyase, mitochondrial [Aplysia californica]	FALSE	Aplysia californica	0.998
	XP_005104299.1	Normalized to IgG2b	0.000794666	1	6.69174	0.978333	protein NipSnap isoform X1 [Aplysia californica]	FALSE	Aplysia californica	1.152
	XP_012944767.1	Normalized to IgG2b	0.000951572	1	1.69007	0.978637	myb-like protein AA isoform X1 [Aplysia californica]	FALSE	Aplysia californica	1.475
	XP_005091870.1	Normalized to IgG2b	0.00072125	1	1.45995	0.981774	PDZ domain-containing protein GIPC1 [Aplysia californica]	FALSE	Aplysia californica	1.04
	XP_005098620.1	Normalized to IgG2b	0.000523914	1	7.54075	0.982333	malate dehydrogenase, cytoplasmic [Aplysia californica]	FALSE	Aplysia californica	1.139
	XP_035828480.1	Normalized to IgG2b	0.000389859	1	6.73522	0.984819	sentrin-specific protease 8 [Aplysia californica]	FALSE	Aplysia californica	0.997
	XP_012936858.1	Normalized to IgG2b	0.000290748	1	7.61086	0.986834	myosin-10 isoform X1 [Aplysia californica]	FALSE	Aplysia californica	0.941
	XP_005106668.1	Normalized to IgG2b	0.000130503	1	2.0278	0.99191	26S proteasome non-ATPase regulatory subunit 6 [Aplysia californica]	FALSE	Aplysia californica	1.113
	XP_005093347.1	Normalized to IgG2b	0.000100435	1	7.99507	0.99225	inosine-5'-monophosphate dehydrogenase 1b isoform X2 [Aplysia californica]	FALSE	Aplysia californica	0.98
	XP_012938773.1	Normalized to IgG2b	7.93641e-05	1	5.14834	0.993227	60S ribosomal protein L13 [Aplysia californica]	FALSE	Aplysia californica	1.17
	XP_005105951.1	Normalized to IgG2b	3.41468e-05	1	7.13297	0.995498	uncharacterized protein LOC101860995 isoform X1 [Aplysia californica]	FALSE	Aplysia californica	1.091
	XP_012935351.1	Normalized to IgG2b	2.04853e-05	1	7.03648	0.996514	ubiquitin-like modifier-activating enzyme 1 isoform X1 [Aplysia californica]	FALSE	Aplysia californica	0.864
Table 4. Raw IgG2 normalized data: comparison of detected peptides Control vs LTS (1h)
Refer Fig 2B	p<0.05 are highlighted
	Accession	Y	F Ratio	DFNum	DFDen	pValue	Description	Contaminant	Species Map	Abundance Ratio: (LTS1) / (Control)
	XP_005110416.2	Normalized to IgG2b	11.0846	1	7.0554	0.0124581	laminin subunit beta-1 [Aplysia californica]	FALSE	Aplysia californica	0.707
	XP_005102062.1	Normalized to IgG2b	29.7027	1	2.54889	0.0182953	probable RNA polymerase II nuclear localization protein SLC7A6OS [Aplysia californica]	FALSE	Aplysia californica	1.578
	XP_005105709.1	Normalized to IgG2b	10.8141	1	4.80197	0.023088	coiled-coil domain-containing protein 18 isoform X1 [Aplysia californica]	FALSE	Aplysia californica	0.684
	XP_012938614.1	Normalized to IgG2b	8.0343	1	7.17728	0.0245907	angiopoietin-related protein 7-like [Aplysia californica]	FALSE	Aplysia californica	1.538
	XP_005099511.2	Normalized to IgG2b	8.42952	1	6.33818	0.0255663	60S ribosomal protein L44 [Aplysia californica]	FALSE	Aplysia californica	0.458
	XP_012934788.1	Normalized to IgG2b	7.24573	1	7.3624	0.0295788	protein transport protein Sec24A [Aplysia californica]	FALSE	Aplysia californica	1.278
	XP_012944480.1	Normalized to IgG2b	7.49839	1	6.84174	0.0296453	glutathione S-transferase 1 [Aplysia californica]	FALSE	Aplysia californica	1.755
	XP_005102549.1	Normalized to IgG2b	7.7403	1	6.14418	0.0311214	ubiquitin [Aplysia californica]	FALSE	Aplysia californica	0.379
	XP_012942575.1	Normalized to IgG2b	6.71574	1	7.64936	0.0332558	fibrillin-3 isoform X1 [Aplysia californica]	FALSE	Aplysia californica	0.876
	P41823.2	Normalized to IgG2b	6.54468	1	6.45076	0.0403668	Synaptotagmin-1 [Aplysia californica]	FALSE	Aplysia californica	1.233
	XP_005103315.1	Normalized to IgG2b	6.52931	1	6.16612	0.0421592	40S ribosomal protein S8 [Aplysia californica]	FALSE	Aplysia californica	0.67
	XP_005091519.1	Normalized to IgG2b	5.81779	1	7.38608	0.0448447	60S ribosomal protein L8 [Aplysia californica]	FALSE	Aplysia californica	0.642
	DAC71534.1	Normalized to IgG2b	6.22297	1	5.75444	0.0485546	hemocyanin 1 [Aplysia californica]	FALSE	Aplysia californica	1.606
	XP_035827419.1	Normalized to IgG2b	6.16907	1	5.74861	0.0492979	N-terminal EF-hand calcium-binding protein 1 isoform X1 [Aplysia californica]	FALSE	Aplysia californica	1.252
	XP_005107035.1	Normalized to IgG2b	7.04878	1	3.99069	0.0568249	skin secretory protein xP2 isoform X1 [Aplysia californica]	FALSE	Aplysia californica	1.631
	XP_005106583.1	Normalized to IgG2b	7.29108	1	3.65203	0.0596278	dynamin-1-like protein isoform X1 [Aplysia californica]	FALSE	Aplysia californica	1.693
	XP_005097555.1	Normalized to IgG2b	6.13451	1	4.28244	0.0643294	uncharacterized protein LOC101859480 [Aplysia californica]	FALSE	Aplysia californica	2.772
	XP_012936590.1	Normalized to IgG2b	4.67888	1	7.22039	0.0661238	protein transport protein Sec23A [Aplysia californica]	FALSE	Aplysia californica	1.208
	XP_012943159.1	Normalized to IgG2b	5.0109	1	5.72257	0.0686262	laminin subunit alpha isoform X1 [Aplysia californica]	FALSE	Aplysia californica	0.809
	XP_005095419.1	Normalized to IgG2b	6.57034	1	3.46584	0.0718639	AP-2 complex subunit sigma [Aplysia californica]	FALSE	Aplysia californica	0.931
	XP_005109950.2	Normalized to IgG2b	4.88646	1	5.47728	0.073359	peptidyl-prolyl cis-trans isomerase [Aplysia californica]	FALSE	Aplysia californica	2.097
	XP_012938540.1	Normalized to IgG2b	9.10696	1	2.42059	0.0746601	galectin-3-binding protein, partial [Aplysia californica]	FALSE	Aplysia californica	1.298
	XP_005111410.3	Normalized to IgG2b	6.06647	1	3.49623	0.0785749	laminin subunit gamma-1, partial [Aplysia californica]	FALSE	Aplysia californica	0.893
	XP_035826845.1	Normalized to IgG2b	4.58683	1	5.63799	0.0789103	matrilin-2 isoform X1 [Aplysia californica]	FALSE	Aplysia californica	1.153
	XP_012936858.1	Normalized to IgG2b	4.40312	1	5.73721	0.0827839	myosin-10 isoform X1 [Aplysia californica]	FALSE	Aplysia californica	1.215
	XP_012936479.1	Normalized to IgG2b	4.29026	1	5.15688	0.09138	40S ribosomal protein S13 [Aplysia californica]	FALSE	Aplysia californica	0.616
	P49395.2	Normalized to IgG2b	3.78336	1	6.59051	0.0954108	40S ribosomal protein S3a [Aplysia californica]	FALSE	Aplysia californica	0.822
	NP_001191497.1	Normalized to IgG2b	4.22046	1	4.70182	0.0986803	60S ribosomal protein L37 [Aplysia californica]	FALSE	Aplysia californica	0.483
	XP_005113380.3	Normalized to IgG2b	3.49869	1	7.8441	0.0990686	voltage-dependent anion-selective channel protein 2 [Aplysia californica]	FALSE	Aplysia californica	1.317
	XP_012938020.1	Normalized to IgG2b	3.96664	1	5.37112	0.0990869	40S ribosomal protein S5 [Aplysia californica]	FALSE	Aplysia californica	0.889
	XP_005107310.1	Normalized to IgG2b	3.98479	1	5.19818	0.100261	cofilin [Aplysia californica]	FALSE	Aplysia californica	1.645
	XP_005104678.1	Normalized to IgG2b	3.8506	1	5.43668	0.102359	probable calcium-binding protein CML34 [Aplysia californica]	FALSE	Aplysia californica	1.87
	XP_005095721.2	Normalized to IgG2b	4.01911	1	4.71043	0.104816	60S ribosomal protein L36 [Aplysia californica]	FALSE	Aplysia californica	0.5
	XP_012942625.2	Normalized to IgG2b	3.70604	1	5.68763	0.105195	N-acetylgalactosamine kinase [Aplysia californica]	FALSE	Aplysia californica	1.209
	XP_005107836.1	Normalized to IgG2b	6.64066	1	2.32393	0.106121	acyl-protein thioesterase 1 isoform X1 [Aplysia californica]	FALSE	Aplysia californica	1.147
	XP_005103923.1	Normalized to IgG2b	4.01197	1	4.18485	0.112604	techylectin-like protein isoform X1 [Aplysia californica]	FALSE	Aplysia californica	2.011
	XP_005090949.1	Normalized to IgG2b	7.08433	1	2.06717	0.112966	neuronal growth regulator 1 [Aplysia californica]	FALSE	Aplysia californica	0.697
	XP_005095389.1	Normalized to IgG2b	6.34023	1	2.20781	0.116409	calmodulin [Aplysia californica]	FALSE	Aplysia californica	1.306
	XP_005099490.1	Normalized to IgG2b	6.52086	1	2.08231	0.120321	ADP-ribosylation factor-like protein 1 [Aplysia californica]	FALSE	Aplysia californica	0.815
	XP_012943604.1	Normalized to IgG2b	3.6106	1	4.61471	0.120665	serine/threonine-protein phosphatase 2A 56 kDa regulatory subunit alpha isoform [Aplysia californica]	FALSE	Aplysia californica	2.18
	XP_005107139.1	Normalized to IgG2b	3.39731	1	5.26089	0.121742	40S ribosomal protein S4 [Aplysia californica]	FALSE	Aplysia californica	0.939
	XP_012944825.1	Normalized to IgG2b	3.0119	1	7.81112	0.121782	40S ribosomal protein S25 [Aplysia californica]	FALSE	Aplysia californica	0.65
	XP_005099366.1	Normalized to IgG2b	3.04185	1	7.00826	0.124612	myosin essential light chain, striated adductor muscle [Aplysia californica]	FALSE	Aplysia californica	1.193
	XP_012935520.1	Normalized to IgG2b	2.88415	1	7.82196	0.128745	collagen alpha-1(I) chain [Aplysia californica]	FALSE	Aplysia californica	2.044
	XP_035828319.1	Normalized to IgG2b	8.67991	1	1.57043	0.130037	annexin A11 [Aplysia californica]	FALSE	Aplysia californica	2.147
	XP_012944970.1	Normalized to IgG2b	3.39392	1	4.57934	0.130124	septin-2 [Aplysia californica]	FALSE	Aplysia californica	1.09
	XP_005095915.1	Normalized to IgG2b	3.69427	1	3.80037	0.130702	myosin regulatory light chain sqh [Aplysia californica]	FALSE	Aplysia californica	1.137
	XP_012941842.1	Normalized to IgG2b	3.03192	1	5.97186	0.132516	peroxiredoxin-2 [Aplysia californica]	FALSE	Aplysia californica	0.69
	XP_035826617.1	Normalized to IgG2b	3.59516	1	3.7909	0.134752	uncharacterized protein LOC101849303 [Aplysia californica]	FALSE	Aplysia californica	0.94
	XP_012941612.1	Normalized to IgG2b	3.09821	1	5.30202	0.135348	laminin subunit gamma-1, partial [Aplysia californica]	FALSE	Aplysia californica	0.737
	XP_005090337.1	Normalized to IgG2b	3.41736	1	4.15641	0.135515	programmed cell death protein 6 isoform X1 [Aplysia californica]	FALSE	Aplysia californica	1.702
	XP_005089662.1	Normalized to IgG2b	2.82976	1	6.43486	0.140169	uncharacterized protein LOC101849508 [Aplysia californica]	FALSE	Aplysia californica	1.24
	XP_005096736.2	Normalized to IgG2b	2.69857	1	7.68679	0.140601	endoglucanase [Aplysia californica]	FALSE	Aplysia californica	2.792
	XP_005104049.1	Normalized to IgG2b	2.94339	1	5.4385	0.142145	high mobility group protein B1 [Aplysia californica]	FALSE	Aplysia californica	1.26
	XP_012940155.1	Normalized to IgG2b	3.31763	1	3.87428	0.144959	coiled-coil domain-containing protein 181 [Aplysia californica]	FALSE	Aplysia californica	1.274
	XP_005090099.1	Normalized to IgG2b	4.86705	1	2.2119	0.145846	non-specific lipid-transfer protein [Aplysia californica]	FALSE	Aplysia californica	1.424
	XP_012946824.1	Normalized to IgG2b	2.61512	1	7.66958	0.146136	myosin regulatory light chain (N-terminus) isoform X1 [Aplysia californica]	FALSE	Aplysia californica	1.138
	XP_005096421.2	Normalized to IgG2b	2.58493	1	7.42382	0.149474	serpin B6 [Aplysia californica]	FALSE	Aplysia californica	0.829
	XP_005098193.1	Normalized to IgG2b	4.63786	1	2.25423	0.149597	V-type proton ATPase subunit C 1-A [Aplysia californica]	FALSE	Aplysia californica	1.18
	XP_005109764.1	Normalized to IgG2b	5.70763	1	1.84824	0.149683	ubiquitin-conjugating enzyme E2-22 kDa [Aplysia californica]	FALSE	Aplysia californica	1.487
	NP_001191523.1	Normalized to IgG2b	2.80944	1	5.44421	0.149764	calreticulin precursor [Aplysia californica]	FALSE	Aplysia californica	1.327
	XP_035826583.1	Normalized to IgG2b	2.98056	1	4.54001	0.150769	uncharacterized protein LOC118477943 [Aplysia californica]	FALSE	Aplysia californica	0.715
	XP_012941242.1	Normalized to IgG2b	3.02304	1	3.97346	0.157557	ras-related protein Rab-13 [Aplysia californica]	FALSE	Aplysia californica	0.91
	XP_005097165.1	Normalized to IgG2b	2.42022	1	7.98334	0.158467	coatomer subunit beta [Aplysia californica]	FALSE	Aplysia californica	1.527
	XP_005107378.1	Normalized to IgG2b	5.07314	1	1.91744	0.158529	replication protein A 70 kDa DNA-binding subunit isoform X1 [Aplysia californica]	FALSE	Aplysia californica	1.731
	XP_005105894.2	Normalized to IgG2b	2.48498	1	7.02061	0.158817	40S ribosomal protein S26 [Aplysia californica]	FALSE	Aplysia californica	1.042
	XP_005103521.1	Normalized to IgG2b	2.69209	1	4.47303	0.168613	probable aminopeptidase NPEPL1 [Aplysia californica]	FALSE	Aplysia californica	0.675
	XP_005097549.1	Normalized to IgG2b	2.29171	1	7.95511	0.168737	60S ribosomal protein L31 [Aplysia californica]	FALSE	Aplysia californica	0.711
	XP_012942063.1	Normalized to IgG2b	2.53486	1	5.30276	0.168906	aquaporin AQPAe.a [Aplysia californica]	FALSE	Aplysia californica	1.481
	XP_012940199.1	Normalized to IgG2b	2.38756	1	6.30385	0.170893	uncharacterized protein LOC101853471 [Aplysia californica]	FALSE	Aplysia californica	1.604
	XP_005107738.1	Normalized to IgG2b	2.87887	1	3.55381	0.173894	EH domain-containing protein 3 [Aplysia californica]	FALSE	Aplysia californica	1.14
	XP_005094246.1	Normalized to IgG2b	2.26129	1	7.05741	0.176009	eukaryotic translation initiation factor 5A-1 [Aplysia californica]	FALSE	Aplysia californica	0.883
	XP_005109900.1	Normalized to IgG2b	2.17478	1	7.79877	0.179477	myosin-2 essential light chain [Aplysia californica]	FALSE	Aplysia californica	1.455
	XP_035825722.1	Normalized to IgG2b	2.55848	1	4.11481	0.182973	CUGBP Elav-like family member 1 isoform X1 [Aplysia californica]	FALSE	Aplysia californica	1.12
	XP_035827098.1	Normalized to IgG2b	2.3414	1	4.77116	0.189285	60S ribosomal protein L17 isoform X1 [Aplysia californica]	FALSE	Aplysia californica	0.857
	XP_005098922.1	Normalized to IgG2b	3.14167	1	2.49562	0.19266	versiconal hemiacetal acetate esterase [Aplysia californica]	FALSE	Aplysia californica	1.08
	XP_005106852.1	Normalized to IgG2b	2.11259	1	6.37019	0.193516	uncharacterized protein LOC101849233 [Aplysia californica]	FALSE	Aplysia californica	1.142
	XP_005090748.1	Normalized to IgG2b	2.23081	1	4.82593	0.197563	60S ribosomal protein L37a [Aplysia californica]	FALSE	Aplysia californica	0.598
	XP_012935509.1	Normalized to IgG2b	2.32096	1	4.24912	0.198201	collagen alpha-1(I) chain [Aplysia californica]	FALSE	Aplysia californica	1.819
	XP_005094777.1	Normalized to IgG2b	1.95469	1	7.97245	0.199753	60S ribosomal protein L34 [Aplysia californica]	FALSE	Aplysia californica	0.618
	XP_005091879.1	Normalized to IgG2b	2.00307	1	6.6669	0.201953	uncharacterized protein LOC101846193 [Aplysia californica]	FALSE	Aplysia californica	1.578
	XP_005095067.2	Normalized to IgG2b	2.29097	1	3.84312	0.207522	prolyl endopeptidase [Aplysia californica]	FALSE	Aplysia californica	1.173
	XP_012946260.1	Normalized to IgG2b	2.22519	1	4.09769	0.208393	ADP-ribosylation factor 4 [Aplysia californica]	FALSE	Aplysia californica	1.523
	XP_012942797.1	Normalized to IgG2b	2.15562	1	4.40968	0.20952	collagen alpha-1(XXI) chain [Aplysia californica]	FALSE	Aplysia californica	1.196
	XP_005093462.2	Normalized to IgG2b	2.04212	1	4.95297	0.212907	MAM and LDL-receptor class A domain-containing protein 2 [Aplysia californica]	FALSE	Aplysia californica	1.278
	XP_012939151.1	Normalized to IgG2b	1.89361	1	6.6643	0.213252	myophilin [Aplysia californica]	FALSE	Aplysia californica	1.121
	XP_005090553.1	Normalized to IgG2b	1.92537	1	6.10292	0.21381	peptidyl-prolyl cis-trans isomerase 6 [Aplysia californica]	FALSE	Aplysia californica	1.238
	XP_005109882.2	Normalized to IgG2b	3.15535	1	2.05014	0.214578	uncharacterized protein LOC101861914 [Aplysia californica]	FALSE	Aplysia californica	4.839
	XP_005097705.1	Normalized to IgG2b	2.04286	1	4.53528	0.218023	transaldolase isoform X1 [Aplysia californica]	FALSE	Aplysia californica	1.134
	XP_005101318.1	Normalized to IgG2b	1.86463	1	6.05953	0.220608	mitochondrial-processing peptidase subunit beta [Aplysia californica]	FALSE	Aplysia californica	1.018
	XP_005093011.2	Normalized to IgG2b	2.74864	1	2.27659	0.223914	complement C3 [Aplysia californica]	FALSE	Aplysia californica	1.424
	XP_012941862.1	Normalized to IgG2b	1.74992	1	7.57076	0.224444	inter-alpha-trypsin inhibitor heavy chain H2 [Aplysia californica]	FALSE	Aplysia californica	1.267
	XP_005110572.1	Normalized to IgG2b	1.91717	1	4.7961	0.22712	ATP-dependent RNA helicase DDX3Y isoform X1 [Aplysia californica]	FALSE	Aplysia californica	1.209
	XP_005095623.1	Normalized to IgG2b	1.82402	1	5.50995	0.229657	heterogeneous nuclear ribonucleoprotein 1 [Aplysia californica]	FALSE	Aplysia californica	1.326
	XP_012945504.1	Normalized to IgG2b	1.71353	1	7.36345	0.229897	probable cytosol aminopeptidase [Aplysia californica]	FALSE	Aplysia californica	1.204
	XP_005106142.1	Normalized to IgG2b	1.71646	1	6.91853	0.231969	beta carbonic anhydrase 1 [Aplysia californica]	FALSE	Aplysia californica	0.925
	XP_005097638.1	Normalized to IgG2b	1.65096	1	7.95217	0.234988	fatty acid-binding protein, heart [Aplysia californica]	FALSE	Aplysia californica	1.195
	XP_005095103.1	Normalized to IgG2b	1.64599	1	7.72705	0.236646	fibrinogen C domain-containing protein 1-A [Aplysia californica]	FALSE	Aplysia californica	1.133
	XP_005095954.2	Normalized to IgG2b	1.63804	1	7.84488	0.237143	nucleoside diphosphate kinase B [Aplysia californica]	FALSE	Aplysia californica	1.114
	XP_005112795.1	Normalized to IgG2b	1.66326	1	6.87384	0.238857	enolase [Aplysia californica]	FALSE	Aplysia californica	1.148
	XP_005091369.1	Normalized to IgG2b	1.97188	1	3.58383	0.240704	small nuclear ribonucleoprotein G [Aplysia californica]	FALSE	Aplysia californica	1.297
	XP_005095334.1	Normalized to IgG2b	1.75011	1	4.79206	0.245469	TAR DNA-binding protein 43 isoform X1 [Aplysia californica]	FALSE	Aplysia californica	1.146
	XP_005108068.2	Normalized to IgG2b	1.66578	1	5.60022	0.247541	fascin [Aplysia californica]	FALSE	Aplysia californica	0.813
	XP_012946370.1	Normalized to IgG2b	2.22025	1	2.49935	0.250217	dermatopontin-like [Aplysia californica]	FALSE	Aplysia californica	1.081
	XP_005090825.1	Normalized to IgG2b	1.66817	1	5.04995	0.252457	40S ribosomal protein S9 [Aplysia californica]	FALSE	Aplysia californica	0.696
	XP_012943262.1	Normalized to IgG2b	1.53306	1	7.18387	0.254584	myophilin, partial [Aplysia californica]	FALSE	Aplysia californica	1.151
	XP_012941980.1	Normalized to IgG2b	1.5858	1	5.86824	0.255697	tubulin polymerization-promoting protein family member 2 [Aplysia californica]	FALSE	Aplysia californica	0.968
	XP_005112797.1	Normalized to IgG2b	1.59989	1	5.6104	0.255915	glyoxylate reductase/hydroxypyruvate reductase [Aplysia californica]	FALSE	Aplysia californica	1.293
	XP_012936217.2	Normalized to IgG2b	1.65703	1	4.80255	0.256548	40S ribosomal protein S18 [Aplysia californica]	FALSE	Aplysia californica	0.862
	XP_005104403.2	Normalized to IgG2b	1.55752	1	6.12273	0.257636	protein disulfide-isomerase [Aplysia californica]	FALSE	Aplysia californica	1.158
	XP_012945083.2	Normalized to IgG2b	2.1503	1	2.43361	0.258624	protein TFG, partial [Aplysia californica]	FALSE	Aplysia californica	1.063
	XP_012944778.1	Normalized to IgG2b	2.49362	1	1.93701	0.258996	structural maintenance of chromosomes protein 6 [Aplysia californica]	FALSE	Aplysia californica	0.951
	XP_012942283.1	Normalized to IgG2b	1.47084	1	7.99995	0.259807	snurportin-1 [Aplysia californica]	FALSE	Aplysia californica	0.739
	NP_001191477.1	Normalized to IgG2b	1.49458	1	7.14029	0.260322	bradykinin-like neuropeptide precursor [Aplysia californica]	FALSE	Aplysia californica	0.44
	XP_005110649.1	Normalized to IgG2b	1.54112	1	6.0073	0.260727	platelet-activating factor acetylhydrolase IB subunit gamma [Aplysia californica]	FALSE	Aplysia californica	1.053
[truncated: 2,372 more rows]
