# Supplementary material for: Short-Term and Long-Term Sensitization Differentially Alters the Composition of an Anterograde Transport Complex in Aplysia
Source: eNeuro. 2023 Jan 3;10(1):ENEURO.0266-22.2022. doi: 10.1523/ENEURO.0266-22.2022 (PMC9829102; doi:10.1523/ENEURO.0266-22.2022)
Supplement: Figure 3-1 — Table 1, Raw IgG2-normalized data: comparison of detected peptides Control versus STS; 1.3-fold change. Table 2, Raw IgG2-normalized data: comparison of detected peptides Control versus LTS (1 h); 1.3-fold change. Table 3, Selected candidates for Western blot validation experiment. Table 4, WB analysis of candidates selectively enriched in STS and LTS (1 h). Download Figure 3-1, XLS file. [file enu-eN-NWR-0266-22-s07.xls]

## Sheet: Sheet1
Table 1. Raw IgG2 normalized data: comparison of detected peptides Control vs STS; 1.3 fold change
p<0.05 are highlighted
Accession	Y	F Ratio	DFNum	DFDen	Prob > F	Description	Contaminant	Species Map	Abundance Ratio: (STS) / (Control)
XP_005109882.2	Normalized to IgG2b	1030.19	1	2.52166	0.000232092	uncharacterized protein LOC101861914 [Aplysia californica]	FALSE	Aplysia californica	14.32
XP_035829658.1	Normalized to IgG2b	310.044	1	2.57135	0.000946523	ankyrin repeat domain-containing protein 50, partial [Aplysia californica]	FALSE	Aplysia californica	0.357
XP_005099550.1	Normalized to IgG2b	405.963	1	2.28229	0.00127827	T-complex protein 1 subunit epsilon [Aplysia californica]	FALSE	Aplysia californica	0.714
XP_005088932.1	Normalized to IgG2b	56.3635	1	2.30151	0.0115148	ras-related protein Ral-A isoform X1 [Aplysia californica]	FALSE	Aplysia californica	0.64
XP_005093610.1	Normalized to IgG2b	7.44489	1	7.14302	0.0288321	aerolysin [Aplysia californica]	FALSE	Aplysia californica	0.637
XP_005095623.1	Normalized to IgG2b	6.99572	1	7.30811	0.0319239	heterogeneous nuclear ribonucleoprotein 1 [Aplysia californica]	FALSE	Aplysia californica	1.304
XP_005102549.1	Normalized to IgG2b	6.66253	1	7.08467	0.0360362	ubiquitin [Aplysia californica]	FALSE	Aplysia californica	0.248
XP_005103315.1	Normalized to IgG2b	7.05349	1	6.04617	0.0374575	40S ribosomal protein S8 [Aplysia californica]	FALSE	Aplysia californica	0.675
XP_005091519.1	Normalized to IgG2b	6.1401	1	7.97199	0.038335	60S ribosomal protein L8 [Aplysia californica]	FALSE	Aplysia californica	0.522
XP_012940941.1	Normalized to IgG2b	12.0163	1	2.97563	0.0409655	collagen alpha-5(IV) chain [Aplysia californica]	FALSE	Aplysia californica	0.703
XP_005099511.2	Normalized to IgG2b	5.78795	1	7.03555	0.046888	60S ribosomal protein L44 [Aplysia californica]	FALSE	Aplysia californica	0.527
XP_005099972.1	Normalized to IgG2b	11.2043	1	2.83194	0.0480682	FK506-binding protein 2 [Aplysia californica]	FALSE	Aplysia californica	1.341
XP_005110968.1	Normalized to IgG2b	10.0225	1	2.97185	0.0513016	delta(14)-sterol reductase TM7SF2 [Aplysia californica]	FALSE	Aplysia californica	0.611
XP_005107699.1	Normalized to IgG2b	17.4067	1	2.01855	0.0520925	reticulocalbin-2 [Aplysia californica]	FALSE	Aplysia californica	1.458
XP_005107310.1	Normalized to IgG2b	5.26214	1	7.4473	0.0532991	cofilin [Aplysia californica]	FALSE	Aplysia californica	1.331
XP_005111732.1	Normalized to IgG2b	5.58802	1	5.33844	0.0612056	heterogeneous nuclear ribonucleoprotein A1 isoform X1 [Aplysia californica]	FALSE	Aplysia californica	0.437
XP_005096790.1	Normalized to IgG2b	9.69832	1	2.54236	0.0656766	lactoylglutathione lyase [Aplysia californica]	FALSE	Aplysia californica	0.477
NP_001191437.1	Normalized to IgG2b	5.23545	1	5.51686	0.0659058	thymosin beta [Aplysia californica]	FALSE	Aplysia californica	0.493
XP_005098439.1	Normalized to IgG2b	8.91313	1	2.66014	0.067853	60S ribosomal protein L23 isoform X1 [Aplysia californica]	FALSE	Aplysia californica	0.591
XP_012945309.2	Normalized to IgG2b	12.1108	1	2.0047	0.0733281	collagen alpha-2(IV) chain, partial [Aplysia californica]	FALSE	Aplysia californica	0.456
XP_012934788.1	Normalized to IgG2b	4.32413	1	7.48664	0.073559	protein transport protein Sec24A [Aplysia californica]	FALSE	Aplysia californica	1.501
XP_012936590.1	Normalized to IgG2b	3.94857	1	7.55751	0.0842399	protein transport protein Sec23A [Aplysia californica]	FALSE	Aplysia californica	1.32
XP_005110307.1	Normalized to IgG2b	9.03673	1	2.13224	0.0880098	calumenin isoform X1 [Aplysia californica]	FALSE	Aplysia californica	1.493
NP_001191664.1	Normalized to IgG2b	4.64497	1	4.53056	0.0893775	histone 2A.X [Aplysia californica]	FALSE	Aplysia californica	0.39
XP_005093432.1	Normalized to IgG2b	3.74106	1	7.53287	0.0913995	uncharacterized protein LOC101845452 isoform X1 [Aplysia californica]	FALSE	Aplysia californica	0.649
XP_005092341.1	Normalized to IgG2b	5.81207	1	2.99832	0.094995	eukaryotic translation initiation factor 3 subunit D [Aplysia californica]	FALSE	Aplysia californica	0.668
XP_012937659.1	Normalized to IgG2b	21.4033	1	1.27498	0.0950185	60S ribosomal protein L6 [Aplysia californica]	FALSE	Aplysia californica	0.505
XP_005110830.1	Normalized to IgG2b	3.96799	1	5.73466	0.0956668	uncharacterized protein LOC101852657 isoform X1 [Aplysia californica]	FALSE	Aplysia californica	0.442
XP_005105709.1	Normalized to IgG2b	4.50086	1	4.29243	0.0964617	coiled-coil domain-containing protein 18 isoform X1 [Aplysia californica]	FALSE	Aplysia californica	0.673
XP_005110846.3	Normalized to IgG2b	4.29208	1	4.59037	0.0980355	A disintegrin and metalloproteinase with thrombospondin motifs 3 [Aplysia californica]	FALSE	Aplysia californica	0.666
NP_001248346.1	Normalized to IgG2b	4.20564	1	4.35833	0.103834	histone H4 [Aplysia californica]	FALSE	Aplysia californica	0.641
XP_005107035.1	Normalized to IgG2b	5.2048	1	2.94266	0.108516	skin secretory protein xP2 isoform X1 [Aplysia californica]	FALSE	Aplysia californica	1.51
XP_005109950.2	Normalized to IgG2b	3.69491	1	5.21763	0.110198	peptidyl-prolyl cis-trans isomerase [Aplysia californica]	FALSE	Aplysia californica	1.362
XP_012936479.1	Normalized to IgG2b	3.74968	1	4.88026	0.111992	40S ribosomal protein S13 [Aplysia californica]	FALSE	Aplysia californica	0.673
XP_005095721.2	Normalized to IgG2b	3.66699	1	5.01357	0.113508	60S ribosomal protein L36 [Aplysia californica]	FALSE	Aplysia californica	0.537
XP_005111120.2	Normalized to IgG2b	4.83859	1	2.98538	0.115645	adenylyl cyclase-associated protein 2, partial [Aplysia californica]	FALSE	Aplysia californica	0.685
XP_012944825.1	Normalized to IgG2b	2.94028	1	7.80192	0.125697	40S ribosomal protein S25 [Aplysia californica]	FALSE	Aplysia californica	0.611
XP_005092813.1	Normalized to IgG2b	4.47164	1	2.68807	0.135259	uncharacterized protein LOC101862708 [Aplysia californica]	FALSE	Aplysia californica	1.38
XP_035827235.1	Normalized to IgG2b	2.91922	1	6.35458	0.135622	tubulin alpha-3 chain-like, partial [Aplysia californica]	FALSE	Aplysia californica	0.68
XP_012946842.1	Normalized to IgG2b	2.97893	1	5.45894	0.139999	H/ACA ribonucleoprotein complex subunit 2-like protein [Aplysia californica]	FALSE	Aplysia californica	0.569
XP_005103405.1	Normalized to IgG2b	2.66547	1	6.90305	0.147168	T-complex protein 1 subunit zeta [Aplysia californica]	FALSE	Aplysia californica	0.645
XP_005089803.1	Normalized to IgG2b	2.67788	1	5.61788	0.156221	2,3-bisphosphoglycerate-dependent phosphoglycerate mutase isoform X1 [Aplysia californica]	FALSE	Aplysia californica	0.672
XP_012939310.1	Normalized to IgG2b	4.05562	1	2.35465	0.162081	protein LSM14 homolog A isoform X1 [Aplysia californica]	FALSE	Aplysia californica	0.65
XP_005095067.2	Normalized to IgG2b	6.5879	1	1.49725	0.164411	prolyl endopeptidase [Aplysia californica]	FALSE	Aplysia californica	1.491
XP_012936158.1	Normalized to IgG2b	3.35153	1	2.96315	0.165694	serine/threonine-protein kinase VRK1 [Aplysia californica]	FALSE	Aplysia californica	0.703
XP_005099088.1	Normalized to IgG2b	2.30839	1	7.90749	0.167599	probable glutathione S-transferase 7 [Aplysia californica]	FALSE	Aplysia californica	1.313
XP_005106601.1	Normalized to IgG2b	3.98481	1	2.12769	0.176317	xanthine dehydrogenase 1 isoform X3 [Aplysia californica]	FALSE	Aplysia californica	1.326
XP_005102062.1	Normalized to IgG2b	11.4232	1	1.03403	0.176561	probable RNA polymerase II nuclear localization protein SLC7A6OS [Aplysia californica]	FALSE	Aplysia californica	1.979
XP_012943412.1	Normalized to IgG2b	2.24263	1	6.29464	0.182622	MAP/microtubule affinity-regulating kinase 3 isoform X1 [Aplysia californica]	FALSE	Aplysia californica	0.664
XP_012938515.1	Normalized to IgG2b	2.36622	1	4.71224	0.188109	constitutive coactivator of PPAR-gamma-like protein 1 isoform X1 [Aplysia californica]	FALSE	Aplysia californica	0.697
XP_005104678.1	Normalized to IgG2b	2.12232	1	7.0564	0.188178	probable calcium-binding protein CML34 [Aplysia californica]	FALSE	Aplysia californica	1.735
XP_005108493.2	Normalized to IgG2b	3.80218	1	1.98499	0.191455	flotillin-2 [Aplysia californica]	FALSE	Aplysia californica	0.532
XP_005097751.1	Normalized to IgG2b	6.66358	1	1.23227	0.19568	angiopoietin-2 [Aplysia californica]	FALSE	Aplysia californica	0.567
XP_005090748.1	Normalized to IgG2b	2.08374	1	5.01655	0.208286	60S ribosomal protein L37a [Aplysia californica]	FALSE	Aplysia californica	0.517
XP_012944021.1	Normalized to IgG2b	3.10317	1	2.06968	0.215957	troponin C [Aplysia californica]	FALSE	Aplysia californica	0.684
XP_005100579.1	Normalized to IgG2b	1.9205	1	5.72469	0.21737	actin-related protein 2/3 complex subunit 4 [Aplysia californica]	FALSE	Aplysia californica	1.297
XP_012934761.1	Normalized to IgG2b	1.77661	1	7.69192	0.220693	trithorax group protein osa isoform X1 [Aplysia californica]	FALSE	Aplysia californica	0.143
NP_001191497.1	Normalized to IgG2b	1.86746	1	5.92969	0.221314	60S ribosomal protein L37 [Aplysia californica]	FALSE	Aplysia californica	0.553
XP_005096036.1	Normalized to IgG2b	3.7472	1	1.58547	0.224644	probable serine carboxypeptidase CPVL [Aplysia californica]	FALSE	Aplysia californica	1.389
XP_012935520.1	Normalized to IgG2b	1.8671	1	5.38049	0.226147	collagen alpha-1(I) chain [Aplysia californica]	FALSE	Aplysia californica	1.46
XP_005097555.1	Normalized to IgG2b	1.96087	1	4.1402	0.231725	uncharacterized protein LOC101859480 [Aplysia californica]	FALSE	Aplysia californica	2.424
NP_001191665.1	Normalized to IgG2b	1.77029	1	5.47655	0.23606	ATP-dependent RNA helicase DDX5 [Aplysia californica]	FALSE	Aplysia californica	0.679
XP_012944809.1	Normalized to IgG2b	3.28293	1	1.66585	0.236281	tripartite motif-containing protein 2 [Aplysia californica]	FALSE	Aplysia californica	1.346
XP_012935509.1	Normalized to IgG2b	1.7894	1	4.07572	0.250766	collagen alpha-1(I) chain [Aplysia californica]	FALSE	Aplysia californica	1.405
XP_005102617.1	Normalized to IgG2b	1.79978	1	2.98223	0.272748	coatomer subunit alpha [Aplysia californica]	FALSE	Aplysia californica	0.697
XP_005107736.2	Normalized to IgG2b	1.17925	1	7.93264	0.309403	UMP-CMP kinase 2 [Aplysia californica]	FALSE	Aplysia californica	0.569
XP_012940093.1	Normalized to IgG2b	1.65296	1	2.21854	0.316372	complement C1q-like protein 3 [Aplysia californica]	FALSE	Aplysia californica	0.702
XP_012945400.1	Normalized to IgG2b	1.1305	1	7.9065	0.319061	tyrosine--tRNA ligase, cytoplasmic [Aplysia californica]	FALSE	Aplysia californica	0.63
XP_005096736.2	Normalized to IgG2b	1.11462	1	7.76896	0.322801	endoglucanase [Aplysia californica]	FALSE	Aplysia californica	2.004
XP_012941340.1	Normalized to IgG2b	1.60961	1	2.04104	0.330038	hepatocyte growth factor-regulated tyrosine kinase substrate isoform X1 [Aplysia californica]	FALSE	Aplysia californica	1.298
XP_035825809.1	Normalized to IgG2b	1.56063	1	2.08502	0.333552	S-adenosylhomocysteine hydrolase-like protein 1 [Aplysia californica]	FALSE	Aplysia californica	0.695
XP_035824709.1	Normalized to IgG2b	1.13444	1	4.86599	0.336802	calbindin-32 [Aplysia californica]	FALSE	Aplysia californica	0.635
XP_005104456.2	Normalized to IgG2b	1.0472	1	6.8367	0.340991	nidogen-1 [Aplysia californica]	FALSE	Aplysia californica	0.684
XP_005107378.1	Normalized to IgG2b	1.42608	1	2.28293	0.341681	replication protein A 70 kDa DNA-binding subunit isoform X1 [Aplysia californica]	FALSE	Aplysia californica	2.457
XP_005105059.2	Normalized to IgG2b	1.01257	1	6.07654	0.352662	RNA-binding protein Musashi homolog 2 [Aplysia californica]	FALSE	Aplysia californica	1.346
XP_005108921.1	Normalized to IgG2b	1.25349	1	2.68705	0.352899	protein disulfide-isomerase A6 [Aplysia californica]	FALSE	Aplysia californica	0.682
XP_005097165.1	Normalized to IgG2b	0.970311	1	7.68784	0.354584	coatomer subunit beta [Aplysia californica]	FALSE	Aplysia californica	1.599
XP_035826778.1	Normalized to IgG2b	1.08275	1	4.00728	0.356742	uncharacterized protein LOC118478025 [Aplysia californica]	FALSE	Aplysia californica	0.477
XP_005094526.1	Normalized to IgG2b	2.46671	1	1.00011	0.360927	lamin-B1 [Aplysia californica]	FALSE	Aplysia californica	1.519
NP_001191401.1	Normalized to IgG2b	0.960003	1	6.59534	0.361749	calcium-independent protein kinase C [Aplysia californica]	FALSE	Aplysia californica	1.856
XP_005108650.1	Normalized to IgG2b	0.928635	1	7.46589	0.365387	40S ribosomal protein S2 [Aplysia californica]	FALSE	Aplysia californica	0.688
XP_005100992.1	Normalized to IgG2b	1.01009	1	4.08838	0.370602	liver carboxylesterase 1F [Aplysia californica]	FALSE	Aplysia californica	1.398
XP_005101893.2	Normalized to IgG2b	1.40531	1	1.70561	0.374955	uncharacterized protein LOC101857656 isoform X1 [Aplysia californica]	FALSE	Aplysia californica	0.619
XP_005095594.1	Normalized to IgG2b	0.89889	1	4.32824	0.392952	40S ribosomal protein S24 isoform X2 [Aplysia californica]	FALSE	Aplysia californica	0.647
XP_005093297.1	Normalized to IgG2b	0.76718	1	7.55851	0.408063	cytochrome b-c1 complex subunit Rieske, mitochondrial [Aplysia californica]	FALSE	Aplysia californica	0.62
XP_005104278.1	Normalized to IgG2b	0.846545	1	4.01338	0.409436	fibrinogen C domain-containing protein 1-A [Aplysia californica]	FALSE	Aplysia californica	0.445
XP_035826802.1	Normalized to IgG2b	0.672586	1	6.7361	0.440202	uncharacterized protein LOC101864076 [Aplysia californica]	FALSE	Aplysia californica	1.94
XP_005093011.2	Normalized to IgG2b	1.36432	1	1.0623	0.441839	complement C3 [Aplysia californica]	FALSE	Aplysia californica	1.411
XP_005112064.1	Normalized to IgG2b	0.653412	1	6.22872	0.44866	hydroxymethylglutaryl-CoA synthase 1 [Aplysia californica]	FALSE	Aplysia californica	1.324
XP_005092499.3	Normalized to IgG2b	1.12085	1	1.05287	0.474783	60S ribosomal protein L4 [Aplysia californica]	FALSE	Aplysia californica	1.568
XP_005096445.1	Normalized to IgG2b	1.13307	1	1.02377	0.476872	dynactin subunit 2 isoform X1 [Aplysia californica]	FALSE	Aplysia californica	1.578
XP_005090825.1	Normalized to IgG2b	0.531846	1	6.43457	0.491516	40S ribosomal protein S9 [Aplysia californica]	FALSE	Aplysia californica	0.712
XP_005109205.1	Normalized to IgG2b	0.533329	1	5.55061	0.494863	CD209 antigen [Aplysia californica]	FALSE	Aplysia californica	0.617
XP_035828889.1	Normalized to IgG2b	0.578371	1	2.5808	0.510354	uncharacterized protein LOC101852657 isoform X5 [Aplysia californica]	FALSE	Aplysia californica	1.321
XP_005109373.2	Normalized to IgG2b	0.496967	1	4.65833	0.514504	putative glutamate synthase [NADPH] [Aplysia californica]	FALSE	Aplysia californica	1.452
XP_012942006.1	Normalized to IgG2b	0.584355	1	2.10037	0.521154	uncharacterized protein LOC106012738 [Aplysia californica]	FALSE	Aplysia californica	1.35
XP_005091737.1	Normalized to IgG2b	0.395492	1	5.55977	0.554365	coiled-coil domain-containing protein 71 [Aplysia californica]	FALSE	Aplysia californica	0.624
XP_005113095.1	Normalized to IgG2b	0.674138	1	1.05799	0.556177	protein SET isoform X1 [Aplysia californica]	FALSE	Aplysia californica	0.685
XP_035828478.1	Normalized to IgG2b	0.437165	1	1.10917	0.619045	IQ and ubiquitin-like domain-containing protein [Aplysia californica]	FALSE	Aplysia californica	0.568
XP_005094512.2	Normalized to IgG2b	0.261046	1	4.77379	0.632142	uncharacterized protein LOC101849039 [Aplysia californica]	FALSE	Aplysia californica	1.545
XP_005100194.1	Normalized to IgG2b	0.198776	1	5.2951	0.673354	60S ribosomal protein L35 [Aplysia californica]	FALSE	Aplysia californica	0.637
XP_005103140.1	Normalized to IgG2b	0.179405	1	7.13259	0.684366	40S ribosomal protein S15 [Aplysia californica]	FALSE	Aplysia californica	1.367
XP_012945067.1	Normalized to IgG2b	0.101353	1	2.50519	0.774855	uncharacterized protein LOC101849091 [Aplysia californica]	FALSE	Aplysia californica	0.711
XP_035829756.1	Normalized to IgG2b	0.00190996	1	6.85035	0.966388	tropomyosin isoform X6 [Aplysia californica]	FALSE	Aplysia californica	1.43
XP_012944767.1	Normalized to IgG2b	0.000951572	1	1.69007	0.978637	myb-like protein AA isoform X1 [Aplysia californica]	FALSE	Aplysia californica	1.475
Table 2. Raw IgG2 normalized data: comparison of detected peptides Control vs LTS (1h); 1.3-fold change
p<0.05 are highlighted
Accession	Y	F Ratio	DFNum	DFDen	Prob > F	Description	Contaminant	Species Map	Abundance Ratio: (LTS1) / (Control)
XP_005103140.1	Normalized to IgG2b	0.0762855	1	7.91683	0.789469	40S ribosomal protein S15 [Aplysia californica]	FALSE	Aplysia californica	1.348
XP_012940336.1	Normalized to IgG2b	0.00267013	1	7.85605	0.960079	60S ribosomal protein L13a [Aplysia californica]	FALSE	Aplysia californica	1.296
XP_012934966.1	Normalized to IgG2b	1.16554	1	2.26158	0.381877	60S ribosomal protein L18 isoform X1 [Aplysia californica]	FALSE	Aplysia californica	1.348
NP_001191587.1	Normalized to IgG2b	0.507769	1	3.46286	0.521148	actin ovestestis isoform [Aplysia californica]	FALSE	Aplysia californica	1.294
XP_005098823.1	Normalized to IgG2b	0.0427659	1	7.98595	0.841342	actin-related protein 2/3 complex subunit 2 [Aplysia californica]	FALSE	Aplysia californica	1.365
XP_005100579.1	Normalized to IgG2b	0.695467	1	5.6735	0.438005	actin-related protein 2/3 complex subunit 4 [Aplysia californica]	FALSE	Aplysia californica	1.3
XP_012946260.1	Normalized to IgG2b	2.22519	1	4.09769	0.208393	ADP-ribosylation factor 4 [Aplysia californica]	FALSE	Aplysia californica	1.523
XP_012938614.1	Normalized to IgG2b	8.0343	1	7.17728	0.0245907	angiopoietin-related protein 7-like [Aplysia californica]	FALSE	Aplysia californica	1.538
XP_035828319.1	Normalized to IgG2b	8.67991	1	1.57043	0.130037	annexin A11 [Aplysia californica]	FALSE	Aplysia californica	2.147
XP_012942063.1	Normalized to IgG2b	2.53486	1	5.30276	0.168906	aquaporin AQPAe.a [Aplysia californica]	FALSE	Aplysia californica	1.481
XP_005097772.1	Normalized to IgG2b	1.77862	1	1.3405	0.364777	ATP synthase subunit g, mitochondrial [Aplysia californica]	FALSE	Aplysia californica	1.336
NP_001191401.1	Normalized to IgG2b	0.431226	1	7.45014	0.531143	calcium-independent protein kinase C [Aplysia californica]	FALSE	Aplysia californica	1.353
XP_005095389.1	Normalized to IgG2b	6.34023	1	2.20781	0.116409	calmodulin [Aplysia californica]	FALSE	Aplysia californica	1.306
NP_001191523.1	Normalized to IgG2b	2.80944	1	5.44421	0.149764	calreticulin precursor [Aplysia californica]	FALSE	Aplysia californica	1.327
XP_005113205.1	Normalized to IgG2b	0.969537	1	5.14161	0.368834	cAMP-regulated phosphoprotein 19 [Aplysia californica]	FALSE	Aplysia californica	1.317
XP_005090060.1	Normalized to IgG2b	0.857768	1	1.0043	0.523863	catalase isoform X2 [Aplysia californica]	FALSE	Aplysia californica	1.489
XP_005097165.1	Normalized to IgG2b	2.42022	1	7.98334	0.158467	coatomer subunit beta [Aplysia californica]	FALSE	Aplysia californica	1.527
XP_005107310.1	Normalized to IgG2b	3.98479	1	5.19818	0.100261	cofilin [Aplysia californica]	FALSE	Aplysia californica	1.645
XP_005091737.1	Normalized to IgG2b	0.654624	1	7.8145	0.442399	coiled-coil domain-containing protein 71 [Aplysia californica]	FALSE	Aplysia californica	1.765
XP_012935520.1	Normalized to IgG2b	2.88415	1	7.82196	0.128745	collagen alpha-1(I) chain [Aplysia californica]	FALSE	Aplysia californica	2.044
XP_012935509.1	Normalized to IgG2b	2.32096	1	4.24912	0.198201	collagen alpha-1(I) chain [Aplysia californica]	FALSE	Aplysia californica	1.819
XP_035824164.1	Normalized to IgG2b	0.879016	1	4.71817	0.393939	collagen alpha-1(I) chain [Aplysia californica]	FALSE	Aplysia californica	1.567
XP_005093011.2	Normalized to IgG2b	2.74864	1	2.27659	0.223914	complement C3 [Aplysia californica]	FALSE	Aplysia californica	1.424
XP_005106583.1	Normalized to IgG2b	7.29108	1	3.65203	0.0596278	dynamin-1-like protein isoform X1 [Aplysia californica]	FALSE	Aplysia californica	1.693
XP_005096736.2	Normalized to IgG2b	2.69857	1	7.68679	0.140601	endoglucanase [Aplysia californica]	FALSE	Aplysia californica	2.792
XP_012938540.1	Normalized to IgG2b	9.10696	1	2.42059	0.0746601	galectin-3-binding protein, partial [Aplysia californica]	FALSE	Aplysia californica	1.298
XP_012944480.1	Normalized to IgG2b	7.49839	1	6.84174	0.0296453	glutathione S-transferase 1 [Aplysia californica]	FALSE	Aplysia californica	1.755
XP_005094586.1	Normalized to IgG2b	0.733785	1	1.83305	0.488901	glutathione S-transferase omega-1 [Aplysia californica]	FALSE	Aplysia californica	1.305
XP_005112797.1	Normalized to IgG2b	1.59989	1	5.6104	0.255915	glyoxylate reductase/hydroxypyruvate reductase [Aplysia californica]	FALSE	Aplysia californica	1.293
DAC71534.1	Normalized to IgG2b	6.22297	1	5.75444	0.0485546	hemocyanin 1 [Aplysia californica]	FALSE		1.606
XP_005095623.1	Normalized to IgG2b	1.82402	1	5.50995	0.229657	heterogeneous nuclear ribonucleoprotein 1 [Aplysia californica]	FALSE	Aplysia californica	1.326
XP_005109900.1	Normalized to IgG2b	2.17478	1	7.79877	0.179477	myosin-2 essential light chain [Aplysia californica]	FALSE	Aplysia californica	1.455
XP_005090099.1	Normalized to IgG2b	4.86705	1	2.2119	0.145846	non-specific lipid-transfer protein [Aplysia californica]	FALSE	Aplysia californica	1.424
NP_001191462.1	Normalized to IgG2b	1.3783	1	1.19613	0.423309	pannexin 10 [Aplysia californica]	FALSE	Aplysia californica	1.552
XP_005111860.1	Normalized to IgG2b	1.38991	1	7.81005	0.273087	peflin [Aplysia californica]	FALSE	Aplysia californica	1.524
XP_005109950.2	Normalized to IgG2b	4.88646	1	5.47728	0.073359	peptidyl-prolyl cis-trans isomerase [Aplysia californica]	FALSE	Aplysia californica	2.097
XP_005104678.1	Normalized to IgG2b	3.8506	1	5.43668	0.102359	probable calcium-binding protein CML34 [Aplysia californica]	FALSE	Aplysia californica	1.87
XP_005102062.1	Normalized to IgG2b	29.7027	1	2.54889	0.0182953	probable RNA polymerase II nuclear localization protein SLC7A6OS [Aplysia californica]	FALSE	Aplysia californica	1.578
XP_005096036.1	Normalized to IgG2b	1.66528	1	3.06041	0.285741	probable serine carboxypeptidase CPVL [Aplysia californica]	FALSE	Aplysia californica	1.367
XP_005090337.1	Normalized to IgG2b	3.41736	1	4.15641	0.135515	programmed cell death protein 6 isoform X1 [Aplysia californica]	FALSE	Aplysia californica	1.702
XP_005113095.1	Normalized to IgG2b	0.321966	1	1.8993	0.630269	protein SET isoform X1 [Aplysia californica]	FALSE	Aplysia californica	1.431
XP_005107378.1	Normalized to IgG2b	5.07314	1	1.91744	0.158529	replication protein A 70 kDa DNA-binding subunit isoform X1 [Aplysia californica]	FALSE	Aplysia californica	1.731
XP_005107699.1	Normalized to IgG2b	1.8389	1	3.15461	0.263987	reticulocalbin-2 [Aplysia californica]	FALSE	Aplysia californica	1.391
XP_012943604.1	Normalized to IgG2b	3.6106	1	4.61471	0.120665	serine/threonine-protein phosphatase 2A 56 kDa regulatory subunit alpha isoform [Aplysia californica]	FALSE	Aplysia californica	2.18
XP_005107035.1	Normalized to IgG2b	7.04878	1	3.99069	0.0568249	skin secretory protein xP2 isoform X1 [Aplysia californica]	FALSE	Aplysia californica	1.631
XP_012943902.1	Normalized to IgG2b	1.47339	1	1.15474	0.41728	small cardioactive peptides [Aplysia californica]	FALSE	Aplysia californica	1.312
XP_005091369.1	Normalized to IgG2b	1.97188	1	3.58383	0.240704	small nuclear ribonucleoprotein G [Aplysia californica]	FALSE	Aplysia californica	1.297
XP_005095010.1	Normalized to IgG2b	0.896168	1	1.67475	0.459873	squalene synthase [Aplysia californica]	FALSE	Aplysia californica	1.302
XP_005103923.1	Normalized to IgG2b	4.01197	1	4.18485	0.112604	techylectin-like protein isoform X1 [Aplysia californica]	FALSE	Aplysia californica	2.011
XP_005111857.2	Normalized to IgG2b	0.000579601	1	6.89831	0.981474	tensin-1, partial [Aplysia californica]	FALSE	Aplysia californica	1.324
XP_035829756.1	Normalized to IgG2b	1.30312	1	7.67486	0.288007	tropomyosin isoform X6 [Aplysia californica]	FALSE	Aplysia californica	1.811
XP_012944021.1	Normalized to IgG2b	0.741152	1	1.00296	0.547155	troponin C [Aplysia californica]	FALSE	Aplysia californica	1.341
XP_005109764.1	Normalized to IgG2b	5.70763	1	1.84824	0.149683	ubiquitin-conjugating enzyme E2-22 kDa [Aplysia californica]	FALSE	Aplysia californica	1.487
XP_005101749.1	Normalized to IgG2b	0.511164	1	1.371	0.57654	uncharacterized protein LOC101845175 [Aplysia californica]	FALSE	Aplysia californica	1.608
XP_005091879.1	Normalized to IgG2b	2.00307	1	6.6669	0.201953	uncharacterized protein LOC101846193 [Aplysia californica]	FALSE	Aplysia californica	1.578
XP_005112292.1	Normalized to IgG2b	0.101084	1	4.23866	0.765585	uncharacterized protein LOC101846325 [Aplysia californica]	FALSE	Aplysia californica	1.869
XP_005094512.2	Normalized to IgG2b	0.026043	1	6.61763	0.876611	uncharacterized protein LOC101849039 [Aplysia californica]	FALSE	Aplysia californica	1.699
XP_012940199.1	Normalized to IgG2b	2.38756	1	6.30385	0.170893	uncharacterized protein LOC101853471 [Aplysia californica]	FALSE	Aplysia californica	1.604
XP_012942829.1	Normalized to IgG2b	1.11664	1	6.43374	0.328699	uncharacterized protein LOC101854362 [Aplysia californica]	FALSE	Aplysia californica	1.649
XP_012944009.1	Normalized to IgG2b	0.717058	1	1.98002	0.487053	uncharacterized protein LOC101854447 [Aplysia californica]	FALSE	Aplysia californica	1.656
XP_005097555.1	Normalized to IgG2b	6.13451	1	4.28244	0.0643294	uncharacterized protein LOC101859480 [Aplysia californica]	FALSE	Aplysia californica	2.772
XP_035829835.1	Normalized to IgG2b	0.677898	1	2.0274	0.495852	uncharacterized protein LOC101860234 [Aplysia californica]	FALSE	Aplysia californica	2.26
XP_035824032.1	Normalized to IgG2b	1.69	1	3.90715	0.264987	uncharacterized protein LOC101860479 [Aplysia californica]	FALSE	Aplysia californica	1.356
XP_012942847.1	Normalized to IgG2b	1.1944	1	2.00005	0.388521	uncharacterized protein LOC101860687 [Aplysia californica]	FALSE	Aplysia californica	1.586
XP_005109882.2	Normalized to IgG2b	3.15535	1	2.05014	0.214578	uncharacterized protein LOC101861914 [Aplysia californica]	FALSE	Aplysia californica	4.839
XP_005092813.1	Normalized to IgG2b	2.6003	1	1.18644	0.32373	uncharacterized protein LOC101862708 [Aplysia californica]	FALSE	Aplysia californica	1.321
XP_035826802.1	Normalized to IgG2b	0.0319401	1	7.08583	0.863162	uncharacterized protein LOC101864076 [Aplysia californica]	FALSE	Aplysia californica	1.312
XP_012942006.1	Normalized to IgG2b	0.43549	1	2.00936	0.576865	uncharacterized protein LOC106012738 [Aplysia californica]	FALSE	Aplysia californica	1.644
XP_005113380.3	Normalized to IgG2b	3.49869	1	7.8441	0.0990686	voltage-dependent anion-selective channel protein 2 [Aplysia californica]	FALSE	Aplysia californica	1.317
Table 3. Selected candidates for western blot validation experiment
Candidates chosen from STS
FK506-binding protein 2 (FKBP2)
Calumenin
Candidates chosen from LTS (1h)
Synaptotagmin-1
Dynamin-1
Calmodulin
Candidates chosen from LTS (3h)
Sec23A
Table 4. WB Analysis of candidates selectively enriched in STS and LTS (1h)
Refer Fig 3B	FKBP2 Relative protein level in WB					Dunnett's multiple comparisons test	Mean Diff.	95.00% CI of diff.	Below threshold?	Summary	Adjusted P Value					ANOVA summary
		Mean	STDEV	N		Control vs. STS	-2.261	-4.085 to -0.4376	Yes	*	0.0168					F	10.35
	Control	10	0	5		Control vs. LTS (1h)	0.97	-0.8539 to 2.794	No	ns	0.3398					P value	0.0024
	STS	12.2614	1.59564	5												P value summary	**
	LTS (1h)	9.03001	1.19899	5		Test details	Mean 1	Mean 2	Mean Diff.	SE of diff.	n1	n2	q	DF		Significant diff. among means (P < 0.05)?	Yes
						Control vs. STS	10	12.26	-2.261	0.7288	5	5	3.103	12		R squared	0.6331
						Control vs. LTS (1h)	10	9.03	0.97	0.7288	5	5	1.331	12
Refer Fig 3C	Calumenin Relative protein level in WB					Dunnett's multiple comparisons test	Mean Diff.	95.00% CI of diff.	Below threshold?	Summary	Adjusted P Value					ANOVA summary
		Mean	STDEV	N		Control vs. STS	-8.272	-14.89 to -1.650	Yes	*	0.0161					F	5.02
	Control	10	0	5		Control vs. LTS (1h)	-5.319	-11.94 to 1.303	No	ns	0.1179					P value	0.0261
	STS	18.2724	5.73539	5												P value summary	*
	LTS (1h)	15.3194	4.42991	5		Test details	Mean 1	Mean 2	Mean Diff.	SE of diff.	n1	n2	q	DF		Significant diff. among means (P < 0.05)?	Yes
						Control vs. STS	10	18.27	-8.272	2.646	5	5	3.126	12		R squared	0.4555
						Control vs. LTS (1h)	10	15.32	-5.319	2.646	5	5	2.01	12
Refer Fig 3E	Synaptotagmin-1 Relative protein level in WB					Dunnett's multiple comparisons test	Mean Diff.	95.00% CI of diff.	Below threshold?	Summary	Adjusted P Value					ANOVA summary
		Mean	STDEV	N		Control vs. STS	0.1218	-1.959 to 2.202	No	ns	0.9844					F	6.804
	Control	10	0	5		Control vs. LTS (1h)	-2.593	-4.673 to -0.5125	Yes	*	0.0163					P value	0.0106
	STS	12.2614	1.59564	5												P value summary	*
	LTS (1h)	9.03001	1.19899	5		Test details	Mean 1	Mean 2	Mean Diff.	SE of diff.	n1	n2	q	DF		Significant diff. among means (P < 0.05)?	Yes
						Control vs. STS	10	9.878	0.1218	0.8313	5	5	0.1465	12		R squared	0.5314
						Control vs. LTS (1h)	10	12.59	-2.593	0.8313	5	5	3.119	12
Refer Fig 3F	Dynamin-1 Relative protein level in WB					Dunnett's multiple comparisons test	Mean Diff.	95.00% CI of diff.	Below threshold?	Summary	Adjusted P Value					ANOVA summary
		Mean	STDEV	N		Control vs. STS	-3.653	-8.883 to 1.576	No	ns	0.1813					F	7.338
	Control	10	0	5		Control vs. LTS (1h)	-7.995	-13.22 to -2.766	Yes	**	0.0045					P value	0.0083
	STS	13.6533	3.96248	5												P value summary	**
	LTS (1h)	17.9954	4.12907	5		Test details	Mean 1	Mean 2	Mean Diff.	SE of diff.	n1	n2	q	DF		Significant diff. among means (P < 0.05)?	Yes
						Control vs. STS	10	13.65	-3.653	2.09	5	5	1.748	12		R squared	0.5502
						Control vs. LTS (1h)	10	18	-7.995	2.09	5	5	3.826	12
Refer Fig 3G	Calmodulin Relative protein level in WB					Dunnett's multiple comparisons test	Mean Diff.	95.00% CI of diff.	Below threshold?	Summary	Adjusted P Value					ANOVA summary
		Mean	STDEV	N		Control vs. STS	-1.75	-5.172 to 1.673	No	ns	0.3649					F	44.44
	Control	10	0	5		Control vs. LTS (1h)	-11.94	-15.36 to -8.514	Yes	****	<0.0001					P value	<0.0001
	STS	11.7496	2.61612	5												P value summary	****
	LTS (1h)	21.9367	2.67995	5		Test details	Mean 1	Mean 2	Mean Diff.	SE of diff.	n1	n2	q	DF		Significant diff. among means (P < 0.05)?	Yes
						Control vs. STS	10	11.75	-1.75	1.368	5	5	1.279	12		R squared	0.881
						Control vs. LTS (1h)	10	21.94	-11.94	1.368	5	5	8.729	12
