# Supplementary material for: Short-Term and Long-Term Sensitization Differentially Alters the Composition of an Anterograde Transport Complex in Aplysia
Source: eNeuro. 2023 Jan 3;10(1):ENEURO.0266-22.2022. doi: 10.1523/ENEURO.0266-22.2022 (PMC9829102; doi:10.1523/ENEURO.0266-22.2022)
Supplement: Figure 4-1 — Table 1, Raw IgG2-normalized data: comparison of detected peptides Control versus LTS (3 h). Table 2, Raw kinesin heavy chain 1-normalized data: comparison of detected peptides Control versus LTS (3 h). Table 3, WB analysis of candidates selectively enriched after 3 h of LTS. Download Figure 4-1, XLS file. [file enu-eN-NWR-0266-22-s08.xls]

## Sheet: Sheet1
Table 1. Raw IgG2 normalized data: comparison of detected peptides Control vs LTS (3h)
Refer Fig 4A	p<0.05 are highlighted
	Accession	Y	F Ratio	DFNum	DFDen	pValue	Description	Contaminant	Species Map	Abundance Ratio: (LTS3) / (Control)
	XP_012936217.2	Normalized to IgG2b	31.3708	1	7.59082	0.000613867	40S ribosomal protein S18 [Aplysia californica]	FALSE	Aplysia californica	0.695
	XP_005099550.1	Normalized to IgG2b	360.41	1	2.62318	0.00069925	T-complex protein 1 subunit epsilon [Aplysia californica]	FALSE	Aplysia californica	0.717
	XP_005105709.1	Normalized to IgG2b	38.4099	1	6.01502	0.000805502	coiled-coil domain-containing protein 18 isoform X1 [Aplysia californica]	FALSE	Aplysia californica	0.694
	XP_012943159.1	Normalized to IgG2b	25.9256	1	7.99879	0.000939855	laminin subunit alpha isoform X1 [Aplysia californica]	FALSE	Aplysia californica	0.751
	XP_005110416.2	Normalized to IgG2b	25.869	1	7.97919	0.000953495	laminin subunit beta-1 [Aplysia californica]	FALSE	Aplysia californica	0.636
	XP_012941612.1	Normalized to IgG2b	20.8283	1	7.89637	0.00190351	laminin subunit gamma-1, partial [Aplysia californica]	FALSE	Aplysia californica	0.724
	XP_005109882.2	Normalized to IgG2b	106.498	1	2.84642	0.00243011	uncharacterized protein LOC101861914 [Aplysia californica]	FALSE	Aplysia californica	6.481
	XP_005103315.1	Normalized to IgG2b	16.9078	1	7.97547	0.00340404	40S ribosomal protein S8 [Aplysia californica]	FALSE	Aplysia californica	0.714
	XP_005099802.1	Normalized to IgG2b	16.266	1	7.96044	0.00381058	copine-3 [Aplysia californica]	FALSE	Aplysia californica	0.869
	XP_012938020.1	Normalized to IgG2b	17.5916	1	6.55982	0.00469582	40S ribosomal protein S5 [Aplysia californica]	FALSE	Aplysia californica	0.766
	NP_001191465.1	Normalized to IgG2b	14.4217	1	7.88803	0.00539346	40S ribosomal protein S6 [Aplysia californica]	FALSE	Aplysia californica	0.837
	XP_005110846.3	Normalized to IgG2b	14.5903	1	6.25898	0.0080886	A disintegrin and metalloproteinase with thrombospondin motifs 3 [Aplysia californica]	FALSE	Aplysia californica	0.676
	XP_012938515.1	Normalized to IgG2b	13.2056	1	6.9842	0.00838654	constitutive coactivator of PPAR-gamma-like protein 1 isoform X1 [Aplysia californica]	FALSE	Aplysia californica	0.753
	XP_005100380.1	Normalized to IgG2b	11.7154	1	7.96566	0.00910964	gelsolin-like protein 2 [Aplysia californica]	FALSE	Aplysia californica	1.145
	XP_012942575.1	Normalized to IgG2b	11.8141	1	7.72837	0.00933989	fibrillin-3 isoform X1 [Aplysia californica]	FALSE	Aplysia californica	0.846
	NP_001191522.1	Normalized to IgG2b	12.9234	1	6.68991	0.00950089	ribosomal protein L27a [Aplysia californica]	FALSE	Aplysia californica	0.625
	XP_012936479.1	Normalized to IgG2b	12.1962	1	6.63139	0.0110131	40S ribosomal protein S13 [Aplysia californica]	FALSE	Aplysia californica	0.751
	XP_005089803.1	Normalized to IgG2b	10.4686	1	7.83738	0.0122925	2,3-bisphosphoglycerate-dependent phosphoglycerate mutase isoform X1 [Aplysia californica]	FALSE	Aplysia californica	0.797
	XP_005102848.1	Normalized to IgG2b	12.8479	1	5.21469	0.0147082	fructose-bisphosphate aldolase [Aplysia californica]	FALSE	Aplysia californica	0.758
	XP_005111410.3	Normalized to IgG2b	27.3609	1	2.81653	0.0158885	laminin subunit gamma-1, partial [Aplysia californica]	FALSE	Aplysia californica	0.871
	XP_005091103.1	Normalized to IgG2b	11.8818	1	5.46126	0.0158919	60S ribosomal protein L26 [Aplysia californica]	FALSE	Aplysia californica	0.833
	XP_005110947.1	Normalized to IgG2b	10.1345	1	6.82847	0.0159364	60S ribosomal protein L30 [Aplysia californica]	FALSE	Aplysia californica	0.833
	NP_001191653.1	Normalized to IgG2b	10.6375	1	6.02538	0.0171124	cytoplasmic intermediate filament protein A [Aplysia californica]	FALSE	Aplysia californica	0.763
	XP_012936590.1	Normalized to IgG2b	9.0086	1	7.83576	0.0174448	protein transport protein Sec23A [Aplysia californica]	FALSE	Aplysia californica	1.22
	XP_035829658.1	Normalized to IgG2b	144.329	1	1.5099	0.0176538	ankyrin repeat domain-containing protein 50, partial [Aplysia californica]	FALSE	Aplysia californica	0.317
	XP_012937694.1	Normalized to IgG2b	12.7044	1	4.67618	0.018072	phosphate carrier protein, mitochondrial isoform X1 [Aplysia californica]	FALSE	Aplysia californica	0.801
	XP_005091519.1	Normalized to IgG2b	10.7607	1	5.39211	0.0196456	60S ribosomal protein L8 [Aplysia californica]	FALSE	Aplysia californica	0.58
	XP_035827098.1	Normalized to IgG2b	9.60354	1	6.12043	0.0206056	60S ribosomal protein L17 isoform X1 [Aplysia californica]	FALSE	Aplysia californica	0.818
	XP_012934788.1	Normalized to IgG2b	8.02848	1	7.78997	0.0226344	protein transport protein Sec24A [Aplysia californica]	FALSE	Aplysia californica	1.291
	XP_005107474.1	Normalized to IgG2b	7.9592	1	7.88653	0.0227756	ADP,ATP carrier protein 3, mitochondrial [Aplysia californica]	FALSE	Aplysia californica	0.822
	XP_012939875.1	Normalized to IgG2b	7.9063	1	7.96816	0.0228696	60S ribosomal protein L7 [Aplysia californica]	FALSE	Aplysia californica	0.876
	XP_005107139.1	Normalized to IgG2b	8.57002	1	6.76851	0.02296	40S ribosomal protein S4 [Aplysia californica]	FALSE	Aplysia californica	0.844
	XP_005100194.1	Normalized to IgG2b	9.08779	1	5.49113	0.0263045	60S ribosomal protein L35 [Aplysia californica]	FALSE	Aplysia californica	0.746
	XP_012944021.1	Normalized to IgG2b	20.6944	1	2.28518	0.0349029	troponin C [Aplysia californica]	FALSE	Aplysia californica	0.639
	XP_012945731.1	Normalized to IgG2b	13.9419	1	2.85323	0.0364661	vacuolar protein sorting-associated protein 13A [Aplysia californica]	FALSE	Aplysia californica	0.844
	XP_012938412.1	Normalized to IgG2b	6.30447	1	7.07012	0.0400227	60S ribosomal protein L28 [Aplysia californica]	FALSE	Aplysia californica	0.799
	XP_012944825.1	Normalized to IgG2b	6.38258	1	6.8347	0.0402236	40S ribosomal protein S25 [Aplysia californica]	FALSE	Aplysia californica	0.61
	NP_001191598.1	Normalized to IgG2b	7.86114	1	4.62054	0.041305	Ag precursor [Aplysia californica]	FALSE	Aplysia californica	0.709
	XP_012938614.1	Normalized to IgG2b	5.99214	1	7.57998	0.041678	angiopoietin-related protein 7-like [Aplysia californica]	FALSE	Aplysia californica	1.542
	XP_012935999.1	Normalized to IgG2b	7.03854	1	5.03748	0.0449259	receptor of activated protein C kinase 1 [Aplysia californica]	FALSE	Aplysia californica	0.849
	XP_012945752.1	Normalized to IgG2b	5.78358	1	7.42083	0.0451747	beta-arrestin-1 [Aplysia californica]	FALSE	Aplysia californica	0.889
	XP_005102549.1	Normalized to IgG2b	6.73232	1	5.34451	0.0455883	ubiquitin [Aplysia californica]	FALSE	Aplysia californica	0.404
	P49395.2	Normalized to IgG2b	7.15109	1	4.59998	0.0480502	40S ribosomal protein S3a [Aplysia californica]	FALSE	Aplysia californica	0.694
	XP_005111356.1	Normalized to IgG2b	6.08905	1	5.87389	0.0494731	guanine nucleotide-binding protein subunit beta [Aplysia californica]	FALSE	Aplysia californica	0.915
	XP_012934823.1	Normalized to IgG2b	5.44083	1	7.61269	0.0495457	nervous system adducin isoform X3 [Aplysia californica]	FALSE	Aplysia californica	0.885
	XP_005092366.1	Normalized to IgG2b	6.06673	1	5.57688	0.0519633	ubiquitin-conjugating enzyme E2 variant 1 [Aplysia californica]	FALSE	Aplysia californica	0.818
	XP_012939404.1	Normalized to IgG2b	11.423	1	2.60439	0.053167	dipeptidyl peptidase 3 [Aplysia californica]	FALSE	Aplysia californica	1.407
	XP_035824646.1	Normalized to IgG2b	5.11418	1	7.99831	0.0536073	ADP-ribosylation factor 1 [Aplysia californica]	FALSE	Aplysia californica	0.855
	XP_005096705.2	Normalized to IgG2b	6.42444	1	4.72438	0.0550263	60S ribosomal protein L32 [Aplysia californica]	FALSE	Aplysia californica	0.734
	XP_005107895.1	Normalized to IgG2b	5.35581	1	6.3187	0.0577648	glycogen synthase kinase-3 beta [Aplysia californica]	FALSE	Aplysia californica	0.937
	XP_005099511.2	Normalized to IgG2b	5.71906	1	5.20078	0.0603259	60S ribosomal protein L44 [Aplysia californica]	FALSE	Aplysia californica	0.573
	XP_005107661.1	Normalized to IgG2b	5.39919	1	5.76137	0.0609239	DNA-binding protein HEXBP isoform X1 [Aplysia californica]	FALSE	Aplysia californica	1.243
	XP_005098581.2	Normalized to IgG2b	5.75059	1	4.93549	0.0624304	60S ribosomal protein L27 isoform X1 [Aplysia californica]	FALSE	Aplysia californica	0.88
	XP_012940660.1	Normalized to IgG2b	11.2354	1	2.10703	0.0731893	excitatory amino acid transporter [Aplysia californica]	FALSE	Aplysia californica	0.801
	XP_005095881.1	Normalized to IgG2b	10.1045	1	2.25099	0.0739809	dihydrolipoyl dehydrogenase, mitochondrial [Aplysia californica]	FALSE	Aplysia californica	0.807
	XP_035825998.1	Normalized to IgG2b	4.96203	1	5.22449	0.0740952	calcium-binding protein LPS1-alpha [Aplysia californica]	FALSE	Aplysia californica	0.809
	XP_005101232.1	Normalized to IgG2b	4.28638	1	7.5461	0.0742865	sulfotransferase family cytosolic 1B member 1 [Aplysia californica]	FALSE	Aplysia californica	0.744
	XP_005108701.1	Normalized to IgG2b	4.66988	1	5.54275	0.0777267	T-complex protein 1 subunit theta [Aplysia californica]	FALSE	Aplysia californica	0.796
	XP_005089966.1	Normalized to IgG2b	4.06715	1	7.98053	0.0785436	hexokinase-2 isoform X3 [Aplysia californica]	FALSE	Aplysia californica	0.859
	XP_005098506.1	Normalized to IgG2b	4.22692	1	6.73913	0.0803901	heterogeneous nuclear ribonucleoprotein R [Aplysia californica]	FALSE	Aplysia californica	0.902
	XP_012942326.1	Normalized to IgG2b	4.68068	1	5.01403	0.0826683	rab GDP dissociation inhibitor alpha [Aplysia californica]	FALSE	Aplysia californica	0.815
	XP_005111262.1	Normalized to IgG2b	4.28136	1	6.06274	0.0835031	mannose-6-phosphate isomerase [Aplysia californica]	FALSE	Aplysia californica	0.802
	XP_005110286.1	Normalized to IgG2b	3.98094	1	7.25701	0.0847755	ras-related protein Rab-11B [Aplysia californica]	FALSE	Aplysia californica	0.68
	XP_005105484.1	Normalized to IgG2b	3.86814	1	7.73734	0.0859918	hsc70-interacting protein [Aplysia californica]	FALSE	Aplysia californica	0.78
	XP_012937659.1	Normalized to IgG2b	7.71375	1	2.45806	0.086589	60S ribosomal protein L6 [Aplysia californica]	FALSE	Aplysia californica	0.634
	XP_005105894.2	Normalized to IgG2b	3.82312	1	7.8598	0.0869306	40S ribosomal protein S26 [Aplysia californica]	FALSE	Aplysia californica	0.948
	XP_005092712.1	Normalized to IgG2b	4.21682	1	5.83435	0.0871601	isocitrate dehydrogenase [NAD] subunit alpha, mitochondrial isoform X1 [Aplysia californica]	FALSE	Aplysia californica	0.821
	XP_005112938.1	Normalized to IgG2b	3.82798	1	7.69059	0.0875751	calmodulin-like protein 5 [Aplysia californica]	FALSE	Aplysia californica	0.838
	NP_001191399.1	Normalized to IgG2b	3.78822	1	7.78685	0.0884789	prohormone convertase precursor [Aplysia californica]	FALSE	Aplysia californica	0.825
	XP_035826583.1	Normalized to IgG2b	4.67409	1	4.52124	0.0887813	uncharacterized protein LOC118477943 [Aplysia californica]	FALSE	Aplysia californica	0.508
	XP_005096421.2	Normalized to IgG2b	3.73415	1	7.97187	0.0895182	serpin B6 [Aplysia californica]	FALSE	Aplysia californica	0.988
	XP_005108650.1	Normalized to IgG2b	3.72441	1	7.85298	0.0904204	40S ribosomal protein S2 [Aplysia californica]	FALSE	Aplysia californica	0.661
	XP_012936693.1	Normalized to IgG2b	4.53421	1	4.6605	0.0904984	phosphoglycerate kinase [Aplysia californica]	FALSE	Aplysia californica	0.834
	XP_005104456.2	Normalized to IgG2b	3.73673	1	7.66032	0.0909116	nidogen-1 [Aplysia californica]	FALSE	Aplysia californica	0.698
	XP_035827840.1	Normalized to IgG2b	4.0516	1	5.86753	0.0918659	spectrin beta chain isoform X3 [Aplysia californica]	FALSE	Aplysia californica	0.964
	NP_001191477.1	Normalized to IgG2b	4.06693	1	5.7514	0.0923669	bradykinin-like neuropeptide precursor [Aplysia californica]	FALSE	Aplysia californica	0.245
	XP_005090808.1	Normalized to IgG2b	3.97862	1	5.92339	0.0937313	translation initiation factor IF-2 isoform X1 [Aplysia californica]	FALSE	Aplysia californica	0.923
	XP_005099207.1	Normalized to IgG2b	3.56156	1	7.86931	0.0964476	neutral and basic amino acid transport protein rBAT [Aplysia californica]	FALSE	Aplysia californica	0.768
	XP_005089146.2	Normalized to IgG2b	3.59083	1	7.26354	0.0984248	elongation factor 1-gamma [Aplysia californica]	FALSE	Aplysia californica	0.921
	XP_005095103.1	Normalized to IgG2b	3.47037	1	7.95489	0.0996973	fibrinogen C domain-containing protein 1-A [Aplysia californica]	FALSE	Aplysia californica	1.179
	XP_012939853.1	Normalized to IgG2b	3.47455	1	7.38957	0.10237	uncharacterized protein LOC106012205 [Aplysia californica]	FALSE	Aplysia californica	0.76
	XP_005097555.1	Normalized to IgG2b	3.99463	1	4.97755	0.102372	uncharacterized protein LOC101859480 [Aplysia californica]	FALSE	Aplysia californica	2.327
	XP_012934683.1	Normalized to IgG2b	6.17197	1	2.58376	0.102559	carbonyl reductase [NADPH] 1 [Aplysia californica]	FALSE	Aplysia californica	0.861
	XP_035829368.1	Normalized to IgG2b	3.38385	1	7.88702	0.103653	paramyosin [Aplysia californica]	FALSE	Aplysia californica	0.753
	XP_012939324.2	Normalized to IgG2b	3.44495	1	6.86045	0.106681	filamin-A-like [Aplysia californica]	FALSE	Aplysia californica	0.841
	XP_012936158.1	Normalized to IgG2b	6.31737	1	2.39639	0.107844	serine/threonine-protein kinase VRK1 [Aplysia californica]	FALSE	Aplysia californica	0.643
	XP_012946627.1	Normalized to IgG2b	10.7726	1	1.60794	0.108409	FK506-binding protein 1 [Aplysia californica]	FALSE	Aplysia californica	0.602
	XP_005095721.2	Normalized to IgG2b	3.73564	1	4.69271	0.114863	60S ribosomal protein L36 [Aplysia californica]	FALSE	Aplysia californica	0.507
	XP_005108000.1	Normalized to IgG2b	3.16867	1	7.3796	0.116086	60S ribosomal protein L10a-2 [Aplysia californica]	FALSE	Aplysia californica	0.928
	XP_005097851.1	Normalized to IgG2b	3.34182	1	6.13359	0.116231	60S ribosomal protein L18a [Aplysia californica]	FALSE	Aplysia californica	0.903
	XP_005094777.1	Normalized to IgG2b	3.58904	1	4.98192	0.116898	60S ribosomal protein L34 [Aplysia californica]	FALSE	Aplysia californica	0.832
	XP_005101318.1	Normalized to IgG2b	3.47871	1	5.39299	0.116921	mitochondrial-processing peptidase subunit beta [Aplysia californica]	FALSE	Aplysia californica	0.897
	XP_005112676.1	Normalized to IgG2b	3.38363	1	5.55144	0.119423	uncharacterized protein LOC101860468 [Aplysia californica]	FALSE	Aplysia californica	0.875
	NP_001191437.1	Normalized to IgG2b	3.21398	1	6.43671	0.119829	thymosin beta [Aplysia californica]	FALSE	Aplysia californica	0.648
	NP_001191660.1	Normalized to IgG2b	3.13274	1	7.03075	0.119858	guanine nucleotide-binding protein G(q), alpha subunit [Aplysia californica]	FALSE	Aplysia californica	0.901
	NP_001191514.1	Normalized to IgG2b	3.12469	1	7.09476	0.119873	CaM kinase II alpha [Aplysia californica]	FALSE	Aplysia californica	0.771
	XP_005090553.1	Normalized to IgG2b	2.99653	1	7.89995	0.122165	peptidyl-prolyl cis-trans isomerase 6 [Aplysia californica]	FALSE	Aplysia californica	0.733
	XP_012943377.1	Normalized to IgG2b	3.21994	1	6.08609	0.122201	ATP-dependent RNA helicase cgh-1 [Aplysia californica]	FALSE	Aplysia californica	1.231
	XP_005095623.1	Normalized to IgG2b	3.39444	1	5.20309	0.122483	heterogeneous nuclear ribonucleoprotein 1 [Aplysia californica]	FALSE	Aplysia californica	1.206
	XP_005101961.1	Normalized to IgG2b	2.9468	1	7.9857	0.124448	ras-related protein Rab-2 [Aplysia californica]	FALSE	Aplysia californica	0.955
	XP_005088903.1	Normalized to IgG2b	3.50125	1	4.56924	0.125698	60S ribosomal protein L24 [Aplysia californica]	FALSE	Aplysia californica	0.842
	NP_001191523.1	Normalized to IgG2b	2.95401	1	7.04379	0.129091	calreticulin precursor [Aplysia californica]	FALSE	Aplysia californica	0.848
	XP_005097554.1	Normalized to IgG2b	3.41722	1	4.51119	0.130067	60S ribosomal protein L21 [Aplysia californica]	FALSE	Aplysia californica	0.971
	XP_005098038.1	Normalized to IgG2b	2.85137	1	7.72422	0.131119	putative ATP synthase subunit f, mitochondrial [Aplysia californica]	FALSE	Aplysia californica	0.695
	XP_012938773.1	Normalized to IgG2b	3.06069	1	5.90701	0.131563	60S ribosomal protein L13 [Aplysia californica]	FALSE	Aplysia californica	1.003
	XP_005098439.1	Normalized to IgG2b	8.617	1	1.51771	0.135735	60S ribosomal protein L23 isoform X1 [Aplysia californica]	FALSE	Aplysia californica	0.672
	XP_005107442.1	Normalized to IgG2b	2.77156	1	7.73222	0.135826	neural cell adhesion molecule 1-B [Aplysia californica]	FALSE	Aplysia californica	0.8
	XP_005096736.2	Normalized to IgG2b	2.75004	1	7.99733	0.13585	endoglucanase [Aplysia californica]	FALSE	Aplysia californica	2.949
	XP_012946260.1	Normalized to IgG2b	3.2961	1	4.47739	0.135943	ADP-ribosylation factor 4 [Aplysia californica]	FALSE	Aplysia californica	1.014
	XP_005103521.1	Normalized to IgG2b	3.25	1	4.6259	0.136003	probable aminopeptidase NPEPL1 [Aplysia californica]	FALSE	Aplysia californica	0.747
	XP_005102699.1	Normalized to IgG2b	2.75082	1	7.73964	0.13706	14-3-3 protein epsilon [Aplysia californica]	FALSE	Aplysia californica	0.869
	XP_005107892.1	Normalized to IgG2b	2.7442	1	7.73047	0.137515	ATP synthase subunit beta, mitochondrial [Aplysia californica]	FALSE	Aplysia californica	0.804
	XP_005099015.1	Normalized to IgG2b	2.89704	1	6.06301	0.139125	poly(U)-specific endoribonuclease-A [Aplysia californica]	FALSE	Aplysia californica	0.975
	XP_005091566.1	Normalized to IgG2b	2.75004	1	7.26249	0.139665	clathrin heavy chain 1 isoform X1 [Aplysia californica]	FALSE	Aplysia californica	0.943
	XP_005100704.1	Normalized to IgG2b	2.70824	1	7.66948	0.140076	40S ribosomal protein S14 [Aplysia californica]	FALSE	Aplysia californica	0.91
	XP_005111120.2	Normalized to IgG2b	3.95472	1	2.98923	0.141198	adenylyl cyclase-associated protein 2, partial [Aplysia californica]	FALSE	Aplysia californica	0.698
	XP_005107035.1	Normalized to IgG2b	6.34138	1	1.80045	0.14168	skin secretory protein xP2 isoform X1 [Aplysia californica]	FALSE	Aplysia californica	1.82
	XP_005102885.1	Normalized to IgG2b	2.71094	1	6.90982	0.144216	heat shock protein 83 [Aplysia californica]	FALSE	Aplysia californica	0.861
	XP_012941842.1	Normalized to IgG2b	2.77855	1	5.68605	0.149311	peroxiredoxin-2 [Aplysia californica]	FALSE	Aplysia californica	0.695
	XP_012944179.2	Normalized to IgG2b	2.55468	1	7.66164	0.150299	golgin subfamily A member 6-like protein 22 [Aplysia californica]	FALSE	Aplysia californica	0.925
	XP_005109108.1	Normalized to IgG2b	2.6059	1	7.03216	0.150305	GMP reductase 2 [Aplysia californica]	FALSE	Aplysia californica	1.166
	NP_001191400.1	Normalized to IgG2b	2.70546	1	6.0644	0.150583	NCAM-related cell adhesion molecule precursor [Aplysia californica]	FALSE	Aplysia californica	0.844
	XP_005096790.1	Normalized to IgG2b	12.5728	1	1.13039	0.151831	lactoylglutathione lyase [Aplysia californica]	FALSE	Aplysia californica	0.624
	XP_005104049.1	Normalized to IgG2b	2.81178	1	5.19644	0.152203	high mobility group protein B1 [Aplysia californica]	FALSE	Aplysia californica	1.277
	NP_001191497.1	Normalized to IgG2b	2.91117	1	4.71499	0.152213	60S ribosomal protein L37 [Aplysia californica]	FALSE	Aplysia californica	0.685
	XP_012935251.1	Normalized to IgG2b	4.87172	1	2.09438	0.15226	signal recognition particle subunit SRP72 [Aplysia californica]	FALSE	Aplysia californica	0.771
	XP_035829164.1	Normalized to IgG2b	2.47917	1	7.96022	0.154199	reductase-related protein isoform X1 [Aplysia californica]	FALSE	Aplysia californica	0.961
	XP_005107378.1	Normalized to IgG2b	15.4039	1	1.02372	0.154325	replication protein A 70 kDa DNA-binding subunit isoform X1 [Aplysia californica]	FALSE	Aplysia californica	1.828
	XP_005108947.1	Normalized to IgG2b	4.98617	1	2.00117	0.155106	thimet oligopeptidase isoform X1 [Aplysia californica]	FALSE	Aplysia californica	0.666
	XP_005110830.1	Normalized to IgG2b	2.60614	1	6.31332	0.155123	uncharacterized protein LOC101852657 isoform X1 [Aplysia californica]	FALSE	Aplysia californica	0.699
	XP_005101160.1	Normalized to IgG2b	8.0196	1	1.37522	0.157958	dolichyl-diphosphooligosaccharide--protein glycosyltransferase 48 kDa subunit [Aplysia californica]	FALSE	Aplysia californica	0.822
	XP_035827602.1	Normalized to IgG2b	2.61204	1	5.54232	0.161247	calpain-B [Aplysia californica]	FALSE	Aplysia californica	1.072
	XP_005109589.1	Normalized to IgG2b	2.87522	1	4.22773	0.161331	14-3-3 protein zeta [Aplysia californica]	FALSE	Aplysia californica	0.895
	XP_005100579.1	Normalized to IgG2b	2.47444	1	6.73417	0.161389	actin-related protein 2/3 complex subunit 4 [Aplysia californica]	FALSE	Aplysia californica	1.254
	XP_005097549.1	Normalized to IgG2b	2.37305	1	7.99429	0.162039	60S ribosomal protein L31 [Aplysia californica]	FALSE	Aplysia californica	0.924
	XP_005109950.2	Normalized to IgG2b	2.38497	1	7.6494	0.162802	peptidyl-prolyl cis-trans isomerase [Aplysia californica]	FALSE	Aplysia californica	1.264
	XP_005090337.1	Normalized to IgG2b	2.81834	1	4.33557	0.162939	programmed cell death protein 6 isoform X1 [Aplysia californica]	FALSE	Aplysia californica	0.973
	XP_005107586.1	Normalized to IgG2b	2.5152	1	5.95241	0.164242	protein argonaute-2 isoform X1 [Aplysia californica]	FALSE	Aplysia californica	1.192
	XP_005107960.1	Normalized to IgG2b	2.64552	1	5.04039	0.164303	60S acidic ribosomal protein P0 [Aplysia californica]	FALSE	Aplysia californica	0.852
	XP_012942625.2	Normalized to IgG2b	2.55025	1	5.60421	0.164861	N-acetylgalactosamine kinase [Aplysia californica]	FALSE	Aplysia californica	1.226
	XP_005106583.1	Normalized to IgG2b	3.39534	1	2.9233	0.165018	dynamin-1-like protein isoform X1 [Aplysia californica]	FALSE	Aplysia californica	1.389
	XP_005111198.1	Normalized to IgG2b	2.68523	1	4.72258	0.165629	transitional endoplasmic reticulum ATPase isoform X1 [Aplysia californica]	FALSE	Aplysia californica	0.775
	XP_005107310.1	Normalized to IgG2b	2.30715	1	7.73985	0.168518	cofilin [Aplysia californica]	FALSE	Aplysia californica	1.136
	XP_012945182.2	Normalized to IgG2b	2.28625	1	7.76406	0.170109	actin, clone 302 [Aplysia californica]	FALSE	Aplysia californica	1.185
	XP_005101347.1	Normalized to IgG2b	2.29059	1	7.51023	0.171047	alcohol sulfotransferase [Aplysia californica]	FALSE	Aplysia californica	0.803
	XP_005107104.1	Normalized to IgG2b	2.51402	1	5.13823	0.17213	nascent polypeptide-associated complex subunit alpha [Aplysia californica]	FALSE	Aplysia californica	0.984
	XP_012935856.1	Normalized to IgG2b	3.25582	1	2.89185	0.172363	T-complex protein 1 subunit alpha [Aplysia californica]	FALSE	Aplysia californica	0.79
	NP_001191664.1	Normalized to IgG2b	2.44667	1	5.50825	0.173175	histone 2A.X [Aplysia californica]	FALSE	Aplysia californica	0.471
	XP_005097854.1	Normalized to IgG2b	2.4617	1	5.16636	0.175575	transketolase-like protein 2 [Aplysia californica]	FALSE	Aplysia californica	0.847
	XP_005099118.1	Normalized to IgG2b	2.23528	1	7.27854	0.176929	nestin [Aplysia californica]	FALSE	Aplysia californica	0.882
	XP_005088830.1	Normalized to IgG2b	2.23942	1	7.13715	0.177382	LIM domain-containing protein WLIM2b [Aplysia californica]	FALSE	Aplysia californica	0.936
	XP_005111732.1	Normalized to IgG2b	2.33231	1	5.87691	0.178592	heterogeneous nuclear ribonucleoprotein A1 isoform X1 [Aplysia californica]	FALSE	Aplysia californica	0.725
	XP_005088922.1	Normalized to IgG2b	2.14771	1	7.98433	0.181022	globin [Aplysia californica]	FALSE	Aplysia californica	0.855
	XP_012943828.1	Normalized to IgG2b	2.15049	1	7.51227	0.183094	fibroin heavy chain isoform X1 [Aplysia californica]	FALSE	Aplysia californica	0.859
	XP_005095256.1	Normalized to IgG2b	8.06811	1	1.1647	0.186165	ras-related protein Rab-10 [Aplysia californica]	FALSE	Aplysia californica	0.83
	XP_035825722.1	Normalized to IgG2b	2.50507	1	4.10969	0.186758	CUGBP Elav-like family member 1 isoform X1 [Aplysia californica]	FALSE	Aplysia californica	1.059
	XP_005108068.2	Normalized to IgG2b	2.13829	1	6.73138	0.188724	fascin [Aplysia californica]	FALSE	Aplysia californica	0.815
	XP_005090748.1	Normalized to IgG2b	2.33283	1	4.72101	0.190593	60S ribosomal protein L37a [Aplysia californica]	FALSE	Aplysia californica	0.567
	XP_005099209.1	Normalized to IgG2b	2.061	1	7.33228	0.192364	alpha-soluble NSF attachment protein [Aplysia californica]	FALSE	Aplysia californica	0.824
	XP_012944726.1	Normalized to IgG2b	2.29374	1	4.77659	0.192999	dihydropyrimidinase [Aplysia californica]	FALSE	Aplysia californica	0.934
	XP_012945750.1	Normalized to IgG2b	2.07337	1	7.00949	0.193017	IST1 homolog [Aplysia californica]	FALSE	Aplysia californica	0.967
	XP_005098931.1	Normalized to IgG2b	2.08413	1	6.8373	0.193046	60S ribosomal protein L22 [Aplysia californica]	FALSE	Aplysia californica	0.761
	XP_005111443.2	Normalized to IgG2b	2.06061	1	7.20418	0.193108	uncharacterized protein LOC101845512 [Aplysia californica]	FALSE	Aplysia californica	0.849
	XP_005103222.1	Normalized to IgG2b	2.13925	1	6.00333	0.193867	uncharacterized protein LOC101845563 [Aplysia californica]	FALSE	Aplysia californica	0.862
	XP_005112361.1	Normalized to IgG2b	2.00358	1	7.97763	0.19476	coronin-1C [Aplysia californica]	FALSE	Aplysia californica	0.921
	XP_035825179.1	Normalized to IgG2b	2.11826	1	6.04255	0.195458	glutathione S-transferase 3 [Aplysia californica]	FALSE	Aplysia californica	1.222
	XP_012941687.1	Normalized to IgG2b	2.05025	1	6.83343	0.19629	glutamine synthetase 2 cytoplasmic [Aplysia californica]	FALSE	Aplysia californica	0.861
	XP_005094411.1	Normalized to IgG2b	2.12583	1	5.54946	0.198996	DNA polymerase epsilon subunit 2 [Aplysia californica]	FALSE	Aplysia californica	0.872
	XP_012936929.1	Normalized to IgG2b	2.67057	1	2.92739	0.20297	dual specificity mitogen-activated protein kinase kinase 6 [Aplysia californica]	FALSE	Aplysia californica	0.89
	XP_005100839.1	Normalized to IgG2b	1.91672	1	7.88439	0.204137	glutarate-semialdehyde dehydrogenase isoform X1 [Aplysia californica]	FALSE	Aplysia californica	1.378
	XP_005102617.1	Normalized to IgG2b	2.72533	1	2.76583	0.204955	coatomer subunit alpha [Aplysia californica]	FALSE	Aplysia californica	1.235
	XP_005088932.1	Normalized to IgG2b	3.32369	1	2.07077	0.205525	ras-related protein Ral-A isoform X1 [Aplysia californica]	FALSE	Aplysia californica	0.873
	XP_005093634.1	Normalized to IgG2b	1.89854	1	7.99616	0.20557	CD82 antigen [Aplysia californica]	FALSE	Aplysia californica	0.827
	XP_005091066.1	Normalized to IgG2b	3.47733	1	1.9622	0.205654	peptidyl-prolyl cis-trans isomerase FKBP4 isoform X1 [Aplysia californica]	FALSE	Aplysia californica	0.898
	XP_005094951.1	Normalized to IgG2b	2.58227	1	2.95083	0.207924	60S ribosomal protein L23a [Aplysia californica]	FALSE	Aplysia californica	0.678
	XP_012936858.1	Normalized to IgG2b	2.20386	1	4.19393	0.208624	myosin-10 isoform X1 [Aplysia californica]	FALSE	Aplysia californica	1.094
	XP_012946842.1	Normalized to IgG2b	1.93867	1	6.58165	0.209041	H/ACA ribonucleoprotein complex subunit 2-like protein [Aplysia californica]	FALSE	Aplysia californica	0.669
	XP_005102846.1	Normalized to IgG2b	2.1669	1	4.22043	0.211372	60S acidic ribosomal protein P2 [Aplysia californica]	FALSE	Aplysia californica	0.842
	XP_035829170.1	Normalized to IgG2b	1.84665	1	7.78079	0.212251	uncharacterized protein LOC101850052 [Aplysia californica]	FALSE	Aplysia californica	1.204
	XP_005089167.1	Normalized to IgG2b	1.87241	1	7.03407	0.213301	40S ribosomal protein S20 [Aplysia californica]	FALSE	Aplysia californica	0.97
	XP_005106911.1	Normalized to IgG2b	3.05123	1	2.15622	0.213622	protein SEC13 homolog [Aplysia californica]	FALSE	Aplysia californica	0.871
	NP_001191515.1	Normalized to IgG2b	2.01328	1	4.68238	0.218925	CaM kinase II delta [Aplysia californica]	FALSE	Aplysia californica	0.74
	XP_005103665.1	Normalized to IgG2b	1.78135	1	7.9271	0.219045	40S ribosomal protein S23 [Aplysia californica]	FALSE	Aplysia californica	0.819
	XP_005107930.1	Normalized to IgG2b	1.96004	1	5.07664	0.219559	ras-related protein Rab-5C [Aplysia californica]	FALSE	Aplysia californica	0.938
	XP_005095223.1	Normalized to IgG2b	1.77083	1	7.97353	0.220075	40S ribosomal protein SA [Aplysia californica]	FALSE	Aplysia californica	0.886
	XP_005113032.1	Normalized to IgG2b	1.79803	1	7.17766	0.220832	40S ribosomal protein S11 [Aplysia californica]	FALSE	Aplysia californica	0.938
	XP_005111713.1	Normalized to IgG2b	1.84877	1	6.14274	0.221716	perlucin [Aplysia californica]	FALSE	Aplysia californica	1.169
	XP_005100158.1	Normalized to IgG2b	1.76289	1	7.80495	0.221781	thioredoxin-1 [Aplysia californica]	FALSE	Aplysia californica	0.791
	XP_012943791.1	Normalized to IgG2b	1.77365	1	7.51182	0.221921	collagen alpha-6(VI) chain-like [Aplysia californica]	FALSE	Aplysia californica	0.829
	XP_005090628.1	Normalized to IgG2b	1.80211	1	6.85383	0.222216	NADP-dependent malic enzyme [Aplysia californica]	FALSE	Aplysia californica	1.02
	XP_012946824.1	Normalized to IgG2b	1.79355	1	6.99249	0.222388	myosin regulatory light chain (N-terminus) isoform X1 [Aplysia californica]	FALSE	Aplysia californica	0.806
	XP_005093050.1	Normalized to IgG2b	1.7449	1	7.98896	0.2231	sodium/potassium-transporting ATPase subunit alpha [Aplysia californica]	FALSE	Aplysia californica	0.8
	XP_005095334.1	Normalized to IgG2b	1.92254	1	5.09334	0.223203	TAR DNA-binding protein 43 isoform X1 [Aplysia californica]	FALSE	Aplysia californica	1.041
	XP_005103748.1	Normalized to IgG2b	1.74167	1	7.99436	0.223466	ATP synthase subunit alpha, mitochondrial [Aplysia californica]	FALSE	Aplysia californica	0.917
	XP_035824709.1	Normalized to IgG2b	1.92903	1	4.99297	0.223628	calbindin-32 [Aplysia californica]	FALSE	Aplysia californica	0.517
	XP_005096781.1	Normalized to IgG2b	3.14237	1	1.91724	0.223676	uncharacterized protein LOC101857326 [Aplysia californica]	FALSE	Aplysia californica	1.241
	XP_005103923.1	Normalized to IgG2b	2.00355	1	4.17186	0.227056	techylectin-like protein isoform X1 [Aplysia californica]	FALSE	Aplysia californica	1.259
	XP_012936301.1	Normalized to IgG2b	1.70891	1	7.98861	0.227496	ubiquitin carboxyl-terminal hydrolase isoform X1 [Aplysia californica]	FALSE	Aplysia californica	0.949
	XP_035825538.1	Normalized to IgG2b	1.73641	1	7.12541	0.22838	glucose-6-phosphate 1-dehydrogenase isoform X1 [Aplysia californica]	FALSE	Aplysia californica	1.023
	XP_035829422.1	Normalized to IgG2b	1.68725	1	7.98544	0.230213	uncharacterized protein LOC101859836 [Aplysia californica]	FALSE	Aplysia californica	0.859
	XP_005098408.1	Normalized to IgG2b	1.68526	1	7.86762	0.230986	receptor expression-enhancing protein 5 [Aplysia californica]	FALSE	Aplysia californica	0.923
	XP_005106615.1	Normalized to IgG2b	1.68163	1	7.79411	0.231778	citrate synthase, mitochondrial [Aplysia californica]	FALSE	Aplysia californica	0.964
	XP_005103446.1	Normalized to IgG2b	1.95411	1	4.16918	0.231941	proteasome subunit alpha type-3 [Aplysia californica]	FALSE	Aplysia californica	0.859
	XP_012938470.2	Normalized to IgG2b	1.69905	1	6.93807	0.233996	glutathione S-transferase 1, partial [Aplysia californica]	FALSE	Aplysia californica	0.825
	XP_005095067.2	Normalized to IgG2b	2.78562	1	2.04564	0.234288	prolyl endopeptidase [Aplysia californica]	FALSE	Aplysia californica	1.127
	NP_001248346.1	Normalized to IgG2b	1.71992	1	6.28165	0.235598	histone H4 [Aplysia californica]	FALSE	Aplysia californica	0.649
	XP_005109900.1	Normalized to IgG2b	1.76934	1	5.49324	0.236017	myosin-2 essential light chain [Aplysia californica]	FALSE	Aplysia californica	1.123
	XP_005101568.1	Normalized to IgG2b	1.64013	1	7.99482	0.236208	protein NDRG3 isoform X1 [Aplysia californica]	FALSE	Aplysia californica	0.795
	XP_012943909.1	Normalized to IgG2b	1.65587	1	7.29223	0.237503	pneumococcal serine-rich repeat protein [Aplysia californica]	FALSE	Aplysia californica	1.009
	XP_012944415.1	Normalized to IgG2b	1.7623	1	5.35353	0.238132	myosin essential light chain, striated adductor muscle [Aplysia californica]	FALSE	Aplysia californica	0.858
	XP_005102609.1	Normalized to IgG2b	1.61275	1	7.99899	0.2398	costars family protein ABRACL [Aplysia californica]	FALSE	Aplysia californica	0.937
	XP_012944480.1	Normalized to IgG2b	1.60843	1	7.62528	0.242061	glutathione S-transferase 1 [Aplysia californica]	FALSE	Aplysia californica	1.219
	XP_005107699.1	Normalized to IgG2b	2.22503	1	2.69514	0.24242	reticulocalbin-2 [Aplysia californica]	FALSE	Aplysia californica	1.232
	XP_035826392.1	Normalized to IgG2b	1.60565	1	7.3108	0.243975	fibrinogen C domain-containing protein 1-like [Aplysia californica]	FALSE	Aplysia californica	1.33
	XP_005090949.1	Normalized to IgG2b	2.06381	1	2.99668	0.246463	neuronal growth regulator 1 [Aplysia californica]	FALSE	Aplysia californica	0.779
	XP_005095194.2	Normalized to IgG2b	1.64836	1	5.92299	0.247116	protein phosphatase 1B isoform X1 [Aplysia californica]	FALSE	Aplysia californica	0.857
	XP_035829544.1	Normalized to IgG2b	1.58527	1	7.02766	0.24821	vacuolar protein sorting-associated protein 13A [Aplysia californica]	FALSE	Aplysia californica	0.76
	NP_001191419.1	Normalized to IgG2b	1.54731	1	7.97631	0.248845	memory suppression protein [Aplysia californica]	FALSE	Aplysia californica	1.088
	XP_005104678.1	Normalized to IgG2b	1.61639	1	6.19858	0.249218	probable calcium-binding protein CML34 [Aplysia californica]	FALSE	Aplysia californica	1.523
	XP_005091491.2	Normalized to IgG2b	1.56404	1	7.35476	0.249393	involucrin [Aplysia californica]	FALSE	Aplysia californica	0.869
	XP_005099972.1	Normalized to IgG2b	2.18752	1	2.58397	0.249542	FK506-binding protein 2 [Aplysia californica]	FALSE	Aplysia californica	1.137
	NP_001191600.1	Normalized to IgG2b	1.74992	1	4.30479	0.251787	beta-catenin [Aplysia californica]	FALSE	Aplysia californica	0.624
	XP_035824375.1	Normalized to IgG2b	1.69377	1	4.69811	0.253263	small ubiquitin-related modifier 3 [Aplysia californica]	FALSE	Aplysia californica	0.978
	XP_012935347.1	Normalized to IgG2b	2.06101	1	2.73135	0.25503	thioredoxin reductase 1, cytoplasmic isoform X1 [Aplysia californica]	FALSE	Aplysia californica	0.932
	XP_005098922.1	Normalized to IgG2b	4.83446	1	1.08757	0.255485	versiconal hemiacetal acetate esterase [Aplysia californica]	FALSE	Aplysia californica	1.163
	XP_012943078.1	Normalized to IgG2b	1.49744	1	7.90297	0.256294	spliceosome RNA helicase DDX39B [Aplysia californica]	FALSE	Aplysia californica	1.102
	NP_001191499.1	Normalized to IgG2b	1.49066	1	7.95322	0.257072	tubulin alpha-1 chain [Aplysia californica]	FALSE	Aplysia californica	0.866
	XP_005105701.1	Normalized to IgG2b	1.49832	1	7.62293	0.257412	uncharacterized protein LOC101862525 [Aplysia californica]	FALSE	Aplysia californica	0.803
	XP_005110066.2	Normalized to IgG2b	1.49579	1	7.52303	0.258246	PDZ and LIM domain protein 7 [Aplysia californica]	FALSE	Aplysia californica	0.927
	XP_005095871.1	Normalized to IgG2b	1.48227	1	7.90511	0.258512	mRNA export factor [Aplysia californica]	FALSE	Aplysia californica	1.085
	XP_012945721.1	Normalized to IgG2b	1.50061	1	7.31143	0.258574	mesocentin [Aplysia californica]	FALSE	Aplysia californica	0.917
	XP_035824041.1	Normalized to IgG2b	1.52664	1	6.56263	0.259011	mucin-5AC-like [Aplysia californica]	FALSE	Aplysia californica	0.835
	XP_012935520.1	Normalized to IgG2b	1.66219	1	4.44818	0.26027	collagen alpha-1(I) chain [Aplysia californica]	FALSE	Aplysia californica	1.492
	XP_012942603.1	Normalized to IgG2b	1.46345	1	7.93946	0.261168	adenylyl cyclase-associated protein 1 [Aplysia californica]	FALSE	Aplysia californica	0.798
	XP_005112795.1	Normalized to IgG2b	1.46638	1	7.77207	0.26145	enolase [Aplysia californica]	FALSE	Aplysia californica	0.835
	XP_012934761.1	Normalized to IgG2b	1.45397	1	7.98815	0.262391	trithorax group protein osa isoform X1 [Aplysia californica]	FALSE	Aplysia californica	0.296
	XP_035829147.1	Normalized to IgG2b	1.49203	1	6.70432	0.263108	uncharacterized protein LOC101852218 [Aplysia californica]	FALSE	Aplysia californica	1.226
	XP_005109627.1	Normalized to IgG2b	1.44817	1	7.99505	0.263242	lissencephaly-1 homolog [Aplysia californica]	FALSE	Aplysia californica	0.823
	XP_035827467.1	Normalized to IgG2b	1.47723	1	6.98984	0.26366	junctophilin-1 isoform X1 [Aplysia californica]	FALSE	Aplysia californica	1.194
	XP_012940421.1	Normalized to IgG2b	1.53749	1	5.41934	0.265981	titin isoform X1 [Aplysia californica]	FALSE	Aplysia californica	0.898
	XP_005104403.2	Normalized to IgG2b	1.43025	1	7.93482	0.266237	protein disulfide-isomerase [Aplysia californica]	FALSE	Aplysia californica	0.944
	XP_005089402.1	Normalized to IgG2b	1.42558	1	7.98325	0.266756	40S ribosomal protein S12 [Aplysia californica]	FALSE	Aplysia californica	0.919
	XP_005111857.2	Normalized to IgG2b	1.62644	1	4.19565	0.268237	tensin-1, partial [Aplysia californica]	FALSE	Aplysia californica	1.327
	XP_005090889.1	Normalized to IgG2b	1.45189	1	6.50668	0.270214	charged multivesicular body protein 1b [Aplysia californica]	FALSE	Aplysia californica	1.04
	XP_012938591.1	Normalized to IgG2b	1.40473	1	7.78758	0.270838	oxidoreductase HTATIP2 isoform X1 [Aplysia californica]	FALSE	Aplysia californica	1.064
	XP_005093096.1	Normalized to IgG2b	1.42172	1	7.18939	0.270985	eukaryotic translation initiation factor 1 [Aplysia californica]	FALSE	Aplysia californica	0.938
	XP_035829403.1	Normalized to IgG2b	2.0323	1	2.36705	0.271611	quinone oxidoreductase [Aplysia californica]	FALSE	Aplysia californica	1.116
	XP_035825185.1	Normalized to IgG2b	1.54981	1	4.68975	0.271752	alpha-actinin [Aplysia californica]	FALSE	Aplysia californica	0.879
	XP_005099949.1	Normalized to IgG2b	1.41816	1	6.49396	0.275408	vesicle-fusing ATPase isoform X1 [Aplysia californica]	FALSE	Aplysia californica	1.008
	XP_012935509.1	Normalized to IgG2b	1.58897	1	4.03566	0.275431	collagen alpha-1(I) chain [Aplysia californica]	FALSE	Aplysia californica	1.483
	XP_035829060.1	Normalized to IgG2b	1.38855	1	7.3269	0.275499	spectrin alpha chain [Aplysia californica]	FALSE	Aplysia californica	0.91
	XP_005102062.1	Normalized to IgG2b	4.54949	1	1.01561	0.276066	probable RNA polymerase II nuclear localization protein SLC7A6OS [Aplysia californica]	FALSE	Aplysia californica	1.879
	XP_012946700.1	Normalized to IgG2b	4.15185	1	1.07145	0.277234	talin-2, partial [Aplysia californica]	FALSE	Aplysia californica	0.715
	XP_035825575.1	Normalized to IgG2b	3.58657	1	1.18777	0.277708	elongation factor 1-delta [Aplysia californica]	FALSE	Aplysia californica	0.881
	XP_005104572.1	Normalized to IgG2b	1.37209	1	7.38136	0.277873	UV excision repair protein RAD23 homolog B [Aplysia californica]	FALSE	Aplysia californica	1.018
	XP_012942753.1	Normalized to IgG2b	1.47576	1	5.06578	0.278009	60S ribosomal protein L11 isoform X1 [Aplysia californica]	FALSE	Aplysia californica	0.882
	XP_035829772.1	Normalized to IgG2b	1.35663	1	7.91486	0.278025	tropomyosin-2 isoform X12 [Aplysia californica]	FALSE	Aplysia californica	0.81
	XP_005103405.1	Normalized to IgG2b	1.36656	1	7.37878	0.278778	T-complex protein 1 subunit zeta [Aplysia californica]	FALSE	Aplysia californica	0.807
	XP_005102778.2	Normalized to IgG2b	1.37124	1	7.10472	0.279371	GTPase IMAP family member 9 [Aplysia californica]	FALSE	Aplysia californica	1.293
	XP_005106755.1	Normalized to IgG2b	1.44372	1	5.4034	0.279541	triosephosphate isomerase [Aplysia californica]	FALSE	Aplysia californica	0.844
	XP_005109349.1	Normalized to IgG2b	1.34697	1	7.93182	0.279546	40S ribosomal protein S16 [Aplysia californica]	FALSE	Aplysia californica	0.878
	XP_012942283.1	Normalized to IgG2b	1.38187	1	6.63239	0.28025	snurportin-1 [Aplysia californica]	FALSE	Aplysia californica	0.799
	XP_012946529.1	Normalized to IgG2b	1.3577	1	7.09927	0.28159	glycogen phosphorylase, brain form [Aplysia californica]	FALSE	Aplysia californica	0.895
	XP_005090198.1	Normalized to IgG2b	1.35568	1	7.0979	0.281925	probable ATP-dependent RNA helicase DHX58 [Aplysia californica]	FALSE	Aplysia californica	1.089
	XP_012942527.1	Normalized to IgG2b	2.65554	1	1.51598	0.282078	uncharacterized protein LOC101852500 [Aplysia californica]	FALSE	Aplysia californica	0.805
	XP_005096165.1	Normalized to IgG2b	1.32857	1	7.99933	0.282338	malate dehydrogenase, mitochondrial isoform X1 [Aplysia californica]	FALSE	Aplysia californica	0.778
	XP_012940199.1	Normalized to IgG2b	1.32669	1	7.30367	0.2857	uncharacterized protein LOC101853471 [Aplysia californica]	FALSE	Aplysia californica	1.163
	XP_012938489.1	Normalized to IgG2b	1.35849	1	6.21119	0.286599	40S ribosomal protein S7 isoform X1 [Aplysia californica]	FALSE	Aplysia californica	0.889
	XP_012941980.1	Normalized to IgG2b	1.293	1	7.97245	0.288515	tubulin polymerization-promoting protein family member 2 [Aplysia californica]	FALSE	Aplysia californica	0.876
	XP_005089145.1	Normalized to IgG2b	1.2995	1	7.32964	0.290183	calcineurin subunit B type 1 [Aplysia californica]	FALSE	Aplysia californica	0.869
	XP_005090568.1	Normalized to IgG2b	1.29385	1	7.30566	0.291267	actin-related protein 3-A [Aplysia californica]	FALSE	Aplysia californica	0.953
	XP_035829183.1	Normalized to IgG2b	1.27548	1	7.47993	0.293655	LOW QUALITY PROTEIN: spectrin alpha chain-like [Aplysia californica]	FALSE	Aplysia californica	0.974
	XP_005099432.1	Normalized to IgG2b	1.25267	1	7.29439	0.29854	beta-centractin [Aplysia californica]	FALSE	Aplysia californica	0.878
	XP_005102053.3	Normalized to IgG2b	1.91844	1	2.00652	0.299919	galectin-4 [Aplysia californica]	FALSE	Aplysia californica	1.027
	XP_005111155.1	Normalized to IgG2b	1.23006	1	7.90061	0.300011	serine/threonine-protein phosphatase alpha-2 isoform [Aplysia californica]	FALSE	Aplysia californica	0.825
	XP_005090304.1	Normalized to IgG2b	1.2655	1	6.43525	0.300813	40S ribosomal protein S21 [Aplysia californica]	FALSE	Aplysia californica	0.736
	XP_005097514.1	Normalized to IgG2b	1.21699	1	7.9421	0.302254	T-complex protein 1 subunit eta [Aplysia californica]	FALSE	Aplysia californica	0.767
	NP_001191473.1	Normalized to IgG2b	1.29182	1	5.55751	0.302334	small G-protein [Aplysia californica]	FALSE	Aplysia californica	0.923
	XP_005109946.1	Normalized to IgG2b	1.29666	1	5.43587	0.302507	peptidyl-prolyl cis-trans isomerase [Aplysia californica]	FALSE	Aplysia californica	0.845
	XP_035828416.1	Normalized to IgG2b	1.26514	1	6.04363	0.303358	collagen alpha-3(VI) chain-like [Aplysia californica]	FALSE	Aplysia californica	0.971
	XP_012941966.1	Normalized to IgG2b	1.21472	1	7.59701	0.304088	uncharacterized protein LOC101853808 [Aplysia californica]	FALSE	Aplysia californica	1.082
	XP_012936236.1	Normalized to IgG2b	1.23158	1	6.75164	0.305055	programmed cell death 6-interacting protein [Aplysia californica]	FALSE	Aplysia californica	0.947
	XP_005108921.1	Normalized to IgG2b	2.81815	1	1.22916	0.305934	protein disulfide-isomerase A6 [Aplysia californica]	FALSE	Aplysia californica	0.715
	XP_005090825.1	Normalized to IgG2b	1.27538	1	5.34792	0.306855	40S ribosomal protein S9 [Aplysia californica]	FALSE	Aplysia californica	0.7
	XP_005110430.1	Normalized to IgG2b	1.27274	1	5.3923	0.306933	uncharacterized protein LOC101852515 [Aplysia californica]	FALSE	Aplysia californica	0.829
	XP_005102024.1	Normalized to IgG2b	1.30061	1	4.68947	0.308976	parathymosin [Aplysia californica]	FALSE	Aplysia californica	0.726
	XP_005109775.1	Normalized to IgG2b	1.35037	1	4.02539	0.309446	succinate--CoA ligase [ADP-forming] subunit beta, mitochondrial isoform X1 [Aplysia californica]	FALSE	Aplysia californica	0.692
	XP_005100668.2	Normalized to IgG2b	1.16926	1	7.9998	0.31107	fatty acid-binding protein, heart [Aplysia californica]	FALSE	Aplysia californica	0.861
	XP_005101543.1	Normalized to IgG2b	1.16888	1	7.89111	0.311561	far upstream element-binding protein 1 isoform X1 [Aplysia californica]	FALSE	Aplysia californica	0.924
	XP_005110572.1	Normalized to IgG2b	1.28897	1	4.62568	0.311618	ATP-dependent RNA helicase DDX3Y isoform X1 [Aplysia californica]	FALSE	Aplysia californica	1.111
	XP_012935611.1	Normalized to IgG2b	1.60567	1	2.44369	0.312414	26S proteasome non-ATPase regulatory subunit 12 [Aplysia californica]	FALSE	Aplysia californica	0.965
	XP_005091879.1	Normalized to IgG2b	1.29172	1	4.46446	0.313031	uncharacterized protein LOC101846193 [Aplysia californica]	FALSE	Aplysia californica	1.516
	XP_005095500.1	Normalized to IgG2b	1.15985	1	7.74097	0.313911	septin-7 isoform X1 [Aplysia californica]	FALSE	Aplysia californica	0.954
	WP_047149380.1	Normalized to IgG2b	1.25953	1	4.83059	0.314405	histone H3 [Proteobacteria]	FALSE	Proteobacteria	0.724
	XP_012944970.1	Normalized to IgG2b	1.21002	1	5.71985	0.315455	septin-2 [Aplysia californica]	FALSE	Aplysia californica	0.889
	XP_005089662.1	Normalized to IgG2b	1.14085	1	8	0.316641	uncharacterized protein LOC101849508 [Aplysia californica]	FALSE	Aplysia californica	0.943
	XP_035827603.1	Normalized to IgG2b	1.65165	1	2.20978	0.316924	3'(2'),5'-bisphosphate nucleotidase 1 [Aplysia californica]	FALSE	Aplysia californica	0.858
	XP_012934966.1	Normalized to IgG2b	1.45323	1	2.88021	0.317643	60S ribosomal protein L18 isoform X1 [Aplysia californica]	FALSE	Aplysia californica	0.759
	XP_005110600.1	Normalized to IgG2b	1.13753	1	7.7492	0.318273	T-complex protein 1 subunit beta [Aplysia californica]	FALSE	Aplysia californica	0.834
	XP_005104280.2	Normalized to IgG2b	1.45017	1	2.84312	0.319109	uncharacterized protein LOC101853874 [Aplysia californica]	FALSE	Aplysia californica	0.606
	XP_012938317.1	Normalized to IgG2b	3.2368	1	1.00873	0.321333	extended synaptotagmin-2 [Aplysia californica]	FALSE	Aplysia californica	0.828
	XP_005105453.1	Normalized to IgG2b	1.11312	1	7.83636	0.322845	protein transport protein Sec61 subunit alpha [Aplysia californica]	FALSE	Aplysia californica	0.87
	NP_001191557.1	Normalized to IgG2b	1.11683	1	6.5225	0.328165	synaptobrevin [Aplysia californica]	FALSE	Aplysia californica	0.803
	XP_035824164.1	Normalized to IgG2b	1.21448	1	4.14349	0.330305	collagen alpha-1(I) chain [Aplysia californica]	FALSE	Aplysia californica	1.395
	XP_035828504.1	Normalized to IgG2b	1.09559	1	5.85973	0.336478	calpain-5 [Aplysia californica]	FALSE	Aplysia californica	1.129
	XP_012939529.1	Normalized to IgG2b	1.56387	1	2.01467	0.336788	uncharacterized protein LOC101847733 [Aplysia californica]	FALSE	Aplysia californica	0.868
	XP_005109109.1	Normalized to IgG2b	1.15476	1	4.49325	0.336841	60S ribosomal protein L14 [Aplysia californica]	FALSE	Aplysia californica	0.895
	XP_005099863.1	Normalized to IgG2b	1.06877	1	6.63501	0.337425	caspase-3 [Aplysia californica]	FALSE	Aplysia californica	0.942
	XP_035829811.1	Normalized to IgG2b	1.03282	1	7.95143	0.339419	tropomyosin-2 isoform X20 [Aplysia californica]	FALSE	Aplysia californica	0.926
	XP_005093963.1	Normalized to IgG2b	1.03865	1	7.39293	0.340322	GTP-binding nuclear protein Ran [Aplysia californica]	FALSE	Aplysia californica	1.068
	XP_005093544.1	Normalized to IgG2b	1.06327	1	6.19069	0.341062	40S ribosomal protein S19 [Aplysia californica]	FALSE	Aplysia californica	0.89
	XP_005089073.1	Normalized to IgG2b	1.02516	1	7.89144	0.341331	tubulin-folding cofactor B [Aplysia californica]	FALSE	Aplysia californica	0.805
	XP_005098203.2	Normalized to IgG2b	1.0217	1	7.99873	0.341712	plastin-1 [Aplysia californica]	FALSE	Aplysia californica	1.023
	XP_012939151.1	Normalized to IgG2b	1.01848	1	7.80094	0.343155	myophilin [Aplysia californica]	FALSE	Aplysia californica	0.925
	XP_005108493.2	Normalized to IgG2b	2.62405	1	1.04817	0.343688	flotillin-2 [Aplysia californica]	FALSE	Aplysia californica	0.755
	XP_005091072.1	Normalized to IgG2b	2.42855	1	1.11622	0.344159	mediator of RNA polymerase II transcription subunit 18 [Aplysia californica]	FALSE	Aplysia californica	0.691
	XP_005100992.1	Normalized to IgG2b	1.13322	1	4.0098	0.346946	liver carboxylesterase 1F [Aplysia californica]	FALSE	Aplysia californica	1.195
	NP_001191401.1	Normalized to IgG2b	0.994029	1	7.91106	0.348274	calcium-independent protein kinase C [Aplysia californica]	FALSE	Aplysia californica	1.712
	XP_035827189.1	Normalized to IgG2b	0.993312	1	7.54358	0.349824	LOW QUALITY PROTEIN: myosin heavy chain, striated muscle [Aplysia californica]	FALSE	Aplysia californica	0.816
	XP_005090597.1	Normalized to IgG2b	1.34947	1	2.31549	0.35107	acetyl-CoA acetyltransferase, cytosolic [Aplysia californica]	FALSE	Aplysia californica	0.639
	XP_012941697.1	Normalized to IgG2b	0.96221	1	7.99304	0.355385	carbonic anhydrase 1 [Aplysia californica]	FALSE	Aplysia californica	1.214
	XP_012943562.1	Normalized to IgG2b	0.963259	1	7.88538	0.355516	pyruvate kinase PKM-like, partial [Aplysia californica]	FALSE	Aplysia californica	0.835
	XP_005106852.1	Normalized to IgG2b	0.985021	1	6.61741	0.355856	uncharacterized protein LOC101849233 [Aplysia californica]	FALSE	Aplysia californica	0.901
	XP_012944356.1	Normalized to IgG2b	0.964392	1	7.55322	0.356487	DIS3-like exonuclease 2 [Aplysia californica]	FALSE	Aplysia californica	1.2
	NP_001191581.1	Normalized to IgG2b	0.954567	1	7.86231	0.357659	endoplasmic reticulum chaperone BiP precursor [Aplysia californica]	FALSE	Aplysia californica	0.952
	XP_035827235.1	Normalized to IgG2b	0.95356	1	7.89052	0.357799	tubulin alpha-3 chain-like, partial [Aplysia californica]	FALSE	Aplysia californica	0.979
	XP_035827253.1	Normalized to IgG2b	1.31104	1	2.28796	0.357802	glycogen debranching enzyme [Aplysia californica]	FALSE	Aplysia californica	0.88
	XP_012945504.1	Normalized to IgG2b	0.945076	1	7.99797	0.359455	probable cytosol aminopeptidase [Aplysia californica]	FALSE	Aplysia californica	0.755
	XP_005105834.1	Normalized to IgG2b	1.97939	1	1.23271	0.359734	uncharacterized protein LOC101852646 [Aplysia californica]	FALSE	Aplysia californica	0.919
	XP_005107462.1	Normalized to IgG2b	1.03517	1	4.56619	0.35979	60S ribosomal protein L12 isoform X1 [Aplysia californica]	FALSE	Aplysia californica	0.848
	XP_005099308.1	Normalized to IgG2b	1.92364	1	1.26227	0.360726	adaptin ear-binding coat-associated protein 1 [Aplysia californica]	FALSE	Aplysia californica	1.19
	XP_012944142.1	Normalized to IgG2b	0.938462	1	7.99984	0.361046	rac guanine nucleotide exchange factor B [Aplysia californica]	FALSE	Aplysia californica	0.843
	XP_035826406.1	Normalized to IgG2b	0.938448	1	7.86511	0.361519	tropomodulin-1 [Aplysia californica]	FALSE	Aplysia californica	0.954
	XP_005113345.2	Normalized to IgG2b	1.01569	1	4.7936	0.361674	isocitrate dehydrogenase [NADP], mitochondrial [Aplysia californica]	FALSE	Aplysia californica	0.972
	XP_005106283.1	Normalized to IgG2b	1.33962	1	2.02079	0.365606	E3 ubiquitin-protein ligase MYLIP [Aplysia californica]	FALSE	Aplysia californica	0.474
	XP_005099053.1	Normalized to IgG2b	1.2095	1	2.42499	0.368518	proteasome subunit alpha type-6 [Aplysia californica]	FALSE	Aplysia californica	0.739
	XP_005104156.1	Normalized to IgG2b	0.922569	1	6.0543	0.373575	26S proteasome regulatory subunit 10B [Aplysia californica]	FALSE	Aplysia californica	0.971
	XP_035827263.1	Normalized to IgG2b	1.5034	1	1.54921	0.374333	four and a half LIM domains protein 2 [Aplysia californica]	FALSE	Aplysia californica	0.933
	XP_005095954.2	Normalized to IgG2b	0.880234	1	7.88145	0.375994	nucleoside diphosphate kinase B [Aplysia californica]	FALSE	Aplysia californica	0.892
	XP_005094317.1	Normalized to IgG2b	0.879901	1	7.62408	0.376988	alpha-aminoadipic semialdehyde dehydrogenase [Aplysia californica]	FALSE	Aplysia californica	0.9
	XP_012938699.1	Normalized to IgG2b	1.14092	1	2.49717	0.377708	calmodulin-beta [Aplysia californica]	FALSE	Aplysia californica	0.821
	XP_005094480.1	Normalized to IgG2b	0.873136	1	7.77394	0.378199	NHP2-like protein 1 [Aplysia californica]	FALSE	Aplysia californica	0.987
	XP_005092499.3	Normalized to IgG2b	1.05479	1	2.99197	0.380159	60S ribosomal protein L4 [Aplysia californica]	FALSE	Aplysia californica	0.892
	XP_005104704.2	Normalized to IgG2b	1.27833	1	1.8743	0.382173	hematopoietic prostaglandin D synthase [Aplysia californica]	FALSE	Aplysia californica	0.851
	XP_012940336.1	Normalized to IgG2b	0.932003	1	4.44989	0.383828	60S ribosomal protein L13a [Aplysia californica]	FALSE	Aplysia californica	1.132
	XP_005102887.1	Normalized to IgG2b	0.842728	1	7.96516	0.385572	jupiter microtubule associated homolog 1 [Aplysia californica]	FALSE	Aplysia californica	0.845
	XP_012946497.2	Normalized to IgG2b	0.839606	1	7.98544	0.386345	serine-rich adhesin for platelets [Aplysia californica]	FALSE	Aplysia californica	0.915
	XP_005112049.1	Normalized to IgG2b	0.839818	1	7.88937	0.386604	40S ribosomal protein S3 [Aplysia californica]	FALSE	Aplysia californica	0.958
	XP_005099366.1	Normalized to IgG2b	0.884149	1	5.37334	0.387389	myosin essential light chain, striated adductor muscle [Aplysia californica]	FALSE	Aplysia californica	0.906
	XP_035829508.1	Normalized to IgG2b	0.861332	1	6.20892	0.388022	collagen alpha-1(I) chain [Aplysia californica]	FALSE	Aplysia californica	1.077
	XP_005094844.1	Normalized to IgG2b	0.831519	1	7.97187	0.388577	asparagine--tRNA ligase, cytoplasmic [Aplysia californica]	FALSE	Aplysia californica	1.194
	XP_005106757.1	Normalized to IgG2b	0.873004	1	5.51498	0.389205	40S ribosomal protein S17 [Aplysia californica]	FALSE	Aplysia californica	0.862
	XP_012942557.1	Normalized to IgG2b	0.832417	1	7.10195	0.391493	universal stress protein in QAH/OAS sulfhydrylase 3'region [Aplysia californica]	FALSE	Aplysia californica	0.92
	XP_012939052.1	Normalized to IgG2b	0.82177	1	7.6432	0.392345	gelsolin isoform X1 [Aplysia californica]	FALSE	Aplysia californica	0.78
	CAA45015.1	Normalized to IgG2b	1.11961	1	2.18125	0.39296	catalytic subunit of protein kinase A [Aplysia californica]	FALSE	Aplysia californica	0.908
	XP_005098934.1	Normalized to IgG2b	0.822041	1	7.28358	0.39359	glyoxylate reductase/hydroxypyruvate reductase [Aplysia californica]	FALSE	Aplysia californica	0.961
	XP_005095836.1	Normalized to IgG2b	0.80738	1	7.94436	0.395312	26S proteasome non-ATPase regulatory subunit 1 [Aplysia californica]	FALSE	Aplysia californica	0.904
	XP_005109206.2	Normalized to IgG2b	0.826351	1	6.4794	0.395883	universal stress protein Slr1101 [Aplysia californica]	FALSE	Aplysia californica	1.003
	XP_005107736.2	Normalized to IgG2b	0.802027	1	7.31371	0.399003	UMP-CMP kinase 2 [Aplysia californica]	FALSE	Aplysia californica	0.724
	XP_005097705.1	Normalized to IgG2b	0.792873	1	7.88546	0.399584	transaldolase isoform X1 [Aplysia californica]	FALSE	Aplysia californica	1.018
	XP_005094586.1	Normalized to IgG2b	1.846	1	1.00027	0.403883	glutathione S-transferase omega-1 [Aplysia californica]	FALSE	Aplysia californica	0.729
	NP_001191665.1	Normalized to IgG2b	0.784189	1	7.28218	0.404155	ATP-dependent RNA helicase DDX5 [Aplysia californica]	FALSE	Aplysia californica	0.828
	XP_005100374.1	Normalized to IgG2b	1.04611	1	2.22839	0.404407	serine--tRNA ligase, cytoplasmic [Aplysia californica]	FALSE	Aplysia californica	0.918
	XP_035825606.1	Normalized to IgG2b	1.03112	1	2.28966	0.404971	40S ribosomal protein S10 isoform X1 [Aplysia californica]	FALSE	Aplysia californica	0.994
	XP_005105845.2	Normalized to IgG2b	0.950211	1	2.77925	0.406688	hemicentin-1 [Aplysia californica]	FALSE	Aplysia californica	1.033
	XP_005104863.1	Normalized to IgG2b	0.924644	1	2.93477	0.408619	lysosomal aspartic protease [Aplysia californica]	FALSE	Aplysia californica	0.864
	XP_012946440.1	Normalized to IgG2b	0.757573	1	7.94713	0.409609	V-type proton ATPase catalytic subunit A [Aplysia californica]	FALSE	Aplysia californica	0.865
	XP_005093432.1	Normalized to IgG2b	0.765069	1	7.28473	0.409656	uncharacterized protein LOC101845452 isoform X1 [Aplysia californica]	FALSE	Aplysia californica	0.998
	XP_005110968.1	Normalized to IgG2b	1.05935	1	2.037	0.409873	delta(14)-sterol reductase TM7SF2 [Aplysia californica]	FALSE	Aplysia californica	0.939
	XP_005094246.1	Normalized to IgG2b	0.755634	1	7.9862	0.410062	eukaryotic translation initiation factor 5A-1 [Aplysia californica]	FALSE	Aplysia californica	0.934
	XP_005110922.2	Normalized to IgG2b	0.769725	1	6.68407	0.410725	decapping and exoribonuclease protein [Aplysia californica]	FALSE	Aplysia californica	0.996
	XP_005103761.1	Normalized to IgG2b	0.7809	1	5.966	0.411058	RNA-binding protein lark isoform X1 [Aplysia californica]	FALSE	Aplysia californica	1.25
	XP_005113380.3	Normalized to IgG2b	0.750097	1	7.98205	0.41172	voltage-dependent anion-selective channel protein 2 [Aplysia californica]	FALSE	Aplysia californica	1.011
	XP_005093834.1	Normalized to IgG2b	0.742967	1	7.99938	0.413803	actin-related protein 2/3 complex subunit 1A isoform X1 [Aplysia californica]	FALSE	Aplysia californica	1.118
	XP_005099417.1	Normalized to IgG2b	1.29112	1	1.39527	0.414174	ubiquitin-conjugating enzyme E2-17 kDa isoform X1 [Aplysia californica]	FALSE	Aplysia californica	0.899
	XP_005095561.2	Normalized to IgG2b	0.738837	1	7.967	0.415147	baculoviral IAP repeat-containing protein 2 [Aplysia californica]	FALSE	Aplysia californica	1.23
	XP_005098401.1	Normalized to IgG2b	0.798009	1	4.67571	0.415297	microtubule-associated protein RP/EB family member 1 isoform X3 [Aplysia californica]	FALSE	Aplysia californica	0.969
	XP_005101893.2	Normalized to IgG2b	1.37855	1	1.25887	0.416286	uncharacterized protein LOC101857656 isoform X1 [Aplysia californica]	FALSE	Aplysia californica	0.578
	XP_005100500.1	Normalized to IgG2b	0.732345	1	7.97538	0.417092	cytochrome c oxidase subunit 5B, mitochondrial [Aplysia californica]	FALSE	Aplysia californica	1.066
	NP_001191648.1	Normalized to IgG2b	1.26014	1	1.39879	0.418112	estrogen receptor [Aplysia californica]	FALSE	Aplysia californica	1.547
	XP_005105828.1	Normalized to IgG2b	1.00389	1	2.07501	0.418623	60S ribosomal protein L15 [Aplysia californica]	FALSE	Aplysia californica	0.862
	XP_012943766.1	Normalized to IgG2b	0.958834	1	2.30342	0.418856	glutamine synthetase [Aplysia californica]	FALSE	Aplysia californica	0.975
	XP_005113003.1	Normalized to IgG2b	0.727818	1	7.62913	0.419567	elongation factor 1-alpha [Aplysia californica]	FALSE	Aplysia californica	1.007
	XP_005093297.1	Normalized to IgG2b	0.718655	1	7.89286	0.421547	cytochrome b-c1 complex subunit Rieske, mitochondrial [Aplysia californica]	FALSE	Aplysia californica	0.811
	XP_005105779.2	Normalized to IgG2b	0.713546	1	7.95417	0.422947	peroxisomal membrane protein PMP34 [Aplysia californica]	FALSE	Aplysia californica	0.924
	XP_005108862.1	Normalized to IgG2b	0.706432	1	7.99606	0.425048	alanine aminotransferase 2 [Aplysia californica]	FALSE	Aplysia californica	0.905
	XP_035824469.1	Normalized to IgG2b	0.739577	1	5.31372	0.426885	ribosome-binding protein 1 isoform X1 [Aplysia californica]	FALSE	Aplysia californica	0.819
	XP_005101113.1	Normalized to IgG2b	0.881808	1	2.56485	0.427458	26S proteasome regulatory subunit 6A-B [Aplysia californica]	FALSE	Aplysia californica	0.966
	XP_005107836.1	Normalized to IgG2b	1.46627	1	1.0761	0.428389	acyl-protein thioesterase 1 isoform X1 [Aplysia californica]	FALSE	Aplysia californica	1.145
	XP_005094185.1	Normalized to IgG2b	0.690884	1	7.77821	0.430638	fatty acid synthase [Aplysia californica]	FALSE	Aplysia californica	0.911
	XP_035826802.1	Normalized to IgG2b	0.711052	1	6.01785	0.431329	uncharacterized protein LOC101864076 [Aplysia californica]	FALSE	Aplysia californica	1.879
	XP_005112250.2	Normalized to IgG2b	1.28432	1	1.21121	0.433408	cytochrome P450 2H1 [Aplysia californica]	FALSE	Aplysia californica	0.768
	XP_012946370.1	Normalized to IgG2b	0.902217	1	2.20789	0.434231	dermatopontin-like [Aplysia californica]	FALSE	Aplysia californica	1.029
	XP_005092204.1	Normalized to IgG2b	0.680794	1	7.3294	0.435342	glycine--tRNA ligase [Aplysia californica]	FALSE	Aplysia californica	0.976
	XP_035829298.1	Normalized to IgG2b	1.1111	1	1.45761	0.435456	S-formylglutathione hydrolase isoform X2 [Aplysia californica]	FALSE	Aplysia californica	1.106
	XP_012936226.1	Normalized to IgG2b	0.674177	1	7.94409	0.435545	serine/threonine-protein phosphatase 2A 65 kDa regulatory subunit A alpha isoform [Aplysia californica]	FALSE	Aplysia californica	0.852
	XP_035827323.1	Normalized to IgG2b	0.682894	1	7.05722	0.435636	hypoxanthine-guanine phosphoribosyltransferase isoform X1 [Aplysia californica]	FALSE	Aplysia californica	1.008
	XP_035829835.1	Normalized to IgG2b	0.918957	1	2.0264	0.437777	uncharacterized protein LOC101860234 [Aplysia californica]	FALSE	Aplysia californica	1.007
	XP_005102298.1	Normalized to IgG2b	0.666772	1	7.9829	0.437866	putative aminopeptidase W07G4.4 [Aplysia californica]	FALSE	Aplysia californica	0.888
	NP_001243365.1	Normalized to IgG2b	0.687298	1	6.17616	0.437945	dynein light chain [Aplysia californica]	FALSE	Aplysia californica	0.958
	XP_005111295.1	Normalized to IgG2b	0.808075	1	2.85341	0.438015	26S proteasome regulatory subunit 7 [Aplysia californica]	FALSE	Aplysia californica	0.931
	XP_005090867.1	Normalized to IgG2b	0.701581	1	5.2452	0.438741	universal stress protein YxiE [Aplysia californica]	FALSE	Aplysia californica	0.961
	XP_012943569.1	Normalized to IgG2b	0.663615	1	7.67587	0.439826	pyruvate kinase PKM [Aplysia californica]	FALSE	Aplysia californica	0.916
	XP_005101932.1	Normalized to IgG2b	0.663167	1	7.53913	0.440406	uncharacterized protein LOC101846747 [Aplysia californica]	FALSE	Aplysia californica	1
	XP_012936501.1	Normalized to IgG2b	0.653554	1	7.81748	0.442749	polypyrimidine tract-binding protein 2 isoform X1 [Aplysia californica]	FALSE	Aplysia californica	0.946
	XP_005096370.1	Normalized to IgG2b	0.646567	1	7.99028	0.444605	annexin A13 [Aplysia californica]	FALSE	Aplysia californica	0.907
	XP_035825809.1	Normalized to IgG2b	0.803251	1	2.62247	0.444682	S-adenosylhomocysteine hydrolase-like protein 1 [Aplysia californica]	FALSE	Aplysia californica	0.895
	XP_005104428.1	Normalized to IgG2b	0.644758	1	7.98381	0.445237	AP-2 complex subunit mu [Aplysia californica]	FALSE	Aplysia californica	0.922
	XP_035828646.1	Normalized to IgG2b	0.650067	1	6.36169	0.449172	vinculin [Aplysia californica]	FALSE	Aplysia californica	0.931
	XP_035824876.1	Normalized to IgG2b	0.742474	1	2.91767	0.453861	uncharacterized protein LOC101864606 [Aplysia californica]	FALSE	Aplysia californica	0.851
	XP_012935978.2	Normalized to IgG2b	0.772221	1	2.55467	0.454309	actin-87E [Aplysia californica]	FALSE	Aplysia californica	1.249
	XP_005099088.1	Normalized to IgG2b	0.620741	1	7.58691	0.45468	probable glutathione S-transferase 7 [Aplysia californica]	FALSE	Aplysia californica	1.101
	XP_005106308.1	Normalized to IgG2b	0.842119	1	2.00322	0.455532	DNA damage-binding protein 1 isoform X1 [Aplysia californica]	FALSE	Aplysia californica	0.895
	XP_035826845.1	Normalized to IgG2b	0.663623	1	4.47487	0.456427	matrilin-2 isoform X1 [Aplysia californica]	FALSE	Aplysia californica	1.026
	XP_005101691.1	Normalized to IgG2b	0.789062	1	2.25586	0.4588	ATP synthase lipid-binding protein, mitochondrial [Aplysia californica]	FALSE	Aplysia californica	0.925
	XP_005109715.1	Normalized to IgG2b	1.28764	1	1.00336	0.459381	probable tRNA (uracil-O(2)-)-methyltransferase [Aplysia californica]	FALSE	Aplysia californica	0.796
	XP_005103610.1	Normalized to IgG2b	0.719741	1	2.92742	0.45996	pyruvate kinase PKM [Aplysia californica]	FALSE	Aplysia californica	0.93
	XP_005110015.1	Normalized to IgG2b	0.80755	1	2.01074	0.463248	glyoxalase domain-containing protein 4 [Aplysia californica]	FALSE	Aplysia californica	0.999
	XP_005098870.1	Normalized to IgG2b	0.59225	1	7.88115	0.463989	uncharacterized protein LOC101845692 isoform X1 [Aplysia californica]	FALSE	Aplysia californica	0.967
	XP_005112797.1	Normalized to IgG2b	0.611035	1	5.66396	0.465807	glyoxylate reductase/hydroxypyruvate reductase [Aplysia californica]	FALSE	Aplysia californica	1.047
	XP_005108569.1	Normalized to IgG2b	0.613673	1	5.20175	0.467561	histone H2B, gonadal [Aplysia californica]	FALSE	Aplysia californica	1.02
	XP_005097772.1	Normalized to IgG2b	0.859963	1	1.65297	0.468722	ATP synthase subunit g, mitochondrial [Aplysia californica]	FALSE	Aplysia californica	0.932
	XP_005106561.2	Normalized to IgG2b	0.686161	1	2.90392	0.470046	cytochrome c oxidase subunit 6A, mitochondrial [Aplysia californica]	FALSE	Aplysia californica	0.964
	XP_005113261.1	Normalized to IgG2b	0.602419	1	5.01689	0.472642	polyadenylate-binding protein 4-like [Aplysia californica]	FALSE	Aplysia californica	1.21
	NP_001191462.1	Normalized to IgG2b	0.747897	1	2.14573	0.472911	pannexin 10 [Aplysia californica]	FALSE	Aplysia californica	0.81
	XP_005107584.2	Normalized to IgG2b	0.563055	1	7.93169	0.4747	60S ribosomal protein L19 isoform X1 [Aplysia californica]	FALSE	Aplysia californica	0.827
	XP_005098802.2	Normalized to IgG2b	0.561689	1	7.9525	0.475164	60S ribosomal protein L38 [Aplysia californica]	FALSE	Aplysia californica	0.839
	XP_005096619.1	Normalized to IgG2b	0.562566	1	7.521	0.476033	dynein light chain Tctex-type 1 [Aplysia californica]	FALSE	Aplysia californica	0.946
	XP_005092980.1	Normalized to IgG2b	0.560386	1	7.51061	0.47689	heterogeneous nuclear ribonucleoprotein H [Aplysia californica]	FALSE	Aplysia californica	0.953
	XP_005107362.2	Normalized to IgG2b	0.555974	1	7.87836	0.477541	tubulin alpha-3 chain [Aplysia californica]	FALSE	Aplysia californica	0.931
	XP_005105887.2	Normalized to IgG2b	1.01979	1	1.15668	0.478053	uroporphyrinogen decarboxylase [Aplysia californica]	FALSE	Aplysia californica	0.846
	XP_035829086.1	Normalized to IgG2b	0.55838	1	6.80018	0.479948	Golgi resident protein GCP60 isoform X1 [Aplysia californica]	FALSE	Aplysia californica	1.03
	XP_012940093.1	Normalized to IgG2b	0.64405	1	2.96298	0.481607	complement C1q-like protein 3 [Aplysia californica]	FALSE	Aplysia californica	0.748
	XP_035829067.1	Normalized to IgG2b	0.544535	1	7.92505	0.481835	calcium-binding mitochondrial carrier protein SCaMC-2 isoform X1 [Aplysia californica]	FALSE	Aplysia californica	0.899
	XP_012934869.1	Normalized to IgG2b	0.551405	1	6.89456	0.482271	synaptic vesicle membrane protein VAT-1 homolog-like [Aplysia californica]	FALSE	Aplysia californica	1.034
	XP_005101650.1	Normalized to IgG2b	0.542073	1	7.98433	0.482643	N(G),N(G)-dimethylarginine dimethylaminohydrolase 1 isoform X1 [Aplysia californica]	FALSE	Aplysia californica	0.962
	XP_005107738.1	Normalized to IgG2b	0.936516	1	1.23871	0.484148	EH domain-containing protein 3 [Aplysia californica]	FALSE	Aplysia californica	1.228
	XP_035828457.1	Normalized to IgG2b	0.530867	1	7.99696	0.487028	Y-box factor homolog isoform X1 [Aplysia californica]	FALSE	Aplysia californica	0.82
	XP_035828715.1	Normalized to IgG2b	1.07676	1	1.00596	0.487421	uncharacterized protein LOC101856472 isoform X1 [Aplysia californica]	FALSE	Aplysia californica	0.837
	NP_001191451.1	Normalized to IgG2b	0.555553	1	4.84693	0.490598	vesicle-associated membrane protein/synaptobrevin-binding protein [Aplysia californica]	FALSE	Aplysia californica	0.924
	XP_005090703.1	Normalized to IgG2b	0.517962	1	7.88158	0.492499	D-3-phosphoglycerate dehydrogenase isoform X1 [Aplysia californica]	FALSE	Aplysia californica	0.894
	XP_012942006.1	Normalized to IgG2b	0.686838	1	2.04458	0.492755	uncharacterized protein LOC106012738 [Aplysia californica]	FALSE	Aplysia californica	1.26
	XP_035829444.1	Normalized to IgG2b	0.519889	1	7.13603	0.493828	uncharacterized protein LOC118479016 [Aplysia californica]	FALSE	Aplysia californica	1.007
	XP_005107358.1	Normalized to IgG2b	0.512646	1	7.99679	0.494369	elongation factor 1-beta [Aplysia californica]	FALSE	Aplysia californica	0.97
	XP_005103800.1	Normalized to IgG2b	0.512757	1	7.75452	0.494943	phosphoenolpyruvate carboxykinase [GTP] [Aplysia californica]	FALSE	Aplysia californica	1.048
	XP_005109205.1	Normalized to IgG2b	0.532534	1	5.52932	0.49528	CD209 antigen [Aplysia californica]	FALSE	Aplysia californica	1.135
	XP_012943902.1	Normalized to IgG2b	0.684968	1	1.9832	0.495549	small cardioactive peptides [Aplysia californica]	FALSE	Aplysia californica	0.795
	XP_012938795.1	Normalized to IgG2b	0.507859	1	7.54453	0.497511	cytoplasmic dynein 1 heavy chain 1 [Aplysia californica]	FALSE	Aplysia californica	0.954
	XP_035828902.1	Normalized to IgG2b	0.497688	1	7.95145	0.500659	ornithine aminotransferase, mitochondrial isoform X2 [Aplysia californica]	FALSE	Aplysia californica	0.654
	NP_001191469.1	Normalized to IgG2b	0.496817	1	7.94171	0.501047	neurocalcin [Aplysia californica]	FALSE	Aplysia californica	1.026
	XP_012936658.1	Normalized to IgG2b	0.505166	1	6.68447	0.501277	paladin [Aplysia californica]	FALSE	Aplysia californica	0.997
	XP_005101495.1	Normalized to IgG2b	0.575511	1	2.91955	0.504622	26S proteasome non-ATPase regulatory subunit 14 [Aplysia californica]	FALSE	Aplysia californica	0.993
	XP_035828478.1	Normalized to IgG2b	0.964722	1	1.00059	0.505639	IQ and ubiquitin-like domain-containing protein [Aplysia californica]	FALSE	Aplysia californica	0.479
	XP_005112631.1	Normalized to IgG2b	0.477101	1	7.97065	0.509349	glia maturation factor beta [Aplysia californica]	FALSE	Aplysia californica	0.992
	XP_012943412.1	Normalized to IgG2b	0.476688	1	7.99499	0.509469	MAP/microtubule affinity-regulating kinase 3 isoform X1 [Aplysia californica]	FALSE	Aplysia californica	0.874
	XP_005094915.1	Normalized to IgG2b	0.478535	1	7.65654	0.509515	calcyphosin-like protein [Aplysia californica]	FALSE	Aplysia californica	1.006
	NP_001191555.1	Normalized to IgG2b	0.477751	1	7.69883	0.509743	PKA type II regulatory subunit [Aplysia californica]	FALSE	Aplysia californica	0.961
	XP_005107542.1	Normalized to IgG2b	0.472921	1	7.91278	0.511297	peptide methionine sulfoxide reductase MsrA 1 isoform X1 [Aplysia californica]	FALSE	Aplysia californica	1.126
	XP_012944645.1	Normalized to IgG2b	0.470393	1	7.99945	0.51219	ubiquitin-like modifier-activating enzyme 6 [Aplysia californica]	FALSE	Aplysia californica	0.952
	XP_005092663.1	Normalized to IgG2b	0.850634	1	1.10172	0.514004	cerebellar degeneration-related protein 2 [Aplysia californica]	FALSE	Aplysia californica	1.087
	XP_005102616.1	Normalized to IgG2b	0.61188	1	2.01584	0.51543	heterogeneous nuclear ribonucleoprotein A1 [Aplysia californica]	FALSE	Aplysia californica	1.183
	XP_005113095.1	Normalized to IgG2b	0.857441	1	1.07091	0.516088	protein SET isoform X1 [Aplysia californica]	FALSE	Aplysia californica	0.65
	XP_005092342.1	Normalized to IgG2b	0.460014	1	7.9499	0.516869	cytochrome b-c1 complex subunit 2, mitochondrial isoform X1 [Aplysia californica]	FALSE	Aplysia californica	0.944
	XP_012945575.1	Normalized to IgG2b	0.451804	1	7.98133	0.520459	glutamate receptor 3 [Aplysia californica]	FALSE	Aplysia californica	0.887
	XP_005095594.1	Normalized to IgG2b	0.477215	1	4.90343	0.521017	40S ribosomal protein S24 isoform X2 [Aplysia californica]	FALSE	Aplysia californica	0.798
	XP_005102619.1	Normalized to IgG2b	0.469456	1	5.47122	0.521188	uncharacterized protein LOC101864404 isoform X1 [Aplysia californica]	FALSE	Aplysia californica	1.018
	XP_005097751.1	Normalized to IgG2b	0.736884	1	1.2728	0.521998	angiopoietin-2 [Aplysia californica]	FALSE	Aplysia californica	0.872
	XP_012946940.1	Normalized to IgG2b	0.793022	1	1.13273	0.522315	ras-like GTP-binding protein RHO isoform X1 [Aplysia californica]	FALSE	Aplysia californica	0.832
	XP_012945309.2	Normalized to IgG2b	0.586041	1	2.0001	0.523953	collagen alpha-2(IV) chain, partial [Aplysia californica]	FALSE	Aplysia californica	1.112
	XP_005088939.1	Normalized to IgG2b	0.566373	1	2.08094	0.527558	WD repeat-containing protein 54 [Aplysia californica]	FALSE	Aplysia californica	1.06
	XP_005110321.1	Normalized to IgG2b	0.436079	1	7.99948	0.527575	hydroxysteroid dehydrogenase-like protein 2 isoform X1 [Aplysia californica]	FALSE	Aplysia californica	0.994
	XP_012934614.1	Normalized to IgG2b	0.432305	1	7.01611	0.53183	LOW QUALITY PROTEIN: AP-2 complex subunit alpha-2 [Aplysia californica]	FALSE	Aplysia californica	0.928
	XP_012939692.1	Normalized to IgG2b	0.504555	1	2.75782	0.532837	uncharacterized protein LOC106012169 [Aplysia californica]	FALSE	Aplysia californica	0.528
	XP_005092505.1	Normalized to IgG2b	0.423109	1	7.73052	0.534239	serine/threonine-protein phosphatase 2B catalytic subunit alpha isoform isoform X1 [Aplysia californica]	FALSE	Aplysia californica	1.05
	XP_005092562.1	Normalized to IgG2b	0.605413	1	1.61255	0.534313	dynactin subunit 4 [Aplysia californica]	FALSE	Aplysia californica	1.143
	PXXXXX	Normalized to IgG2b	0.420753	1	7.98696	0.534763	Recombiant GFP sequence 88899 OS=Aequorea victoria GN=GFP PE=1 SV=1	FALSE	Aequorea victoria	1.029
	XP_005098193.1	Normalized to IgG2b	0.524838	1	2.23821	0.536998	V-type proton ATPase subunit C 1-A [Aplysia californica]	FALSE	Aplysia californica	0.952
	XP_005093011.2	Normalized to IgG2b	0.580341	1	1.70469	0.537408	complement C3 [Aplysia californica]	FALSE	Aplysia californica	1.043
	XP_005093093.2	Normalized to IgG2b	0.422337	1	6.29655	0.538747	3-oxoacyl-[acyl-carrier-protein] reductase FabG [Aplysia californica]	FALSE	Aplysia californica	1.056
	NP_001191556.1	Normalized to IgG2b	0.416371	1	7.17521	0.538832	Rab3 [Aplysia californica]	FALSE	Aplysia californica	0.996
	XP_005089974.1	Normalized to IgG2b	0.502692	1	2.48731	0.538933	fumarylacetoacetate hydrolase domain-containing protein 2 [Aplysia californica]	FALSE	Aplysia californica	0.707
	XP_012941389.2	Normalized to IgG2b	0.411586	1	7.70918	0.539766	tubulin alpha-1 chain, partial [Aplysia californica]	FALSE	Aplysia californica	0.973
	XP_005110307.1	Normalized to IgG2b	0.59301	1	1.53677	0.541902	calumenin isoform X1 [Aplysia californica]	FALSE	Aplysia californica	1.131
	XP_005107804.1	Normalized to IgG2b	0.403237	1	7.90213	0.543367	KH domain-containing, RNA-binding, signal transduction-associated protein 2 isoform X1 [Aplysia californica]	FALSE	Aplysia californica	0.972
	XP_035824530.1	Normalized to IgG2b	0.405753	1	7.29689	0.543594	coronin-2B [Aplysia californica]	FALSE	Aplysia californica	1.036
	XP_005105877.1	Normalized to IgG2b	0.412731	1	6.16997	0.543706	angiopoietin-2 [Aplysia californica]	FALSE	Aplysia californica	1.191
	NP_001191412.1	Normalized to IgG2b	0.464534	1	2.99329	0.544514	synapsin isoform 2.1 [Aplysia californica]	FALSE	Aplysia californica	1.018
	XP_012945400.1	Normalized to IgG2b	0.400657	1	7.91905	0.544591	tyrosine--tRNA ligase, cytoplasmic [Aplysia californica]	FALSE	Aplysia californica	0.948
	XP_005101408.1	Normalized to IgG2b	0.549988	1	1.70234	0.547018	V-type proton ATPase subunit H [Aplysia californica]	FALSE	Aplysia californica	1.255
	XP_005097638.1	Normalized to IgG2b	0.400262	1	6.35521	0.549028	fatty acid-binding protein, heart [Aplysia californica]	FALSE	Aplysia californica	0.837
	XP_005108025.1	Normalized to IgG2b	0.385836	1	7.69141	0.552455	GTP-binding protein 128up isoform X1 [Aplysia californica]	FALSE	Aplysia californica	0.929
	XP_005093097.1	Normalized to IgG2b	0.381643	1	7.99815	0.553904	stress-induced-phosphoprotein 1 [Aplysia californica]	FALSE	Aplysia californica	0.942
	XP_005112646.1	Normalized to IgG2b	0.380272	1	7.99879	0.554599	ubiquitin-conjugating enzyme E2 L3 [Aplysia californica]	FALSE	Aplysia californica	0.904
	XP_005099947.1	Normalized to IgG2b	0.539568	1	1.59093	0.55551	obg-like ATPase 1 [Aplysia californica]	FALSE	Aplysia californica	1.042
	XP_005095179.2	Normalized to IgG2b	0.37885	1	7.7265	0.55591	reticulon-3 isoform X1 [Aplysia californica]	FALSE	Aplysia californica	0.857
	XP_005090099.1	Normalized to IgG2b	0.660242	1	1.08843	0.556467	non-specific lipid-transfer protein [Aplysia californica]	FALSE	Aplysia californica	1.216
	XP_035829839.1	Normalized to IgG2b	0.399294	1	4.66204	0.557132	tropomyosin-1 isoform X33 [Aplysia californica]	FALSE	Aplysia californica	0.899
	XP_005105716.1	Normalized to IgG2b	0.381552	1	6.45446	0.557927	glutamate--cysteine ligase regulatory subunit isoform X1 [Aplysia californica]	FALSE	Aplysia californica	0.9
	XP_012939798.1	Normalized to IgG2b	0.379202	1	6.52365	0.558892	lethal(2) giant larvae protein homolog 1 isoform X1 [Aplysia californica]	FALSE	Aplysia californica	0.966
	XP_005113070.1	Normalized to IgG2b	0.437794	1	2.68699	0.560481	ras-related protein Rab-14 [Aplysia californica]	FALSE	Aplysia californica	0.992
	XP_005111542.1	Normalized to IgG2b	0.365559	1	7.99995	0.562187	probable methylmalonate-semialdehyde dehydrogenase [acylating], mitochondrial [Aplysia californica]	FALSE	Aplysia californica	0.937
	NP_001191532.1	Normalized to IgG2b	0.366627	1	7.70237	0.56226	Rac [Aplysia californica]	FALSE	Aplysia californica	0.936
	XP_005104278.1	Normalized to IgG2b	0.381882	1	5.10478	0.563124	fibrinogen C domain-containing protein 1-A [Aplysia californica]	FALSE	Aplysia californica	0.718
	XP_012943604.1	Normalized to IgG2b	0.366815	1	7.11157	0.563568	serine/threonine-protein phosphatase 2A 56 kDa regulatory subunit alpha isoform [Aplysia californica]	FALSE	Aplysia californica	1.14
	P41823.2	Normalized to IgG2b	0.363493	1	7.68511	0.563936	Synaptotagmin-1 [Aplysia californica]	FALSE	Aplysia californica	0.976
	XP_012939148.1	Normalized to IgG2b	0.431233	1	2.6465	0.56395	adenylosuccinate lyase [Aplysia californica]	FALSE	Aplysia californica	0.758
	XP_005099823.1	Normalized to IgG2b	0.635252	1	1.06368	0.565035	neuroglobin [Aplysia californica]	FALSE	Aplysia californica	1.126
	XP_005095419.1	Normalized to IgG2b	0.625617	1	1.07731	0.56613	AP-2 complex subunit sigma [Aplysia californica]	FALSE	Aplysia californica	0.93
	XP_012945067.1	Normalized to IgG2b	0.52417	1	1.45352	0.567588	uncharacterized protein LOC101849091 [Aplysia californica]	FALSE	Aplysia californica	0.822
	XP_012940959.1	Normalized to IgG2b	0.354522	1	7.86896	0.568289	isocitrate dehydrogenase [NAD] subunit beta, mitochondrial [Aplysia californica]	FALSE	Aplysia californica	0.995
	XP_005095117.1	Normalized to IgG2b	0.436096	1	2.28784	0.56931	aspartate--tRNA ligase, cytoplasmic [Aplysia californica]	FALSE	Aplysia californica	0.97
	XP_012945186.1	Normalized to IgG2b	0.351601	1	7.80266	0.569991	profilin [Aplysia californica]	FALSE	Aplysia californica	0.96
	XP_012940815.1	Normalized to IgG2b	0.352429	1	7.58711	0.570011	calmodulin-like protein 3 [Aplysia californica]	FALSE	Aplysia californica	1.022
	XP_005108543.1	Normalized to IgG2b	0.354732	1	7.00215	0.570188	elongation factor 2 [Aplysia californica]	FALSE	Aplysia californica	0.938
	XP_005091737.1	Normalized to IgG2b	0.355555	1	6.53838	0.571041	coiled-coil domain-containing protein 71 [Aplysia californica]	FALSE	Aplysia californica	1.314
	XP_005096212.1	Normalized to IgG2b	0.349645	1	7.69049	0.57128	putative oxidoreductase GLYR1 [Aplysia californica]	FALSE	Aplysia californica	1.069
	XP_005091870.1	Normalized to IgG2b	0.577885	1	1.15575	0.571784	PDZ domain-containing protein GIPC1 [Aplysia californica]	FALSE	Aplysia californica	0.845
	XP_005092362.1	Normalized to IgG2b	0.621563	1	1.02018	0.572855	26S proteasome non-ATPase regulatory subunit 11 [Aplysia californica]	FALSE	Aplysia californica	0.896
	XP_012944073.1	Normalized to IgG2b	0.338435	1	7.99249	0.57677	syntaxin-binding protein 1 [Aplysia californica]	FALSE	Aplysia californica	1.092
	XP_012943668.1	Normalized to IgG2b	0.337934	1	7.87334	0.577283	neuronal calcium sensor 2 [Aplysia californica]	FALSE	Aplysia californica	1.031
	XP_012940639.1	Normalized to IgG2b	0.337499	1	7.91924	0.577431	TOM1-like protein 2 isoform X1 [Aplysia californica]	FALSE	Aplysia californica	0.985
	XP_005110649.1	Normalized to IgG2b	0.344962	1	6.12935	0.577959	platelet-activating factor acetylhydrolase IB subunit gamma [Aplysia californica]	FALSE	Aplysia californica	0.916
	NP_001191632.1	Normalized to IgG2b	0.335852	1	7.74257	0.578701	guanine nucleotide-binding protein G(o) alpha subunit [Aplysia californica]	FALSE	Aplysia californica	0.941
	XP_005098119.1	Normalized to IgG2b	0.536675	1	1.20777	0.579562	heat shock 70 kDa protein cognate 5 [Aplysia californica]	FALSE	Aplysia californica	1.06
	XP_012934570.1	Normalized to IgG2b	0.384847	1	2.73355	0.582866	synaptotagmin-4 [Aplysia californica]	FALSE	Aplysia californica	0.951
	XP_005099233.1	Normalized to IgG2b	0.480732	1	1.42939	0.583331	UMP-CMP kinase [Aplysia californica]	FALSE	Aplysia californica	1.151
	XP_005091935.1	Normalized to IgG2b	0.326397	1	7.83528	0.583799	60S ribosomal protein L9 [Aplysia californica]	FALSE	Aplysia californica	0.912
	XP_005106601.1	Normalized to IgG2b	0.487779	1	1.37333	0.584102	xanthine dehydrogenase 1 isoform X3 [Aplysia californica]	FALSE	Aplysia californica	1.104
	XP_012944009.1	Normalized to IgG2b	0.568079	1	1.02463	0.586354	uncharacterized protein LOC101854447 [Aplysia californica]	FALSE	Aplysia californica	0.769
	XP_012940941.1	Normalized to IgG2b	0.410929	1	2.02206	0.586524	collagen alpha-5(IV) chain [Aplysia californica]	FALSE	Aplysia californica	0.956
	XP_005099940.1	Normalized to IgG2b	0.321062	1	7.92025	0.586664	phosphonoacetaldehyde hydrolase [Aplysia californica]	FALSE	Aplysia californica	1.011
	XP_005113030.1	Normalized to IgG2b	0.323175	1	7.30291	0.586755	major egg antigen [Aplysia californica]	FALSE	Aplysia californica	0.862
	XP_012942275.1	Normalized to IgG2b	0.323289	1	7.03338	0.587325	chloride intracellular channel protein 5 [Aplysia californica]	FALSE	Aplysia californica	1.002
	XP_012943967.1	Normalized to IgG2b	0.317945	1	8	0.588299	serine/threonine-protein phosphatase 2A 55 kDa regulatory subunit B alpha isoform [Aplysia californica]	FALSE	Aplysia californica	0.987
	XP_012944844.1	Normalized to IgG2b	0.31274	1	7.95383	0.591397	hydroxyacid-oxoacid transhydrogenase, mitochondrial [Aplysia californica]	FALSE	Aplysia californica	0.896
	XP_035825345.1	Normalized to IgG2b	0.314232	1	6.81224	0.593043	cathepsin L1 [Aplysia californica]	FALSE	Aplysia californica	0.994
	XP_005093610.1	Normalized to IgG2b	0.316487	1	5.92661	0.59435	aerolysin [Aplysia californica]	FALSE	Aplysia californica	0.874
	XP_005110498.2	Normalized to IgG2b	0.531528	1	1.03226	0.595838	V-type proton ATPase subunit E [Aplysia californica]	FALSE	Aplysia californica	0.801
	XP_012934794.2	Normalized to IgG2b	0.501819	1	1.1253	0.596605	serine/threonine-protein kinase PAK 2 [Aplysia californica]	FALSE	Aplysia californica	0.741
	XP_005110371.1	Normalized to IgG2b	0.380556	1	2.02198	0.599576	phosducin-like protein 3 [Aplysia californica]	FALSE	Aplysia californica	0.928
	XP_005091776.1	Normalized to IgG2b	0.298561	1	7.98243	0.599721	cartilage oligomeric matrix protein [Aplysia californica]	FALSE	Aplysia californica	1.117
	XP_005103578.2	Normalized to IgG2b	0.297338	1	7.95483	0.600507	solute carrier family 2, facilitated glucose transporter member 1 [Aplysia californica]	FALSE	Aplysia californica	0.857
	XP_035829685.1	Normalized to IgG2b	0.297181	1	7.96985	0.600574	heterogeneous nuclear ribonucleoprotein K isoform X1 [Aplysia californica]	FALSE	Aplysia californica	0.993
	XP_005110810.1	Normalized to IgG2b	0.382795	1	1.89888	0.602106	retinoic acid receptor RXR isoform X1 [Aplysia californica]	FALSE	Aplysia californica	0.96
	NP_001191607.1	Normalized to IgG2b	0.306455	1	5.06371	0.603419	ezrin/radixin/moesin [Aplysia californica]	FALSE	Aplysia californica	0.936
	XP_005106466.1	Normalized to IgG2b	0.289548	1	7.91295	0.60531	26S proteasome regulatory subunit 4 [Aplysia californica]	FALSE	Aplysia californica	0.93
	NP_001191478.1	Normalized to IgG2b	0.432212	1	1.3431	0.60536	abdominal ganglion neuropeptide R3-14 precursor [Aplysia californica]	FALSE	Aplysia californica	0.955
	XP_005106678.1	Normalized to IgG2b	0.361769	1	2.05039	0.607302	glutathione S-transferase 3 [Aplysia californica]	FALSE	Aplysia californica	1.148
	XP_005109535.1	Normalized to IgG2b	0.289731	1	6.6722	0.607871	MAP kinase-activated protein kinase 2 [Aplysia californica]	FALSE	Aplysia californica	0.993
	XP_012942797.1	Normalized to IgG2b	0.284934	1	6.83665	0.610393	collagen alpha-1(XXI) chain [Aplysia californica]	FALSE	Aplysia californica	1.269
	XP_005095936.1	Normalized to IgG2b	0.280206	1	7.75739	0.611374	ras-related protein Rab-7a [Aplysia californica]	FALSE	Aplysia californica	1.016
	XP_005092341.1	Normalized to IgG2b	0.348618	1	2.13023	0.611494	eukaryotic translation initiation factor 3 subunit D [Aplysia californica]	FALSE	Aplysia californica	0.84
	XP_005112292.1	Normalized to IgG2b	0.280102	1	7.47834	0.611977	uncharacterized protein LOC101846325 [Aplysia californica]	FALSE	Aplysia californica	2.05
	XP_035827179.1	Normalized to IgG2b	0.447614	1	1.15166	0.612257	transforming growth factor-beta-induced protein ig-h3 [Aplysia californica]	FALSE	Aplysia californica	0.734
	XP_012941242.1	Normalized to IgG2b	0.393349	1	1.37992	0.618228	ras-related protein Rab-13 [Aplysia californica]	FALSE	Aplysia californica	0.931
	NP_001191584.1	Normalized to IgG2b	0.424409	1	1.17414	0.618805	schistosomin-like precursor [Aplysia californica]	FALSE	Aplysia californica	1.055
	XP_012946024.1	Normalized to IgG2b	0.269032	1	7.44364	0.619042	universal stress protein in QAH/OAS sulfhydrylase 3'region [Aplysia californica]	FALSE	Aplysia californica	0.972
	XP_005095915.1	Normalized to IgG2b	0.437824	1	1.10346	0.619257	myosin regulatory light chain sqh [Aplysia californica]	FALSE	Aplysia californica	1.102
	XP_005103971.2	Normalized to IgG2b	0.264604	1	7.93611	0.620989	15-hydroxyprostaglandin dehydrogenase [NAD(+)] [Aplysia californica]	FALSE	Aplysia californica	0.966
	XP_005100621.2	Normalized to IgG2b	0.269774	1	5.83486	0.622588	uncharacterized protein LOC101858501 [Aplysia californica]	FALSE	Aplysia californica	1.134
	XP_005106815.1	Normalized to IgG2b	0.262072	1	7.65197	0.623142	RNA-binding protein Nova-1 isoform X1 [Aplysia californica]	FALSE	Aplysia californica	1.007
	XP_005097395.1	Normalized to IgG2b	0.262898	1	7.33705	0.623209	protein arginine N-methyltransferase 1 [Aplysia californica]	FALSE	Aplysia californica	1.189
	XP_012935266.1	Normalized to IgG2b	0.341979	1	1.80746	0.623317	uncharacterized protein LOC106011166 [Aplysia californica]	FALSE	Aplysia californica	1.014
	XP_005098823.1	Normalized to IgG2b	0.261755	1	7.491	0.623652	actin-related protein 2/3 complex subunit 2 [Aplysia californica]	FALSE	Aplysia californica	1.343
	XP_005092571.1	Normalized to IgG2b	0.270847	1	4.88371	0.625486	S-adenosylmethionine synthase [Aplysia californica]	FALSE	Aplysia californica	1.033
	XP_005096036.1	Normalized to IgG2b	0.430616	1	1.05031	0.625989	probable serine carboxypeptidase CPVL [Aplysia californica]	FALSE	Aplysia californica	1.294
	XP_035826778.1	Normalized to IgG2b	0.266104	1	5.36293	0.626518	uncharacterized protein LOC118478025 [Aplysia californica]	FALSE	Aplysia californica	1.027
	XP_005103069.1	Normalized to IgG2b	0.257505	1	6.98704	0.627461	peroxiredoxin-5, mitochondrial [Aplysia californica]	FALSE	Aplysia californica	1.046
	XP_005092762.1	Normalized to IgG2b	0.254967	1	7.76713	0.62761	guanine nucleotide-binding protein G(s) subunit alpha [Aplysia californica]	FALSE	Aplysia californica	1.1
	XP_005104583.3	Normalized to IgG2b	0.25138	1	7.82386	0.629905	uncharacterized protein LOC101864002 [Aplysia californica]	FALSE	Aplysia californica	1.105
	XP_005089485.1	Normalized to IgG2b	0.251472	1	6.28143	0.63313	synaptobrevin homolog YKT6 [Aplysia californica]	FALSE	Aplysia californica	0.963
	XP_005109966.1	Normalized to IgG2b	0.245935	1	7.82565	0.633578	PITH domain-containing protein CG6153 [Aplysia californica]	FALSE	Aplysia californica	0.995
	XP_005104186.2	Normalized to IgG2b	0.25779	1	4.63474	0.634867	alpha-2-macroglobulin [Aplysia californica]	FALSE	Aplysia californica	0.83
	XP_012943262.1	Normalized to IgG2b	0.245003	1	7.31838	0.63513	myophilin, partial [Aplysia californica]	FALSE	Aplysia californica	1.026
	XP_005109881.1	Normalized to IgG2b	0.352042	1	1.37607	0.635559	uncharacterized protein LOC101861691 [Aplysia californica]	FALSE	Aplysia californica	0.685
	XP_035824705.1	Normalized to IgG2b	0.241996	1	7.67451	0.636528	echinoderm microtubule-associated protein-like 2 [Aplysia californica]	FALSE	Aplysia californica	0.918
	XP_012941291.1	Normalized to IgG2b	0.241757	1	7.72631	0.636603	LIM and SH3 domain protein 1 [Aplysia californica]	FALSE	Aplysia californica	1.179
	XP_005104299.1	Normalized to IgG2b	0.233418	1	7.99259	0.641957	protein NipSnap isoform X1 [Aplysia californica]	FALSE	Aplysia californica	0.961
	XP_005094708.2	Normalized to IgG2b	0.232061	1	7.99849	0.642904	fermitin family homolog 2 [Aplysia californica]	FALSE	Aplysia californica	0.972
	XP_005110246.3	Normalized to IgG2b	0.232625	1	7.63479	0.643107	ATP-dependent 6-phosphofructokinase [Aplysia californica]	FALSE	Aplysia californica	0.959
	XP_005107048.1	Normalized to IgG2b	0.231615	1	7.99106	0.643231	required for excision 1-B domain-containing protein [Aplysia californica]	FALSE	Aplysia californica	1.011
	NP_001191508.1	Normalized to IgG2b	0.232034	1	7.61349	0.64356	glutathione peroxidase [Aplysia californica]	FALSE	Aplysia californica	1.029
	XP_005107352.1	Normalized to IgG2b	0.230975	1	7.92188	0.643793	F-actin-capping protein subunit alpha [Aplysia californica]	FALSE	Aplysia californica	1.018
	NP_001267755.1	Normalized to IgG2b	0.231717	1	7.26784	0.64441	glyceraldehyde-3-phosphate dehydrogenase-like [Aplysia californica]	FALSE	Aplysia californica	1.071
	XP_005095010.1	Normalized to IgG2b	0.384237	1	1.0099	0.645917	squalene synthase [Aplysia californica]	FALSE	Aplysia californica	0.892
	XP_012938115.1	Normalized to IgG2b	0.227788	1	7.60529	0.646582	dynactin subunit 1 isoform X1 [Aplysia californica]	FALSE	Aplysia californica	0.78
	NP_001191642.1	Normalized to IgG2b	0.227025	1	7.85773	0.646706	ubiquitin-conjugating enzyme E2N [Aplysia californica]	FALSE	Aplysia californica	0.873
	XP_012938713.2	Normalized to IgG2b	0.226506	1	7.78652	0.647193	uncharacterized protein LOC101848113 [Aplysia californica]	FALSE	Aplysia californica	0.937
	XP_005094526.1	Normalized to IgG2b	0.382191	1	1.00011	0.64749	lamin-B1 [Aplysia californica]	FALSE	Aplysia californica	1.164
	XP_012942826.1	Normalized to IgG2b	0.238571	1	4.50931	0.648054	ficolin-1, partial [Aplysia californica]	FALSE	Aplysia californica	1.193
	XP_005089404.1	Normalized to IgG2b	0.223604	1	7.80893	0.649242	S-phase kinase-associated protein 1 [Aplysia californica]	FALSE	Aplysia californica	1.003
	XP_005105942.1	Normalized to IgG2b	0.22062	1	7.94498	0.651189	polypyrimidine tract-binding protein 3 isoform X1 [Aplysia californica]	FALSE	Aplysia californica	1.038
	XP_005098796.1	Normalized to IgG2b	0.219601	1	7.78682	0.652182	ependymin-related protein 1 [Aplysia californica]	FALSE	Aplysia californica	1.022
	XP_005106142.1	Normalized to IgG2b	0.221806	1	6.72663	0.652557	beta carbonic anhydrase 1 [Aplysia californica]	FALSE	Aplysia californica	1.006
	XP_005101443.2	Normalized to IgG2b	0.268504	1	2.1357	0.653053	arsenite methyltransferase [Aplysia californica]	FALSE	Aplysia californica	0.755
	XP_005113074.1	Normalized to IgG2b	0.225675	1	5.29107	0.653716	uncharacterized protein LOC101849429 [Aplysia californica]	FALSE	Aplysia californica	0.984
	XP_005103514.1	Normalized to IgG2b	0.21552	1	7.75837	0.655223	adenosylhomocysteinase A [Aplysia californica]	FALSE	Aplysia californica	1.047
	XP_005092365.1	Normalized to IgG2b	0.257091	1	2.3615	0.655576	proteasome subunit alpha type-4 [Aplysia californica]	FALSE	Aplysia californica	1.022
	XP_005097440.3	Normalized to IgG2b	0.214261	1	7.51794	0.65655	FERM domain-containing protein 5 isoform X1 [Aplysia californica]	FALSE	Aplysia californica	1.025
	XP_005094896.1	Normalized to IgG2b	0.212406	1	7.81609	0.65744	uncharacterized protein LOC101855243 [Aplysia californica]	FALSE	Aplysia californica	1.112
	XP_005109584.1	Normalized to IgG2b	0.202971	1	7.99514	0.6643	F-actin-capping protein subunit beta [Aplysia californica]	FALSE	Aplysia californica	1.025
	XP_012937213.1	Normalized to IgG2b	0.204029	1	6.738	0.665668	tensin-1 isoform X1 [Aplysia californica]	FALSE	Aplysia californica	1.246
	XP_035825917.1	Normalized to IgG2b	0.203963	1	6.71035	0.665774	arginine kinase isoform X2 [Aplysia californica]	FALSE	Aplysia californica	0.915
	XP_035824040.1	Normalized to IgG2b	0.200883	1	7.9738	0.665937	SCO-spondin-like [Aplysia californica]	FALSE	Aplysia californica	0.934
	XP_005105454.1	Normalized to IgG2b	0.198896	1	6.83098	0.669406	gelsolin-like protein 2 [Aplysia californica]	FALSE	Aplysia californica	1.027
	XP_005093336.1	Normalized to IgG2b	0.195224	1	7.89385	0.670458	GDP-L-fucose synthase [Aplysia californica]	FALSE	Aplysia californica	1.133
	XP_012945119.1	Normalized to IgG2b	0.316582	1	1.02628	0.671782	myosin light chain kinase 3 [Aplysia californica]	FALSE	Aplysia californica	0.753
	XP_035827028.1	Normalized to IgG2b	0.317885	1	1.00888	0.672501	hydroxymethylglutaryl-CoA lyase, mitochondrial [Aplysia californica]	FALSE	Aplysia californica	1.15
	XP_005099490.1	Normalized to IgG2b	0.251644	1	1.60392	0.676152	ADP-ribosylation factor-like protein 1 [Aplysia californica]	FALSE	Aplysia californica	0.97
	XP_035827305.1	Normalized to IgG2b	0.186531	1	6.63163	0.679512	14-3-3 protein beta/alpha-like [Aplysia californica]	FALSE	Aplysia californica	0.978
	XP_005106766.1	Normalized to IgG2b	0.182247	1	7.77909	0.681018	uncharacterized protein ZK1073.1 isoform X1 [Aplysia californica]	FALSE	Aplysia californica	0.942
	XP_005096445.1	Normalized to IgG2b	0.208457	1	2.67817	0.682426	dynactin subunit 2 isoform X1 [Aplysia californica]	FALSE	Aplysia californica	0.904
	XP_012945859.1	Normalized to IgG2b	0.173653	1	7.97596	0.687874	linear gramicidin synthase subunit C [Aplysia californica]	FALSE	Aplysia californica	1.132
	XP_035824719.1	Normalized to IgG2b	0.173748	1	7.83206	0.687992	puromycin-sensitive aminopeptidase isoform X1 [Aplysia californica]	FALSE	Aplysia californica	1.082
	XP_012943911.1	Normalized to IgG2b	0.258983	1	1.20049	0.688482	ubiquitin carboxyl-terminal hydrolase 5 [Aplysia californica]	FALSE	Aplysia californica	0.99
	XP_005103717.2	Normalized to IgG2b	0.210163	1	2.049	0.690683	uncharacterized protein LOC101861750 [Aplysia californica]	FALSE	Aplysia californica	1.013
	XP_005099501.2	Normalized to IgG2b	0.173465	1	6.32425	0.690819	troponin I [Aplysia californica]	FALSE	Aplysia californica	1.015
	XP_005089385.1	Normalized to IgG2b	0.191707	1	2.93233	0.691739	dual specificity mitogen-activated protein kinase kinase 1 isoform X1 [Aplysia californica]	FALSE	Aplysia californica	1.104
	XP_005097025.1	Normalized to IgG2b	0.233619	1	1.44817	0.691804	enhancer of rudimentary homolog [Aplysia californica]	FALSE	Aplysia californica	1.016
	XP_012939758.1	Normalized to IgG2b	0.17394	1	5.54603	0.692292	vitellogenin-4, partial [Aplysia californica]	FALSE	Aplysia californica	1.208
	XP_035825971.1	Normalized to IgG2b	0.166842	1	7.57404	0.694236	kinesin-like protein unc-104 [Aplysia californica]	FALSE	Aplysia californica	0.916
	XP_005108638.1	Normalized to IgG2b	0.165626	1	7.87828	0.694861	60S ribosomal protein L10 [Aplysia californica]	FALSE	Aplysia californica	0.878
	XP_005109762.1	Normalized to IgG2b	0.165806	1	7.25263	0.695617	ribose-phosphate pyrophosphokinase 1 [Aplysia californica]	FALSE	Aplysia californica	1.044
	XP_012944809.1	Normalized to IgG2b	0.254309	1	1.09777	0.696534	tripartite motif-containing protein 2 [Aplysia californica]	FALSE	Aplysia californica	1.134
	XP_005090623.1	Normalized to IgG2b	0.16364	1	7.85537	0.696617	cystatin-A1 isoform X1 [Aplysia californica]	FALSE	Aplysia californica	1.037
	XP_005101546.1	Normalized to IgG2b	0.184798	1	2.92158	0.69701	protein BTR1 isoform X3 [Aplysia californica]	FALSE	Aplysia californica	0.942
	XP_005090378.1	Normalized to IgG2b	0.164907	1	6.77217	0.697203	synembryn-A [Aplysia californica]	FALSE	Aplysia californica	0.945
	XP_035827695.1	Normalized to IgG2b	0.201591	1	2.00516	0.697301	DIS3-like exonuclease 2, partial [Aplysia californica]	FALSE	Aplysia californica	0.971
	XP_005091247.1	Normalized to IgG2b	0.228423	1	1.36177	0.698099	magnesium-dependent phosphatase 1 [Aplysia californica]	FALSE	Aplysia californica	1.179
	XP_012945016.1	Normalized to IgG2b	0.161529	1	7.59474	0.698824	collagen alpha-6(VI) chain [Aplysia californica]	FALSE	Aplysia californica	1.095
	XP_005102325.1	Normalized to IgG2b	0.160401	1	7.87852	0.699428	probable pyruvate dehydrogenase E1 component subunit alpha, mitochondrial [Aplysia californica]	FALSE	Aplysia californica	0.885
	XP_005106668.1	Normalized to IgG2b	0.193268	1	2.18568	0.699897	26S proteasome non-ATPase regulatory subunit 6 [Aplysia californica]	FALSE	Aplysia californica	0.989
	XP_005098012.1	Normalized to IgG2b	0.161195	1	7.05392	0.699944	heat shock cognate 71 kDa protein [Aplysia californica]	FALSE	Aplysia californica	0.987
	XP_012938590.1	Normalized to IgG2b	0.159825	1	6.72155	0.701716	vicilin-like seed storage protein At2g18540 [Aplysia californica]	FALSE	Aplysia californica	1.012
	XP_005097885.1	Normalized to IgG2b	0.16013	1	6.33433	0.702185	pyruvate dehydrogenase E1 component subunit beta, mitochondrial [Aplysia californica]	FALSE	Aplysia californica	1.049
	XP_005097360.1	Normalized to IgG2b	0.16142	1	5.60739	0.702714	inorganic pyrophosphatase [Aplysia californica]	FALSE	Aplysia californica	1.093
	XP_005111398.1	Normalized to IgG2b	0.206794	1	1.62079	0.702793	nucleolin isoform X1 [Aplysia californica]	FALSE	Aplysia californica	0.991
	XP_012939327.1	Normalized to IgG2b	0.216173	1	1.41218	0.703529	caprin-1 [Aplysia californica]	FALSE	Aplysia californica	0.843
	XP_005089238.1	Normalized to IgG2b	0.223083	1	1.27994	0.704591	succinate--CoA ligase [ADP/GDP-forming] subunit alpha, mitochondrial isoform X1 [Aplysia californica]	FALSE	Aplysia californica	0.9
	XP_005095278.1	Normalized to IgG2b	0.23491	1	1.13027	0.705048	rab GTPase-activating protein 1 isoform X1 [Aplysia californica]	FALSE	Aplysia californica	1.071
	5O87_A	Normalized to IgG2b	0.157442	1	5.6607	0.706047	unnamed protein product [Aplysia californica]	FALSE	Aplysia californica	0.787
	XP_012944637.1	Normalized to IgG2b	0.160291	1	4.03346	0.709189	microtubule-associated protein futsch isoform X1 [Aplysia californica]	FALSE	Aplysia californica	1.063
	XP_012940155.1	Normalized to IgG2b	0.219587	1	1.11733	0.714333	coiled-coil domain-containing protein 181 [Aplysia californica]	FALSE	Aplysia californica	1.138
	XP_005101948.2	Normalized to IgG2b	0.147824	1	5.62326	0.714741	GDP-mannose 4,6 dehydratase [Aplysia californica]	FALSE	Aplysia californica	1.023
	XP_035826039.1	Normalized to IgG2b	0.144072	1	7.50944	0.714774	uncharacterized protein LOC101856186 [Aplysia californica]	FALSE	Aplysia californica	0.934
	XP_012937340.1	Normalized to IgG2b	0.163062	1	2.33893	0.720339	enoyl-CoA hydratase, mitochondrial [Aplysia californica]	FALSE	Aplysia californica	0.967
	XP_035826972.1	Normalized to IgG2b	0.159187	1	2.57678	0.720622	calcium-transporting ATPase sarcoplasmic/endoplasmic reticulum type [Aplysia californica]	FALSE	Aplysia californica	1.104
	XP_005109585.1	Normalized to IgG2b	0.136443	1	7.99148	0.721439	6-phosphogluconate dehydrogenase, decarboxylating [Aplysia californica]	FALSE	Aplysia californica	1.089
	XP_005103005.2	Normalized to IgG2b	0.136007	1	6.94516	0.723268	PDZ and LIM domain protein 7 [Aplysia californica]	FALSE	Aplysia californica	1.018
	XP_012941579.1	Normalized to IgG2b	0.134313	1	7.97762	0.72353	twitchin [Aplysia californica]	FALSE	Aplysia californica	0.936
	XP_035829756.1	Normalized to IgG2b	0.141932	1	4.47569	0.723559	tropomyosin isoform X6 [Aplysia californica]	FALSE	Aplysia californica	1.363
	XP_005106832.2	Normalized to IgG2b	0.134501	1	7.79843	0.723561	heterogeneous nuclear ribonucleoprotein L isoform X2 [Aplysia californica]	FALSE	Aplysia californica	1.053
	XP_012935031.1	Normalized to IgG2b	0.135278	1	6.02952	0.725587	far upstream element-binding protein 2 isoform X1 [Aplysia californica]	FALSE	Aplysia californica	0.916
	XP_005110073.1	Normalized to IgG2b	0.131861	1	7.64528	0.726345	ATP-citrate synthase isoform X1 [Aplysia californica]	FALSE	Aplysia californica	0.95
	XP_005111860.1	Normalized to IgG2b	0.130728	1	7.57804	0.727551	peflin [Aplysia californica]	FALSE	Aplysia californica	0.981
	NP_001297416.1	Normalized to IgG2b	0.134512	1	5.38803	0.727766	histone H1.2-like [Aplysia californica]	FALSE	Aplysia californica	0.806
	XP_005107539.1	Normalized to IgG2b	0.129082	1	7.76458	0.728959	26S proteasome non-ATPase regulatory subunit 3 [Aplysia californica]	FALSE	Aplysia californica	1.145
	XP_012945250.1	Normalized to IgG2b	0.12886	1	7.60338	0.72938	malignant T-cell-amplified sequence 1 isoform X1 [Aplysia californica]	FALSE	Aplysia californica	0.89
	XP_005100229.1	Normalized to IgG2b	0.171073	1	1.49918	0.730607	COP9 signalosome complex subunit 6 [Aplysia californica]	FALSE	Aplysia californica	0.998
	XP_005105059.2	Normalized to IgG2b	0.130549	1	5.53138	0.73126	RNA-binding protein Musashi homolog 2 [Aplysia californica]	FALSE	Aplysia californica	0.973
	XP_005092474.1	Normalized to IgG2b	0.14703	1	2.27281	0.734334	leukocyte elastase inhibitor isoform X1 [Aplysia californica]	FALSE	Aplysia californica	1.136
	XP_012944719.1	Normalized to IgG2b	0.122614	1	7.24134	0.736181	basement membrane-specific heparan sulfate proteoglycan core protein [Aplysia californica]	FALSE	Aplysia californica	0.934
	XP_005105197.1	Normalized to IgG2b	0.17827	1	1.14696	0.738324	amidophosphoribosyltransferase isoform X1 [Aplysia californica]	FALSE	Aplysia californica	1.04
	XP_012940482.1	Normalized to IgG2b	0.183102	1	1.03692	0.740579	heat shock protein 83 [Aplysia californica]	FALSE	Aplysia californica	0.883
	XP_005103140.1	Normalized to IgG2b	0.119022	1	6.00637	0.741858	40S ribosomal protein S15 [Aplysia californica]	FALSE	Aplysia californica	1.313
	XP_012944580.1	Normalized to IgG2b	0.174298	1	1.09212	0.743505	cullin-associated NEDD8-dissociated protein 1 [Aplysia californica]	FALSE	Aplysia californica	0.934
	XP_012940837.1	Normalized to IgG2b	0.113933	1	7.99085	0.744406	density-regulated protein homolog [Aplysia californica]	FALSE	Aplysia californica	1.063
	XP_012941340.1	Normalized to IgG2b	0.135308	1	2.26523	0.744564	hepatocyte growth factor-regulated tyrosine kinase substrate isoform X1 [Aplysia californica]	FALSE	Aplysia californica	0.977
	XP_005104243.2	Normalized to IgG2b	0.166002	1	1.17702	0.745357	ras-related protein Rab-21 [Aplysia californica]	FALSE	Aplysia californica	1.162
	XP_012937173.2	Normalized to IgG2b	0.146503	1	1.58014	0.747097	ena/VASP-like protein [Aplysia californica]	FALSE	Aplysia californica	0.778
	XP_005105294.1	Normalized to IgG2b	0.111526	1	6.72828	0.74858	glucose-6-phosphate isomerase isoform X1 [Aplysia californica]	FALSE	Aplysia californica	0.955
	XP_012946232.1	Normalized to IgG2b	0.11001	1	6.96208	0.749894	1,4-alpha-glucan-branching enzyme [Aplysia californica]	FALSE	Aplysia californica	0.98
	XP_012942063.1	Normalized to IgG2b	0.10912	1	7.63542	0.750029	aquaporin AQPAe.a [Aplysia californica]	FALSE	Aplysia californica	0.943
	NP_001191459.1	Normalized to IgG2b	0.10823	1	7.83078	0.750793	kinesin heavy chain 1 [Aplysia californica]	FALSE	Aplysia californica	0.982
	XP_012942981.1	Normalized to IgG2b	0.108592	1	5.84817	0.753235	myophilin [Aplysia californica]	FALSE	Aplysia californica	1.122
	XP_012938302.1	Normalized to IgG2b	0.119963	1	2.78299	0.753589	ubiquitin carboxyl-terminal hydrolase 14 [Aplysia californica]	FALSE	Aplysia californica	1.037
	XP_005107604.1	Normalized to IgG2b	0.1051	1	7.38803	0.754779	60S ribosomal protein L5 [Aplysia californica]	FALSE	Aplysia californica	0.926
	XP_012945772.1	Normalized to IgG2b	0.123798	1	2.22221	0.755554	slit homolog 3 protein [Aplysia californica]	FALSE	Aplysia californica	0.939
	XP_005104751.1	Normalized to IgG2b	0.103482	1	7.79975	0.756142	vigilin [Aplysia californica]	FALSE	Aplysia californica	0.972
	XP_005098845.1	Normalized to IgG2b	0.115538	1	2.96816	0.756555	dye-decolorizing peroxidase YfeX [Aplysia californica]	FALSE	Aplysia californica	1.016
	XP_005108216.1	Normalized to IgG2b	0.102811	1	6.72235	0.758219	mitogen-activated protein kinase 1 [Aplysia californica]	FALSE	Aplysia californica	1.056
	XP_012944519.2	Normalized to IgG2b	0.101251	1	7.86849	0.758615	ethanolamine kinase 1 [Aplysia californica]	FALSE	Aplysia californica	0.969
	XP_012941147.1	Normalized to IgG2b	0.102138	1	5.95511	0.760193	transgelin-2, partial [Aplysia californica]	FALSE	Aplysia californica	0.954
	XP_012937202.1	Normalized to IgG2b	0.110742	1	2.51277	0.765079	26S proteasome non-ATPase regulatory subunit 2 [Aplysia californica]	FALSE	Aplysia californica	0.976
	NP_001191530.1	Normalized to IgG2b	0.0974689	1	5.6936	0.766004	beta tubulin [Aplysia californica]	FALSE	Aplysia californica	1.099
	XP_012945514.1	Normalized to IgG2b	0.0948365	1	6.43524	0.767842	putative anthocyanidin reductase [Aplysia californica]	FALSE	Aplysia californica	1.201
	XP_012935065.1	Normalized to IgG2b	0.0929077	1	7.93397	0.768355	probable glutathione S-transferase 7 [Aplysia californica]	FALSE	Aplysia californica	1.055
	XP_005112072.1	Normalized to IgG2b	0.0928451	1	7.99978	0.768367	isoamyl acetate-hydrolyzing esterase 1 homolog [Aplysia californica]	FALSE	Aplysia californica	1.161
	XP_005095801.1	Normalized to IgG2b	0.131305	1	1.2526	0.768697	fibrinogen C domain-containing protein 1-like [Aplysia californica]	FALSE	Aplysia californica	0.994
	XP_005107306.1	Normalized to IgG2b	0.0946143	1	5.67321	0.769368	cofilin [Aplysia californica]	FALSE	Aplysia californica	1.07
	XP_012944461.1	Normalized to IgG2b	0.0917687	1	7.96686	0.7697	AP-1 complex subunit beta-1 [Aplysia californica]	FALSE	Aplysia californica	0.91
	XP_035826617.1	Normalized to IgG2b	0.130127	1	1.10698	0.774971	uncharacterized protein LOC101849303 [Aplysia californica]	FALSE	Aplysia californica	0.93
	DAC71534.1	Normalized to IgG2b	0.087996	1	7.3224	0.774979	hemocyanin 1 [Aplysia californica]	FALSE	Aplysia californica	0.978
	XP_005104829.1	Normalized to IgG2b	0.0855298	1	7.70676	0.777657	secernin-2 [Aplysia californica]	FALSE	Aplysia californica	1.039
	XP_005109481.1	Normalized to IgG2b	0.0848905	1	6.94695	0.779283	eukaryotic translation initiation factor 2 subunit 3, Y-linked [Aplysia californica]	FALSE	Aplysia californica	1.003
	XP_005101829.2	Normalized to IgG2b	0.084286	1	6.78814	0.780239	adhesion G protein-coupled receptor L1 [Aplysia californica]	FALSE	Aplysia californica	1.179
	XP_005094768.1	Normalized to IgG2b	0.0841584	1	6.30444	0.781046	serine hydroxymethyltransferase, cytosolic [Aplysia californica]	FALSE	Aplysia californica	1.098
	XP_005091800.1	Normalized to IgG2b	0.0844554	1	5.43461	0.782115	V-type proton ATPase subunit B [Aplysia californica]	FALSE	Aplysia californica	1.11
	XP_005102125.1	Normalized to IgG2b	0.0791751	1	7.47785	0.786047	peroxiredoxin-1 [Aplysia californica]	FALSE	Aplysia californica	0.872
	XP_005109764.1	Normalized to IgG2b	0.103235	1	1.4176	0.788934	ubiquitin-conjugating enzyme E2-22 kDa [Aplysia californica]	FALSE	Aplysia californica	1.069
	XP_005099741.1	Normalized to IgG2b	0.0767013	1	7.68205	0.789124	clathrin light chain B isoform X1 [Aplysia californica]	FALSE	Aplysia californica	1.034
	XP_005089483.1	Normalized to IgG2b	0.0778536	1	6.31064	0.789147	peroxiredoxin-2 [Aplysia californica]	FALSE	Aplysia californica	0.963
	XP_012936233.2	Normalized to IgG2b	0.0906262	1	2.0215	0.791528	peripheral plasma membrane protein CASK [Aplysia californica]	FALSE	Aplysia californica	0.962
	XP_005111045.2	Normalized to IgG2b	0.0875183	1	2.00838	0.795142	allograft inflammatory factor 1 [Aplysia californica]	FALSE	Aplysia californica	0.958
	XP_005104791.1	Normalized to IgG2b	0.0726206	1	7.08941	0.795234	succinate dehydrogenase [ubiquinone] flavoprotein subunit, mitochondrial [Aplysia californica]	FALSE	Aplysia californica	1.049
	XP_035824032.1	Normalized to IgG2b	0.0827636	1	2.20778	0.798375	uncharacterized protein LOC101860479 [Aplysia californica]	FALSE	Aplysia californica	1.215
	XP_035828480.1	Normalized to IgG2b	0.0714968	1	5.55506	0.798817	sentrin-specific protease 8 [Aplysia californica]	FALSE	Aplysia californica	0.953
	XP_005102311.2	Normalized to IgG2b	0.0939696	1	1.2396	0.802653	guanine nucleotide-binding protein subunit beta-5 [Aplysia californica]	FALSE	Aplysia californica	1.052
	XP_005102245.1	Normalized to IgG2b	0.0670632	1	6.85441	0.803266	T-complex protein 1 subunit gamma [Aplysia californica]	FALSE	Aplysia californica	1.066
	XP_005108623.1	Normalized to IgG2b	0.0644562	1	7.94636	0.806032	major vault protein [Aplysia californica]	FALSE	Aplysia californica	0.977
	XP_005093216.1	Normalized to IgG2b	0.0704985	1	2.94928	0.808087	aldehyde dehydrogenase, mitochondrial [Aplysia californica]	FALSE	Aplysia californica	1.009
	XP_005106931.1	Normalized to IgG2b	0.062491	1	6.90921	0.809871	ras-related protein Rab-1A [Aplysia californica]	FALSE	Aplysia californica	0.801
	XP_005097873.1	Normalized to IgG2b	0.0603865	1	7.99998	0.812073	universal stress protein PHOS34 [Aplysia californica]	FALSE	Aplysia californica	1.074
	XP_005091798.1	Normalized to IgG2b	0.0607512	1	7.12226	0.812266	4-trimethylaminobutyraldehyde dehydrogenase [Aplysia californica]	FALSE	Aplysia californica	0.967
	XP_005101296.1	Normalized to IgG2b	0.0804824	1	1.02215	0.823231	annexin-B12 isoform X1 [Aplysia californica]	FALSE	Aplysia californica	1.069
	XP_005092587.2	Normalized to IgG2b	0.0531555	1	7.34643	0.82395	ELAV-like protein 1 [Aplysia californica]	FALSE	Aplysia californica	1.076
	XP_005100893.1	Normalized to IgG2b	0.0530197	1	6.78719	0.824675	cytochrome c oxidase subunit 12, mitochondrial [Aplysia californica]	FALSE	Aplysia californica	1.011
	XP_012936132.1	Normalized to IgG2b	0.0547486	1	4.63879	0.824969	filamin-A [Aplysia californica]	FALSE	Aplysia californica	0.893
	NP_001191580.1	Normalized to IgG2b	0.0522105	1	7.4677	0.825393	actin, muscle [Aplysia californica]	FALSE	Aplysia californica	1.054
	NP_001191601.1	Normalized to IgG2b	0.0516487	1	7.98154	0.825932	ELAV 2-like protein [Aplysia californica]	FALSE	Aplysia californica	1.25
	XP_005100913.1	Normalized to IgG2b	0.0657156	1	1.49911	0.828418	actin-related protein 2 [Aplysia californica]	FALSE	Aplysia californica	0.845
	XP_005112773.1	Normalized to IgG2b	0.0503665	1	6.44905	0.82937	charged multivesicular body protein 5 [Aplysia californica]	FALSE	Aplysia californica	0.937
	XP_035828844.1	Normalized to IgG2b	0.0494219	1	7.06085	0.830366	thioredoxin domain-containing protein 5 homolog [Aplysia californica]	FALSE	Aplysia californica	0.941
	XP_005091369.1	Normalized to IgG2b	0.060879	1	1.75835	0.830876	small nuclear ribonucleoprotein G [Aplysia californica]	FALSE	Aplysia californica	1.095
	XP_005097798.1	Normalized to IgG2b	0.0492401	1	5.77359	0.832031	cysteine and glycine-rich protein 2 [Aplysia californica]	FALSE	Aplysia californica	0.845
	XP_035826504.1	Normalized to IgG2b	0.0569692	1	1.95463	0.834035	major vault protein-like [Aplysia californica]	FALSE	Aplysia californica	0.977
	XP_012942829.1	Normalized to IgG2b	0.0469378	1	5.87602	0.835805	uncharacterized protein LOC101854362 [Aplysia californica]	FALSE	Aplysia californica	1.494
	XP_005112489.1	Normalized to IgG2b	0.04544	1	7.95835	0.836556	syntenin-1 [Aplysia californica]	FALSE	Aplysia californica	1.097
	XP_005099056.1	Normalized to IgG2b	0.0434581	1	7.95687	0.840102	Parkinson disease protein 7 homolog [Aplysia californica]	FALSE	Aplysia californica	0.848
	XP_012941566.1	Normalized to IgG2b	0.0434611	1	7.81023	0.840193	40S ribosomal protein S15Aa [Aplysia californica]	FALSE	Aplysia californica	0.901
	XP_012941194.1	Normalized to IgG2b	0.0437344	1	6.2527	0.840996	retinal dehydrogenase 2 [Aplysia californica]	FALSE	Aplysia californica	0.913
	XP_012944778.1	Normalized to IgG2b	0.0487359	1	2.53757	0.841814	structural maintenance of chromosomes protein 6 [Aplysia californica]	FALSE	Aplysia californica	1.008
	XP_005102822.1	Normalized to IgG2b	0.0411269	1	7.94995	0.844387	eukaryotic initiation factor 4A-I [Aplysia californica]	FALSE	Aplysia californica	0.96
	XP_012936025.2	Normalized to IgG2b	0.0409301	1	7.97779	0.844737	1-deoxyxylulose-5-phosphate synthase YajO [Aplysia californica]	FALSE	Aplysia californica	0.938
	XP_005094512.2	Normalized to IgG2b	0.0400776	1	7.97148	0.846342	uncharacterized protein LOC101849039 [Aplysia californica]	FALSE	Aplysia californica	1.396
	XP_012939694.1	Normalized to IgG2b	0.0382213	1	2.99185	0.857523	neuroglian isoform X1 [Aplysia californica]	FALSE	Aplysia californica	0.984
	XP_005113233.2	Normalized to IgG2b	0.0489589	1	1.13976	0.857844	5-phosphohydroxy-L-lysine phospho-lyase [Aplysia californica]	FALSE	Aplysia californica	0.848
	XP_005113205.1	Normalized to IgG2b	0.0334252	1	5.27079	0.861761	cAMP-regulated phosphoprotein 19 [Aplysia californica]	FALSE	Aplysia californica	1.047
	XP_012937275.1	Normalized to IgG2b	0.0380367	1	2.15455	0.862231	catalase [Aplysia californica]	FALSE	Aplysia californica	0.917
	XP_005101285.1	Normalized to IgG2b	0.0319142	1	7.78981	0.862775	aspartyl aminopeptidase isoform X1 [Aplysia californica]	FALSE	Aplysia californica	1.083
	XP_005093462.2	Normalized to IgG2b	0.0309517	1	7.88096	0.864785	MAM and LDL-receptor class A domain-containing protein 2 [Aplysia californica]	FALSE	Aplysia californica	1.039
	XP_005106028.1	Normalized to IgG2b	0.0423363	1	1.17218	0.866871	26S proteasome regulatory subunit 6B [Aplysia californica]	FALSE	Aplysia californica	1.11
	NP_001191582.1	Normalized to IgG2b	0.0304258	1	6.30682	0.866993	cAMP-dependent protein kinase regulatory subunit [Aplysia californica]	FALSE	Aplysia californica	1.012
	XP_005101885.1	Normalized to IgG2b	0.0407133	1	1.19723	0.868894	pyruvate carboxylase, mitochondrial isoform X1 [Aplysia californica]	FALSE	Aplysia californica	1.094
	NP_001191569.1	Normalized to IgG2b	0.0297377	1	5.78978	0.868956	actin [Aplysia californica]	FALSE	Aplysia californica	1.151
	XP_005094588.1	Normalized to IgG2b	0.0405236	1	1.19632	0.86921	protein usf [Aplysia californica]	FALSE	Aplysia californica	1.012
	XP_005098556.1	Normalized to IgG2b	0.0412544	1	1.09488	0.870172	elongin-B [Aplysia californica]	FALSE	Aplysia californica	0.978
	XP_005095389.1	Normalized to IgG2b	0.040459	1	1.01689	0.873213	calmodulin [Aplysia californica]	FALSE	Aplysia californica	0.931
	XP_012945083.2	Normalized to IgG2b	0.0384271	1	1.05168	0.875545	protein TFG, partial [Aplysia californica]	FALSE	Aplysia californica	1.007
	XP_035828319.1	Normalized to IgG2b	0.0276652	1	2.99296	0.8785	annexin A11 [Aplysia californica]	FALSE	Aplysia californica	1.084
	XP_035828889.1	Normalized to IgG2b	0.0301055	1	1.9431	0.878636	uncharacterized protein LOC101852657 isoform X5 [Aplysia californica]	FALSE	Aplysia californica	1.128
	XP_005097165.1	Normalized to IgG2b	0.0244077	1	6.37674	0.880682	coatomer subunit beta [Aplysia californica]	FALSE	Aplysia californica	1.301
	XP_005092813.1	Normalized to IgG2b	0.0302966	1	1.6581	0.88069	uncharacterized protein LOC101862708 [Aplysia californica]	FALSE	Aplysia californica	1.048
	XP_035826068.1	Normalized to IgG2b	0.034596	1	1.0417	0.881986	aspartate aminotransferase, cytoplasmic [Aplysia californica]	FALSE	Aplysia californica	1.004
	XP_005107439.1	Normalized to IgG2b	0.0313684	1	1.25927	0.883595	S-adenosylmethionine synthase [Aplysia californica]	FALSE	Aplysia californica	0.992
	XP_005093498.2	Normalized to IgG2b	0.0226102	1	6.77662	0.884853	cell wall protein DAN4-like [Aplysia californica]	FALSE	Aplysia californica	0.807
	XP_005100173.1	Normalized to IgG2b	0.0219294	1	7.42799	0.886216	serine/threonine-protein phosphatase 2A catalytic subunit beta isoform [Aplysia californica]	FALSE	Aplysia californica	0.993
	XP_005112064.1	Normalized to IgG2b	0.0215121	1	7.70737	0.887156	hydroxymethylglutaryl-CoA synthase 1 [Aplysia californica]	FALSE	Aplysia californica	1.18
	XP_005098175.1	Normalized to IgG2b	0.026231	1	1.81575	0.88754	transcriptional activator protein Pur-beta isoform X1 [Aplysia californica]	FALSE	Aplysia californica	1.031
	NP_001191587.1	Normalized to IgG2b	0.0298583	1	1.17633	0.887707	actin ovestestis isoform [Aplysia californica]	FALSE	Aplysia californica	1.011
	XP_005089918.1	Normalized to IgG2b	0.02079	1	7.03933	0.889394	translocon-associated protein subunit delta [Aplysia californica]	FALSE	Aplysia californica	1.111
	XP_012935351.1	Normalized to IgG2b	0.0204472	1	7.93578	0.889859	ubiquitin-like modifier-activating enzyme 1 isoform X1 [Aplysia californica]	FALSE	Aplysia californica	0.862
	XP_012939463.1	Normalized to IgG2b	0.0201248	1	7.63272	0.890862	uncharacterized protein LOC101849546 [Aplysia californica]	FALSE	Aplysia californica	0.811
	XP_012936029.1	Normalized to IgG2b	0.019782	1	5.26077	0.893376	uncharacterized protein LOC101858015 [Aplysia californica]	FALSE	Aplysia californica	1.048
	XP_005099878.1	Normalized to IgG2b	0.0211456	1	2.90869	0.893872	peptidyl-prolyl cis-trans isomerase FKBP2 [Aplysia californica]	FALSE	Aplysia californica	0.871
	XP_035824463.1	Normalized to IgG2b	0.0186167	1	7.45814	0.895082	kinesin light chain isoform X10 [Aplysia californica]	FALSE	Aplysia californica	0.978
	XP_012939065.1	Normalized to IgG2b	0.0266988	1	1.03549	0.896185	coatomer subunit gamma-2 [Aplysia californica]	FALSE	Aplysia californica	0.967
	XP_035827589.1	Normalized to IgG2b	0.0255783	1	1.15536	0.896264	leucine-rich repeat protein SHOC-2 isoform X1 [Aplysia californica]	FALSE	Aplysia californica	0.882
	XP_005091290.1	Normalized to IgG2b	0.02011	1	2.3787	0.898355	dTDP-glucose 4,6-dehydratase [Aplysia californica]	FALSE	Aplysia californica	0.927
	1716374A	Normalized to IgG2b	0.0195457	1	1.71578	0.90346	protein kinase C I [Aplysia californica]	FALSE	Aplysia californica	1.015
	XP_005096045.1	Normalized to IgG2b	0.0156735	1	7.43324	0.903689	quinone oxidoreductase isoform X1 [Aplysia californica]	FALSE	Aplysia californica	0.884
	XP_005111093.2	Normalized to IgG2b	0.0157878	1	6.42267	0.903851	fibrinogen C domain-containing protein 1-A [Aplysia californica]	FALSE	Aplysia californica	0.883
	XP_005111061.2	Normalized to IgG2b	0.0144531	1	6.44557	0.907969	aquaporin-5 isoform X2 [Aplysia californica]	FALSE	Aplysia californica	0.882
	XP_012939137.1	Normalized to IgG2b	0.0153245	1	2.1732	0.911992	uncharacterized protein LOC101860864 [Aplysia californica]	FALSE	Aplysia californica	1.114
	XP_005103900.1	Normalized to IgG2b	0.0112331	1	6.56081	0.91876	alpha-crystallin B chain [Aplysia californica]	FALSE	Aplysia californica	1.05
	XP_005090060.1	Normalized to IgG2b	0.0128764	1	2.19119	0.919208	catalase isoform X2 [Aplysia californica]	FALSE	Aplysia californica	0.917
	XP_005099584.1	Normalized to IgG2b	0.0106544	1	5.97681	0.921164	putative deoxyribonuclease TATDN1 [Aplysia californica]	FALSE	Aplysia californica	1.406
	XP_012940046.1	Normalized to IgG2b	0.010741	1	5.00302	0.921482	aconitate hydratase, mitochondrial [Aplysia californica]	FALSE	Aplysia californica	1.029
	XP_005100351.2	Normalized to IgG2b	0.011062	1	2.99034	0.922894	microtubule-actin cross-linking factor 1 [Aplysia californica]	FALSE	Aplysia californica	0.95
	XP_012946713.1	Normalized to IgG2b	0.0104145	1	2.94204	0.925272	glycogen [starch] synthase [Aplysia californica]	FALSE	Aplysia californica	0.968
	XP_005098620.1	Normalized to IgG2b	0.0093652	1	7.16749	0.925556	malate dehydrogenase, cytoplasmic [Aplysia californica]	FALSE	Aplysia californica	1.022
	XP_012938540.1	Normalized to IgG2b	0.0123721	1	1.34783	0.925672	galectin-3-binding protein, partial [Aplysia californica]	FALSE	Aplysia californica	0.993
	XP_005108883.2	Normalized to IgG2b	0.00893531	1	6.77354	0.927426	succinate dehydrogenase [ubiquinone] iron-sulfur subunit, mitochondrial [Aplysia californica]	FALSE	Aplysia californica	1.051
	XP_012941095.1	Normalized to IgG2b	0.0087177	1	7.32337	0.928114	cytoplasmic dynein 1 intermediate chain 2 isoform X1 [Aplysia californica]	FALSE	Aplysia californica	0.973
	XP_012941862.1	Normalized to IgG2b	0.00861481	1	7.52066	0.928474	inter-alpha-trypsin inhibitor heavy chain H2 [Aplysia californica]	FALSE	Aplysia californica	0.984
	XP_005100808.1	Normalized to IgG2b	0.00856428	1	7.46044	0.928703	heterogeneous nuclear ribonucleoprotein D-like-B isoform X1 [Aplysia californica]	FALSE	Aplysia californica	1.066
	XP_005109373.2	Normalized to IgG2b	0.00866006	1	5.69606	0.929043	putative glutamate synthase [NADPH] [Aplysia californica]	FALSE	Aplysia californica	1.286
	XP_012938197.1	Normalized to IgG2b	0.00869896	1	2.92135	0.931717	tumor protein p63-regulated gene 1-like protein [Aplysia californica]	FALSE	Aplysia californica	0.869
	XP_012939845.1	Normalized to IgG2b	0.0107495	1	1.2187	0.931817	nuclear receptor subfamily 1 group D member 1 [Aplysia californica]	FALSE	Aplysia californica	0.946
	XP_012939656.1	Normalized to IgG2b	0.0106184	1	1.14384	0.932974	tropomodulin [Aplysia californica]	FALSE	Aplysia californica	0.991
	XP_005105535.1	Normalized to IgG2b	0.00692442	1	7.99767	0.935727	regulator of chromosome condensation isoform X2 [Aplysia californica]	FALSE	Aplysia californica	1.019
	XP_012945577.1	Normalized to IgG2b	0.00686341	1	7.58455	0.936119	glutaminyl-peptide cyclotransferase-like protein [Aplysia californica]	FALSE	Aplysia californica	1.272
	XP_005091032.1	Normalized to IgG2b	0.00642192	1	6.96016	0.938384	bolA-like protein 1 [Aplysia californica]	FALSE	Aplysia californica	1.13
	XP_005101749.1	Normalized to IgG2b	0.00708487	1	2.11034	0.940229	uncharacterized protein LOC101845175 [Aplysia californica]	FALSE	Aplysia californica	0.695
	XP_005093728.1	Normalized to IgG2b	0.0055675	1	7.9959	0.942353	glutathione S-transferase Mu 5 [Aplysia californica]	FALSE	Aplysia californica	1.14
	XP_005111095.1	Normalized to IgG2b	0.0051787	1	7.25589	0.944575	TAR DNA-binding protein 43 [Aplysia californica]	FALSE	Aplysia californica	0.874
	XP_012941979.1	Normalized to IgG2b	0.00500379	1	7.18278	0.945536	tubulin polymerization-promoting protein family member 2 [Aplysia californica]	FALSE	Aplysia californica	1.019
	XP_012939310.1	Normalized to IgG2b	0.00525663	1	2.93291	0.946862	protein LSM14 homolog A isoform X1 [Aplysia californica]	FALSE	Aplysia californica	1.047
	XP_012941150.1	Normalized to IgG2b	0.00522632	1	1.80606	0.949564	ATP synthase subunit b, mitochondrial [Aplysia californica]	FALSE	Aplysia californica	1.054
	XP_012936484.1	Normalized to IgG2b	0.0059128	1	1.03837	0.95079	probable serine carboxypeptidase CPVL, partial [Aplysia californica]	FALSE	Aplysia californica	1.045
	XP_005093816.2	Normalized to IgG2b	0.00392826	1	6.4228	0.95193	calpain-9 [Aplysia californica]	FALSE	Aplysia californica	1.108
	XP_005102909.1	Normalized to IgG2b	0.00403528	1	2.4128	0.954232	NEDD8-conjugating enzyme Ubc12 [Aplysia californica]	FALSE	Aplysia californica	1.084
	XP_012939553.2	Normalized to IgG2b	0.00355694	1	5.59363	0.954515	uncharacterized protein LOC101857918 [Aplysia californica]	FALSE	Aplysia californica	1.294
	XP_012936768.1	Normalized to IgG2b	0.00344767	1	7.99609	0.954619	uncharacterized protein LOC101859779, partial [Aplysia californica]	FALSE	Aplysia californica	1.17
	XP_005092645.1	Normalized to IgG2b	0.00315567	1	6.20413	0.956968	translationally-controlled tumor protein homolog [Aplysia californica]	FALSE	Aplysia californica	0.994
	XP_005105951.1	Normalized to IgG2b	0.0026627	1	6.77211	0.960335	uncharacterized protein LOC101860995 isoform X1 [Aplysia californica]	FALSE	Aplysia californica	0.893
	XP_035824972.1	Normalized to IgG2b	0.00259873	1	7.97015	0.960598	proliferation-associated protein 2G4 [Aplysia californica]	FALSE	Aplysia californica	1.114
	XP_012942847.1	Normalized to IgG2b	0.00321892	1	1.00385	0.963893	uncharacterized protein LOC101860687 [Aplysia californica]	FALSE	Aplysia californica	0.975
	XP_005104908.1	Normalized to IgG2b	0.00213602	1	6.50513	0.964524	peptidyl-prolyl cis-trans isomerase B [Aplysia californica]	FALSE	Aplysia californica	0.875
	XP_035826131.1	Normalized to IgG2b	0.0017642	1	7.39053	0.967609	mesocentin [Aplysia californica]	FALSE	Aplysia californica	1.165
	XP_012944767.1	Normalized to IgG2b	0.00202752	1	1.49335	0.969352	myb-like protein AA isoform X1 [Aplysia californica]	FALSE	Aplysia californica	2.302
	XP_005107188.1	Normalized to IgG2b	0.000889853	1	7.66476	0.976964	coatomer subunit delta [Aplysia californica]	FALSE	Aplysia californica	1.083
	XP_005101732.1	Normalized to IgG2b	0.000825688	1	1.09637	0.981394	acylamino-acid-releasing enzyme [Aplysia californica]	FALSE	Aplysia californica	1.017
	XP_012942057.1	Normalized to IgG2b	0.000497533	1	7.86468	0.98276	protein-glutamine gamma-glutamyltransferase 4 [Aplysia californica]	FALSE	Aplysia californica	1.029
	XP_035824508.1	Normalized to IgG2b	0.000444688	1	7.99983	0.983692	tubulin alpha-1D chain [Aplysia californica]	FALSE	Aplysia californica	0.924
	XP_012935101.1	Normalized to IgG2b	0.00059787	1	1.11865	0.984109	bifunctional 3'-phosphoadenosine 5'-phosphosulfate synthase [Aplysia californica]	FALSE	Aplysia californica	1.031
	XP_035827419.1	Normalized to IgG2b	0.000377354	1	5.45406	0.985192	N-terminal EF-hand calcium-binding protein 1 isoform X1 [Aplysia californica]	FALSE	Aplysia californica	0.896
	XP_005097358.1	Normalized to IgG2b	0.000305378	1	6.42033	0.986588	rho GDP-dissociation inhibitor 1 [Aplysia californica]	FALSE	Aplysia californica	0.979
	XP_035829207.1	Normalized to IgG2b	0.000245185	1	2.34495	0.98874	formin-binding protein 1-like isoform X1 [Aplysia californica]	FALSE	Aplysia californica	0.933
	XP_005092857.1	Normalized to IgG2b	0.000213068	1	2.90113	0.989299	heterogeneous nuclear ribonucleoprotein U-like protein 1 [Aplysia californica]	FALSE	Aplysia californica	1.056
	XP_005111733.1	Normalized to IgG2b	5.08402e-05	1	6.32281	0.994531	heterogeneous nuclear ribonucleoprotein A1 isoform X2 [Aplysia californica]	FALSE	Aplysia californica	1.202
	XP_005093347.1	Normalized to IgG2b	1.45333e-05	1	7.79381	0.997054	inosine-5'-monophosphate dehydrogenase 1b isoform X2 [Aplysia californica]	FALSE	Aplysia californica	0.924
	XP_035828309.1	Normalized to IgG2b	6.27864e-06	1	6.12725	0.99808	troponin T [Aplysia californica]	FALSE	Aplysia californica	1.093
	XP_005100525.1	Normalized to IgG2b	4.17442e-06	1	7.35971	0.998424	EF-hand domain-containing protein D2 [Aplysia californica]	FALSE	Aplysia californica	1.183
	XP_005112499.1	Normalized to IgG2b	0	1	6.49237	1	adenosine kinase 1 isoform X1 [Aplysia californica]	FALSE	Aplysia californica	1.007
Table 2. Raw kinesin heavy chain1 normalized data: comparison of detected peptides Control vs LTS (3h)
Refer Fig 4C	p<0.05 are highlighted
	Accession	Y	F Ratio	DFNum	DFDen	Prob > F	Description	Contaminant	Species Map	Abundance Ratio: (T3) / (Control)
	XP_012946700.1	Normalized to Kinesin heavy chain 1	90.1417	1	2.87148	0.00295908	talin-2, partial [Aplysia californica]	FALSE	Aplysia californica	0.703
	XP_005096790.1	Normalized to Kinesin heavy chain 1	71.6524	1	2.96139	0.00363448	lactoylglutathione lyase [Aplysia californica]	FALSE	Aplysia californica	0.553
	XP_035829658.1	Normalized to Kinesin heavy chain 1	99.9204	1	2.01163	0.00967126	ankyrin repeat domain-containing protein 50, partial [Aplysia californica]	FALSE	Aplysia californica	0.321
	XP_012942527.1	Normalized to Kinesin heavy chain 1	47.2772	1	2.59793	0.00984798	uncharacterized protein LOC101852500 [Aplysia californica]	FALSE	Aplysia californica	0.766
	XP_012942625.2	Normalized to Kinesin heavy chain 1	10.5813	1	7.88927	0.0118734	N-acetylgalactosamine kinase [Aplysia californica]	FALSE	Aplysia californica	1.424
	XP_012946627.1	Normalized to Kinesin heavy chain 1	25.3777	1	2.99292	0.015165	FK506-binding protein 1 [Aplysia californica]	FALSE	Aplysia californica	0.664
	XP_005098439.1	Normalized to Kinesin heavy chain 1	25.3267	1	2.83945	0.017235	60S ribosomal protein L23 isoform X1 [Aplysia californica]	FALSE	Aplysia californica	0.684
	XP_035829183.1	Normalized to Kinesin heavy chain 1	8.91914	1	7.79496	0.0179487	LOW QUALITY PROTEIN: spectrin alpha chain-like [Aplysia californica]	FALSE	Aplysia californica	1
	XP_012944825.1	Normalized to Kinesin heavy chain 1	8.47858	1	7.92952	0.0197214	40S ribosomal protein S25 [Aplysia californica]	FALSE	Aplysia californica	0.708
	XP_005107035.1	Normalized to Kinesin heavy chain 1	33.3287	1	2.32756	0.0200227	skin secretory protein xP2 isoform X1 [Aplysia californica]	FALSE	Aplysia californica	1.839
	XP_005107892.1	Normalized to Kinesin heavy chain 1	8.72038	1	6.81553	0.0219794	ATP synthase subunit beta, mitochondrial [Aplysia californica]	FALSE	Aplysia californica	0.793
	XP_005098038.1	Normalized to Kinesin heavy chain 1	7.92163	1	7.7942	0.0232815	putative ATP synthase subunit f, mitochondrial [Aplysia californica]	FALSE	Aplysia californica	0.775
	XP_005093050.1	Normalized to Kinesin heavy chain 1	8.11469	1	7.35261	0.0234872	sodium/potassium-transporting ATPase subunit alpha [Aplysia californica]	FALSE	Aplysia californica	0.871
	XP_012939853.1	Normalized to Kinesin heavy chain 1	10.5249	1	4.84733	0.0238876	uncharacterized protein LOC106012205 [Aplysia californica]	FALSE	Aplysia californica	0.875
	XP_005103748.1	Normalized to Kinesin heavy chain 1	9.24086	1	5.59393	0.0249138	ATP synthase subunit alpha, mitochondrial [Aplysia californica]	FALSE	Aplysia californica	0.921
	XP_012938515.1	Normalized to Kinesin heavy chain 1	7.53861	1	7.79946	0.0258398	constitutive coactivator of PPAR-gamma-like protein 1 isoform X1 [Aplysia californica]	FALSE	Aplysia californica	0.796
	XP_005104456.2	Normalized to Kinesin heavy chain 1	7.11358	1	7.99466	0.0285055	nidogen-1 [Aplysia californica]	FALSE	Aplysia californica	0.75
	XP_005101347.1	Normalized to Kinesin heavy chain 1	7.96166	1	6.14374	0.0295242	alcohol sulfotransferase [Aplysia californica]	FALSE	Aplysia californica	0.789
	XP_005091103.1	Normalized to Kinesin heavy chain 1	6.79808	1	7.44949	0.0332067	60S ribosomal protein L26 [Aplysia californica]	FALSE	Aplysia californica	0.986
	XP_012941612.1	Normalized to Kinesin heavy chain 1	7.02899	1	6.63476	0.0345417	laminin subunit gamma-1, partial [Aplysia californica]	FALSE	Aplysia californica	0.807
	XP_005102062.1	Normalized to Kinesin heavy chain 1	63.33	1	1.45424	0.0357554	probable RNA polymerase II nuclear localization protein SLC7A6OS [Aplysia californica]	FALSE	Aplysia californica	1.852
	XP_005105701.1	Normalized to Kinesin heavy chain 1	7.28055	1	5.87353	0.0364202	uncharacterized protein LOC101862525 [Aplysia californica]	FALSE	Aplysia californica	0.858
	XP_005097555.1	Normalized to Kinesin heavy chain 1	7.62087	1	5.19389	0.0382148	uncharacterized protein LOC101859480 [Aplysia californica]	FALSE	Aplysia californica	2.322
	XP_012943828.1	Normalized to Kinesin heavy chain 1	6.61136	1	6.68557	0.0384256	fibroin heavy chain isoform X1 [Aplysia californica]	FALSE	Aplysia californica	0.868
	XP_005110286.1	Normalized to Kinesin heavy chain 1	6.46675	1	6.93818	0.0387812	ras-related protein Rab-11B [Aplysia californica]	FALSE	Aplysia californica	0.637
	NP_001191522.1	Normalized to Kinesin heavy chain 1	6.27212	1	6.34165	0.0441513	ribosomal protein L27a [Aplysia californica]	FALSE	Aplysia californica	0.653
	XP_005105709.1	Normalized to Kinesin heavy chain 1	6.07555	1	6.59075	0.0452422	coiled-coil domain-containing protein 18 isoform X1 [Aplysia californica]	FALSE	Aplysia californica	0.741
	XP_005107378.1	Normalized to Kinesin heavy chain 1	14.7888	1	2.38105	0.0462307	replication protein A 70 kDa DNA-binding subunit isoform X1 [Aplysia californica]	FALSE	Aplysia californica	1.642
	XP_005109882.2	Normalized to Kinesin heavy chain 1	35.6127	1	1.45215	0.0540098	uncharacterized protein LOC101861914 [Aplysia californica]	FALSE	Aplysia californica	5.934
	XP_012941687.1	Normalized to Kinesin heavy chain 1	5.25753	1	7.16381	0.054733	glutamine synthetase 2 cytoplasmic [Aplysia californica]	FALSE	Aplysia californica	0.927
	XP_005105887.2	Normalized to Kinesin heavy chain 1	9.59547	1	2.89455	0.0559926	uroporphyrinogen decarboxylase [Aplysia californica]	FALSE	Aplysia californica	0.803
	XP_005105484.1	Normalized to Kinesin heavy chain 1	5.15356	1	7.15108	0.0566862	hsc70-interacting protein [Aplysia californica]	FALSE	Aplysia californica	0.886
	XP_005108650.1	Normalized to Kinesin heavy chain 1	4.95006	1	7.82965	0.0574596	40S ribosomal protein S2 [Aplysia californica]	FALSE	Aplysia californica	0.681
	XP_005110947.1	Normalized to Kinesin heavy chain 1	5.50858	1	5.82499	0.0585594	60S ribosomal protein L30 [Aplysia californica]	FALSE	Aplysia californica	0.843
	XP_005103315.1	Normalized to Kinesin heavy chain 1	5.50709	1	5.58922	0.0604267	40S ribosomal protein S8 [Aplysia californica]	FALSE	Aplysia californica	0.66
	XP_005107738.1	Normalized to Kinesin heavy chain 1	10.1903	1	2.56132	0.0616753	EH domain-containing protein 3 [Aplysia californica]	FALSE	Aplysia californica	1.303
	XP_012936479.1	Normalized to Kinesin heavy chain 1	5.05076	1	6.3745	0.0630979	40S ribosomal protein S13 [Aplysia californica]	FALSE	Aplysia californica	0.768
	XP_005106561.2	Normalized to Kinesin heavy chain 1	9.31052	1	2.69361	0.0636681	cytochrome c oxidase subunit 6A, mitochondrial [Aplysia californica]	FALSE	Aplysia californica	0.808
	XP_005104678.1	Normalized to Kinesin heavy chain 1	4.80595	1	6.9325	0.0648364	probable calcium-binding protein CML34 [Aplysia californica]	FALSE	Aplysia californica	1.538
	NP_001191437.1	Normalized to Kinesin heavy chain 1	4.96354	1	6.32545	0.0651843	thymosin beta [Aplysia californica]	FALSE	Aplysia californica	0.733
	XP_005102609.1	Normalized to Kinesin heavy chain 1	4.56358	1	7.41514	0.0678379	costars family protein ABRACL [Aplysia californica]	FALSE	Aplysia californica	0.86
	XP_005102549.1	Normalized to Kinesin heavy chain 1	4.62364	1	6.72923	0.0701504	ubiquitin [Aplysia californica]	FALSE	Aplysia californica	0.497
	XP_005107661.1	Normalized to Kinesin heavy chain 1	4.43728	1	7.53297	0.0703786	DNA-binding protein HEXBP isoform X1 [Aplysia californica]	FALSE	Aplysia californica	1.229
	XP_005091519.1	Normalized to Kinesin heavy chain 1	5.43868	1	4.68301	0.0705473	60S ribosomal protein L8 [Aplysia californica]	FALSE	Aplysia californica	0.55
	XP_035829060.1	Normalized to Kinesin heavy chain 1	4.48825	1	7.1664	0.0709633	spectrin alpha chain [Aplysia californica]	FALSE	Aplysia californica	0.894
	XP_005102699.1	Normalized to Kinesin heavy chain 1	4.28153	1	7.36849	0.0753115	14-3-3 protein epsilon [Aplysia californica]	FALSE	Aplysia californica	0.728
	XP_005107442.1	Normalized to Kinesin heavy chain 1	4.06209	1	7.95695	0.078802	neural cell adhesion molecule 1-B [Aplysia californica]	FALSE	Aplysia californica	0.872
	XP_005095223.1	Normalized to Kinesin heavy chain 1	4.25266	1	6.7932	0.0793315	40S ribosomal protein SA [Aplysia californica]	FALSE	Aplysia californica	0.874
	XP_005094586.1	Normalized to Kinesin heavy chain 1	6.7791	1	2.90378	0.0828467	glutathione S-transferase omega-1 [Aplysia californica]	FALSE	Aplysia californica	0.641
	XP_005112250.2	Normalized to Kinesin heavy chain 1	7.08968	1	2.72346	0.0844087	cytochrome P450 2H1 [Aplysia californica]	FALSE	Aplysia californica	0.709
	XP_012938412.1	Normalized to Kinesin heavy chain 1	3.97294	1	7.15538	0.0855908	60S ribosomal protein L28 [Aplysia californica]	FALSE	Aplysia californica	1
	XP_005108493.2	Normalized to Kinesin heavy chain 1	8.72523	1	2.0986	0.0925972	flotillin-2 [Aplysia californica]	FALSE	Aplysia californica	0.67
	XP_005100704.1	Normalized to Kinesin heavy chain 1	3.59675	1	7.99407	0.0945016	40S ribosomal protein S14 [Aplysia californica]	FALSE	Aplysia californica	0.884
	XP_012936158.1	Normalized to Kinesin heavy chain 1	5.97314	1	2.91781	0.0945766	serine/threonine-protein kinase VRK1 [Aplysia californica]	FALSE	Aplysia californica	0.589
	XP_012938020.1	Normalized to Kinesin heavy chain 1	3.71583	1	6.50584	0.0984102	40S ribosomal protein S5 [Aplysia californica]	FALSE	Aplysia californica	0.715
	XP_005089402.1	Normalized to Kinesin heavy chain 1	3.63125	1	6.96664	0.0985949	40S ribosomal protein S12 [Aplysia californica]	FALSE	Aplysia californica	0.917
	XP_035829422.1	Normalized to Kinesin heavy chain 1	3.5279	1	7.50827	0.0995777	uncharacterized protein LOC101859836 [Aplysia californica]	FALSE	Aplysia californica	0.791
	XP_005097549.1	Normalized to Kinesin heavy chain 1	3.51473	1	7.14207	0.102118	60S ribosomal protein L31 [Aplysia californica]	FALSE	Aplysia californica	0.844
	XP_005103665.1	Normalized to Kinesin heavy chain 1	3.58614	1	6.17517	0.105718	40S ribosomal protein S23 [Aplysia californica]	FALSE	Aplysia californica	0.832
	XP_012936217.2	Normalized to Kinesin heavy chain 1	3.67068	1	5.61454	0.107181	40S ribosomal protein S18 [Aplysia californica]	FALSE	Aplysia californica	0.814
	XP_005107310.1	Normalized to Kinesin heavy chain 1	3.9749	1	4.54003	0.10853	cofilin [Aplysia californica]	FALSE	Aplysia californica	1.193
	XP_012938470.2	Normalized to Kinesin heavy chain 1	3.56872	1	5.89055	0.108691	glutathione S-transferase 1, partial [Aplysia californica]	FALSE	Aplysia californica	0.815
	NP_001191477.1	Normalized to Kinesin heavy chain 1	3.36904	1	7.0162	0.108965	bradykinin-like neuropeptide precursor [Aplysia californica]	FALSE	Aplysia californica	0.273
	XP_005100194.1	Normalized to Kinesin heavy chain 1	3.99389	1	4.42225	0.109567	60S ribosomal protein L35 [Aplysia californica]	FALSE	Aplysia californica	0.81
	XP_005110416.2	Normalized to Kinesin heavy chain 1	3.51044	1	5.88283	0.111098	laminin subunit beta-1 [Aplysia californica]	FALSE	Aplysia californica	0.733
	XP_035825998.1	Normalized to Kinesin heavy chain 1	3.49304	1	5.86524	0.11196	calcium-binding protein LPS1-alpha [Aplysia californica]	FALSE	Aplysia californica	0.638
	XP_012943791.1	Normalized to Kinesin heavy chain 1	3.40499	1	5.77958	0.116409	collagen alpha-6(VI) chain-like [Aplysia californica]	FALSE	Aplysia californica	0.837
	XP_005099823.1	Normalized to Kinesin heavy chain 1	6.59719	1	2.11531	0.11729	neuroglobin [Aplysia californica]	FALSE	Aplysia californica	1.147
	XP_005113032.1	Normalized to Kinesin heavy chain 1	3.48759	1	5.11697	0.119469	40S ribosomal protein S11 [Aplysia californica]	FALSE	Aplysia californica	0.948
	XP_035827098.1	Normalized to Kinesin heavy chain 1	3.37442	1	5.54815	0.119857	60S ribosomal protein L17 isoform X1 [Aplysia californica]	FALSE	Aplysia californica	0.913
	XP_005090748.1	Normalized to Kinesin heavy chain 1	3.60748	1	4.63424	0.120524	60S ribosomal protein L37a [Aplysia californica]	FALSE	Aplysia californica	0.683
	XP_005093634.1	Normalized to Kinesin heavy chain 1	2.99983	1	7.99992	0.121513	CD82 antigen [Aplysia californica]	FALSE	Aplysia californica	0.781
	XP_005113261.1	Normalized to Kinesin heavy chain 1	3.13544	1	6.69443	0.121857	polyadenylate-binding protein 4-like [Aplysia californica]	FALSE	Aplysia californica	1.241
	XP_005099432.1	Normalized to Kinesin heavy chain 1	3.23308	1	6.03637	0.121981	beta-centractin [Aplysia californica]	FALSE	Aplysia californica	0.867
	XP_005110846.3	Normalized to Kinesin heavy chain 1	2.95239	1	7.99297	0.124107	A disintegrin and metalloproteinase with thrombospondin motifs 3 [Aplysia californica]	FALSE	Aplysia californica	0.738
	NP_001191660.1	Normalized to Kinesin heavy chain 1	3.14366	1	6.28982	0.124311	guanine nucleotide-binding protein G(q), alpha subunit [Aplysia californica]	FALSE	Aplysia californica	0.913
	XP_005098931.1	Normalized to Kinesin heavy chain 1	3.27288	1	5.4077	0.125803	60S ribosomal protein L22 [Aplysia californica]	FALSE	Aplysia californica	1.002
	XP_012944480.1	Normalized to Kinesin heavy chain 1	3.13409	1	6.03655	0.126766	glutathione S-transferase 1 [Aplysia californica]	FALSE	Aplysia californica	1.467
	XP_012942575.1	Normalized to Kinesin heavy chain 1	2.87543	1	7.96924	0.12853	fibrillin-3 isoform X1 [Aplysia californica]	FALSE	Aplysia californica	0.758
	NP_001191653.1	Normalized to Kinesin heavy chain 1	3.43622	1	4.55094	0.12869	cytoplasmic intermediate filament protein A [Aplysia californica]	FALSE	Aplysia californica	0.795
	XP_012937659.1	Normalized to Kinesin heavy chain 1	5.58422	1	2.19448	0.130716	60S ribosomal protein L6 [Aplysia californica]	FALSE	Aplysia californica	0.56
	XP_005090808.1	Normalized to Kinesin heavy chain 1	2.90087	1	7.05029	0.132007	translation initiation factor IF-2 isoform X1 [Aplysia californica]	FALSE	Aplysia californica	1.07
	XP_005109715.1	Normalized to Kinesin heavy chain 1	4.37676	1	2.85052	0.132271	probable tRNA (uracil-O(2)-)-methyltransferase [Aplysia californica]	FALSE	Aplysia californica	0.717
	NP_001191399.1	Normalized to Kinesin heavy chain 1	2.89349	1	7.07326	0.132287	prohormone convertase precursor [Aplysia californica]	FALSE	Aplysia californica	0.819
	XP_012938795.1	Normalized to Kinesin heavy chain 1	2.84005	1	7.57541	0.132545	cytoplasmic dynein 1 heavy chain 1 [Aplysia californica]	FALSE	Aplysia californica	0.963
	XP_012934788.1	Normalized to Kinesin heavy chain 1	2.78144	1	7.99991	0.133919	protein transport protein Sec24A [Aplysia californica]	FALSE	Aplysia californica	1.634
	XP_035826392.1	Normalized to Kinesin heavy chain 1	3.05115	1	5.57552	0.135036	fibrinogen C domain-containing protein 1-like [Aplysia californica]	FALSE	Aplysia californica	1.349
	XP_005088903.1	Normalized to Kinesin heavy chain 1	2.7603	1	7.94601	0.135463	60S ribosomal protein L24 [Aplysia californica]	FALSE	Aplysia californica	1.016
	XP_005092980.1	Normalized to Kinesin heavy chain 1	2.75645	1	7.95602	0.135652	heterogeneous nuclear ribonucleoprotein H [Aplysia californica]	FALSE	Aplysia californica	0.882
	NP_001191465.1	Normalized to Kinesin heavy chain 1	3.00202	1	5.75982	0.135928	40S ribosomal protein S6 [Aplysia californica]	FALSE	Aplysia californica	0.941
	XP_005100158.1	Normalized to Kinesin heavy chain 1	3.04324	1	5.30865	0.138108	thioredoxin-1 [Aplysia californica]	FALSE	Aplysia californica	0.845
	XP_012945182.2	Normalized to Kinesin heavy chain 1	2.86414	1	6.08872	0.140799	actin, clone 302 [Aplysia californica]	FALSE	Aplysia californica	1.114
	XP_012934823.1	Normalized to Kinesin heavy chain 1	2.79612	1	6.46072	0.141983	nervous system adducin isoform X3 [Aplysia californica]	FALSE	Aplysia californica	0.856
	XP_005103521.1	Normalized to Kinesin heavy chain 1	3.00731	1	4.99114	0.143525	probable aminopeptidase NPEPL1 [Aplysia californica]	FALSE	Aplysia californica	0.722
	XP_005096705.2	Normalized to Kinesin heavy chain 1	3.17313	1	4.30992	0.144278	60S ribosomal protein L32 [Aplysia californica]	FALSE	Aplysia californica	0.766
	XP_005111198.1	Normalized to Kinesin heavy chain 1	3.16003	1	4.31764	0.1448	transitional endoplasmic reticulum ATPase isoform X1 [Aplysia californica]	FALSE	Aplysia californica	0.729
	XP_005101232.1	Normalized to Kinesin heavy chain 1	2.73785	1	6.557	0.144861	sulfotransferase family cytosolic 1B member 1 [Aplysia californica]	FALSE	Aplysia californica	0.808
	XP_005094896.1	Normalized to Kinesin heavy chain 1	2.59099	1	7.97957	0.146236	uncharacterized protein LOC101855243 [Aplysia californica]	FALSE	Aplysia californica	1.253
	XP_005111155.1	Normalized to Kinesin heavy chain 1	2.60976	1	7.585	0.146933	serine/threonine-protein phosphatase alpha-2 isoform [Aplysia californica]	FALSE	Aplysia californica	0.827
	XP_005109950.2	Normalized to Kinesin heavy chain 1	2.97996	1	4.81871	0.14709	peptidyl-prolyl cis-trans isomerase [Aplysia californica]	FALSE	Aplysia californica	1.436
	XP_035828715.1	Normalized to Kinesin heavy chain 1	4.14202	1	2.61658	0.147923	uncharacterized protein LOC101856472 isoform X1 [Aplysia californica]	FALSE	Aplysia californica	0.744
	XP_012942981.1	Normalized to Kinesin heavy chain 1	2.52391	1	7.99643	0.150812	myophilin [Aplysia californica]	FALSE	Aplysia californica	1.011
	XP_012939052.1	Normalized to Kinesin heavy chain 1	2.52628	1	7.84052	0.151393	gelsolin isoform X1 [Aplysia californica]	FALSE	Aplysia californica	0.915
	XP_005110830.1	Normalized to Kinesin heavy chain 1	2.54714	1	6.93237	0.154941	uncharacterized protein LOC101852657 isoform X1 [Aplysia californica]	FALSE	Aplysia californica	0.754
	XP_005108921.1	Normalized to Kinesin heavy chain 1	4.42488	1	2.26304	0.155112	protein disulfide-isomerase A6 [Aplysia californica]	FALSE	Aplysia californica	0.599
	XP_005101318.1	Normalized to Kinesin heavy chain 1	2.98389	1	4.18043	0.156068	mitochondrial-processing peptidase subunit beta [Aplysia californica]	FALSE	Aplysia californica	0.969
	NP_001191648.1	Normalized to Kinesin heavy chain 1	3.44221	1	2.94016	0.162444	estrogen receptor [Aplysia californica]	FALSE	Aplysia californica	1.416
	XP_005096165.1	Normalized to Kinesin heavy chain 1	2.36878	1	7.94639	0.162599	malate dehydrogenase, mitochondrial isoform X1 [Aplysia californica]	FALSE	Aplysia californica	0.86
	XP_012944179.2	Normalized to Kinesin heavy chain 1	2.53563	1	5.94992	0.162824	golgin subfamily A member 6-like protein 22 [Aplysia californica]	FALSE	Aplysia californica	0.947
	XP_012939875.1	Normalized to Kinesin heavy chain 1	2.66148	1	4.92528	0.164619	60S ribosomal protein L7 [Aplysia californica]	FALSE	Aplysia californica	0.844
	XP_005097851.1	Normalized to Kinesin heavy chain 1	2.39326	1	7.04258	0.165525	60S ribosomal protein L18a [Aplysia californica]	FALSE	Aplysia californica	0.986
	XP_005089146.2	Normalized to Kinesin heavy chain 1	2.32314	1	7.99755	0.165979	elongation factor 1-gamma [Aplysia californica]	FALSE	Aplysia californica	0.945
	XP_005107836.1	Normalized to Kinesin heavy chain 1	8.2517	1	1.22297	0.175153	acyl-protein thioesterase 1 isoform X1 [Aplysia californica]	FALSE	Aplysia californica	1.151
	XP_005089803.1	Normalized to Kinesin heavy chain 1	2.34901	1	5.86751	0.177353	2,3-bisphosphoglycerate-dependent phosphoglycerate mutase isoform X1 [Aplysia californica]	FALSE	Aplysia californica	0.821
	XP_012941389.2	Normalized to Kinesin heavy chain 1	2.31589	1	6.10537	0.178038	tubulin alpha-1 chain, partial [Aplysia californica]	FALSE	Aplysia californica	0.966
	XP_005095103.1	Normalized to Kinesin heavy chain 1	2.38978	1	5.36652	0.178839	fibrinogen C domain-containing protein 1-A [Aplysia californica]	FALSE	Aplysia californica	1.132
	XP_035827235.1	Normalized to Kinesin heavy chain 1	2.19744	1	7.52038	0.178885	tubulin alpha-3 chain-like, partial [Aplysia californica]	FALSE	Aplysia californica	0.929
	XP_012936590.1	Normalized to Kinesin heavy chain 1	2.16054	1	7.98202	0.179877	protein transport protein Sec23A [Aplysia californica]	FALSE	Aplysia californica	1.531
	XP_005099209.1	Normalized to Kinesin heavy chain 1	2.31377	1	5.54531	0.183035	alpha-soluble NSF attachment protein [Aplysia californica]	FALSE	Aplysia californica	1.039
	XP_005090553.1	Normalized to Kinesin heavy chain 1	2.13837	1	7.72928	0.18309	peptidyl-prolyl cis-trans isomerase 6 [Aplysia californica]	FALSE	Aplysia californica	0.838
	XP_035826406.1	Normalized to Kinesin heavy chain 1	2.12348	1	7.90133	0.183621	tropomodulin-1 [Aplysia californica]	FALSE	Aplysia californica	0.974
	XP_005099511.2	Normalized to Kinesin heavy chain 1	2.40236	1	4.79193	0.184345	60S ribosomal protein L44 [Aplysia californica]	FALSE	Aplysia californica	0.684
	XP_005111732.1	Normalized to Kinesin heavy chain 1	2.17307	1	6.89543	0.184577	heterogeneous nuclear ribonucleoprotein A1 isoform X1 [Aplysia californica]	FALSE	Aplysia californica	0.805
	XP_005103222.1	Normalized to Kinesin heavy chain 1	2.10901	1	7.64091	0.186227	uncharacterized protein LOC101845563 [Aplysia californica]	FALSE	Aplysia californica	0.995
	P49395.2	Normalized to Kinesin heavy chain 1	2.46015	1	4.31857	0.186621	40S ribosomal protein S3a [Aplysia californica]	FALSE	Aplysia californica	0.789
	XP_012938614.1	Normalized to Kinesin heavy chain 1	2.19939	1	6.15123	0.187396	angiopoietin-related protein 7-like [Aplysia californica]	FALSE	Aplysia californica	1.152
	XP_005095721.2	Normalized to Kinesin heavy chain 1	2.36282	1	4.78895	0.187397	60S ribosomal protein L36 [Aplysia californica]	FALSE	Aplysia californica	0.487
	XP_005099207.1	Normalized to Kinesin heavy chain 1	2.37093	1	4.72975	0.187522	neutral and basic amino acid transport protein rBAT [Aplysia californica]	FALSE	Aplysia californica	0.877
	XP_005109349.1	Normalized to Kinesin heavy chain 1	2.07661	1	7.7756	0.188602	40S ribosomal protein S16 [Aplysia californica]	FALSE	Aplysia californica	0.931
	XP_012946842.1	Normalized to Kinesin heavy chain 1	2.14519	1	6.65214	0.188617	H/ACA ribonucleoprotein complex subunit 2-like protein [Aplysia californica]	FALSE	Aplysia californica	0.659
	XP_005108862.1	Normalized to Kinesin heavy chain 1	2.09723	1	7.28187	0.189216	alanine aminotransferase 2 [Aplysia californica]	FALSE	Aplysia californica	0.827
	XP_012943159.1	Normalized to Kinesin heavy chain 1	2.18376	1	5.96337	0.190243	laminin subunit alpha isoform X1 [Aplysia californica]	FALSE	Aplysia californica	0.82
	XP_005093834.1	Normalized to Kinesin heavy chain 1	2.3108	1	4.79943	0.191347	actin-related protein 2/3 complex subunit 1A isoform X1 [Aplysia californica]	FALSE	Aplysia californica	1.068
	XP_005100839.1	Normalized to Kinesin heavy chain 1	2.06722	1	6.9159	0.194161	glutarate-semialdehyde dehydrogenase isoform X1 [Aplysia californica]	FALSE	Aplysia californica	1.251
	XP_005101408.1	Normalized to Kinesin heavy chain 1	2.92348	1	2.69211	0.19617	V-type proton ATPase subunit H [Aplysia californica]	FALSE	Aplysia californica	1.149
	XP_005095915.1	Normalized to Kinesin heavy chain 1	3.32134	1	2.23559	0.196463	myosin regulatory light chain sqh [Aplysia californica]	FALSE	Aplysia californica	1.114
	XP_035827840.1	Normalized to Kinesin heavy chain 1	2.16745	1	5.24138	0.198317	spectrin beta chain isoform X3 [Aplysia californica]	FALSE	Aplysia californica	0.929
	XP_005090337.1	Normalized to Kinesin heavy chain 1	2.22694	1	4.75183	0.198805	programmed cell death protein 6 isoform X1 [Aplysia californica]	FALSE	Aplysia californica	1.007
	XP_012938317.1	Normalized to Kinesin heavy chain 1	2.87646	1	2.62245	0.201416	extended synaptotagmin-2 [Aplysia californica]	FALSE	Aplysia californica	0.722
	NP_001191581.1	Normalized to Kinesin heavy chain 1	1.91968	1	7.89634	0.203768	endoplasmic reticulum chaperone BiP precursor [Aplysia californica]	FALSE	Aplysia californica	0.945
	XP_005101893.2	Normalized to Kinesin heavy chain 1	4.42751	1	1.54261	0.206494	uncharacterized protein LOC101857656 isoform X1 [Aplysia californica]	FALSE	Aplysia californica	0.7
	XP_005105453.1	Normalized to Kinesin heavy chain 1	1.87799	1	7.98612	0.207843	protein transport protein Sec61 subunit alpha [Aplysia californica]	FALSE	Aplysia californica	0.886
	XP_005095623.1	Normalized to Kinesin heavy chain 1	2.0225	1	5.52424	0.208906	heterogeneous nuclear ribonucleoprotein 1 [Aplysia californica]	FALSE	Aplysia californica	1.333
	XP_005098581.2	Normalized to Kinesin heavy chain 1	2.12618	1	4.50336	0.210805	60S ribosomal protein L27 isoform X1 [Aplysia californica]	FALSE	Aplysia californica	0.969
	XP_012942557.1	Normalized to Kinesin heavy chain 1	1.87863	1	7.30354	0.211128	universal stress protein in QAH/OAS sulfhydrylase 3'region [Aplysia californica]	FALSE	Aplysia californica	0.928
	XP_005101160.1	Normalized to Kinesin heavy chain 1	2.51468	1	2.98696	0.211366	dolichyl-diphosphooligosaccharide--protein glycosyltransferase 48 kDa subunit [Aplysia californica]	FALSE	Aplysia californica	0.748
	NP_001191664.1	Normalized to Kinesin heavy chain 1	1.89899	1	6.54284	0.213468	histone 2A.X [Aplysia californica]	FALSE	Aplysia californica	0.567
	XP_012937694.1	Normalized to Kinesin heavy chain 1	1.99022	1	5.36476	0.213586	phosphate carrier protein, mitochondrial isoform X1 [Aplysia californica]	FALSE	Aplysia californica	0.871
	XP_005095256.1	Normalized to Kinesin heavy chain 1	2.66512	1	2.59668	0.214922	ras-related protein Rab-10 [Aplysia californica]	FALSE	Aplysia californica	0.733
	XP_005105877.1	Normalized to Kinesin heavy chain 1	1.80875	1	7.99528	0.21556	angiopoietin-2 [Aplysia californica]	FALSE	Aplysia californica	1.211
	XP_005099949.1	Normalized to Kinesin heavy chain 1	1.96601	1	5.30324	0.216607	vesicle-fusing ATPase isoform X1 [Aplysia californica]	FALSE	Aplysia californica	0.773
	XP_005108000.1	Normalized to Kinesin heavy chain 1	1.77441	1	7.97429	0.219648	60S ribosomal protein L10a-2 [Aplysia californica]	FALSE	Aplysia californica	0.928
	XP_005107104.1	Normalized to Kinesin heavy chain 1	1.85208	1	5.96692	0.222696	nascent polypeptide-associated complex subunit alpha [Aplysia californica]	FALSE	Aplysia californica	0.776
	XP_012944645.1	Normalized to Kinesin heavy chain 1	1.74451	1	7.99636	0.223115	ubiquitin-like modifier-activating enzyme 6 [Aplysia californica]	FALSE	Aplysia californica	0.892
	XP_005098203.2	Normalized to Kinesin heavy chain 1	1.7546	1	7.63694	0.223563	plastin-1 [Aplysia californica]	FALSE	Aplysia californica	0.954
	XP_005099118.1	Normalized to Kinesin heavy chain 1	1.98413	1	4.45222	0.224811	nestin [Aplysia californica]	FALSE	Aplysia californica	0.911
	NP_001191600.1	Normalized to Kinesin heavy chain 1	2.03222	1	4.12238	0.225108	beta-catenin [Aplysia californica]	FALSE	Aplysia californica	0.722
	XP_012946260.1	Normalized to Kinesin heavy chain 1	1.90259	1	5.09028	0.225311	ADP-ribosylation factor 4 [Aplysia californica]	FALSE	Aplysia californica	1.19
	XP_005105779.2	Normalized to Kinesin heavy chain 1	1.73148	1	7.69697	0.226059	peroxisomal membrane protein PMP34 [Aplysia californica]	FALSE	Aplysia californica	0.86
	XP_005108947.1	Normalized to Kinesin heavy chain 1	2.30955	1	2.99177	0.226147	thimet oligopeptidase isoform X1 [Aplysia californica]	FALSE	Aplysia californica	0.707
	XP_005112049.1	Normalized to Kinesin heavy chain 1	1.73722	1	7.49686	0.226337	40S ribosomal protein S3 [Aplysia californica]	FALSE	Aplysia californica	0.819
	XP_012935999.1	Normalized to Kinesin heavy chain 1	1.73622	1	7.09686	0.22856	receptor of activated protein C kinase 1 [Aplysia californica]	FALSE	Aplysia californica	0.72
	XP_035826617.1	Normalized to Kinesin heavy chain 1	2.78672	1	2.13693	0.22899	uncharacterized protein LOC101849303 [Aplysia californica]	FALSE	Aplysia californica	0.869
	XP_005099550.1	Normalized to Kinesin heavy chain 1	5.02486	1	1.22356	0.229133	T-complex protein 1 subunit epsilon [Aplysia californica]	FALSE	Aplysia californica	0.737
	XP_005103446.1	Normalized to Kinesin heavy chain 1	1.95771	1	4.27376	0.229987	proteasome subunit alpha type-3 [Aplysia californica]	FALSE	Aplysia californica	0.595
	XP_005098556.1	Normalized to Kinesin heavy chain 1	2.89032	1	2.00717	0.230771	elongin-B [Aplysia californica]	FALSE	Aplysia californica	0.939
	XP_012944021.1	Normalized to Kinesin heavy chain 1	2.42163	1	2.54263	0.233294	troponin C [Aplysia californica]	FALSE	Aplysia californica	0.536
	XP_005097514.1	Normalized to Kinesin heavy chain 1	1.7036	1	6.91021	0.233595	T-complex protein 1 subunit eta [Aplysia californica]	FALSE	Aplysia californica	0.731
	XP_005113003.1	Normalized to Kinesin heavy chain 1	1.77592	1	5.11713	0.238909	elongation factor 1-alpha [Aplysia californica]	FALSE	Aplysia californica	0.87
	XP_005094777.1	Normalized to Kinesin heavy chain 1	1.83274	1	4.49508	0.23988	60S ribosomal protein L34 [Aplysia californica]	FALSE	Aplysia californica	0.798
	XP_005094480.1	Normalized to Kinesin heavy chain 1	1.62286	1	7.26098	0.241952	NHP2-like protein 1 [Aplysia californica]	FALSE	Aplysia californica	1.015
	NP_001191497.1	Normalized to Kinesin heavy chain 1	1.80085	1	4.55388	0.242623	60S ribosomal protein L37 [Aplysia californica]	FALSE	Aplysia californica	0.656
	XP_005112797.1	Normalized to Kinesin heavy chain 1	1.57245	1	7.99655	0.245267	glyoxylate reductase/hydroxypyruvate reductase [Aplysia californica]	FALSE	Aplysia californica	1.202
	XP_005104280.2	Normalized to Kinesin heavy chain 1	2.63056	1	2.00854	0.245763	uncharacterized protein LOC101853874 [Aplysia californica]	FALSE	Aplysia californica	0.612
	XP_005089073.1	Normalized to Kinesin heavy chain 1	1.61666	1	6.09094	0.24995	tubulin-folding cofactor B [Aplysia californica]	FALSE	Aplysia californica	0.897
	XP_012946940.1	Normalized to Kinesin heavy chain 1	2.04228	1	2.92982	0.250373	ras-like GTP-binding protein RHO isoform X1 [Aplysia californica]	FALSE	Aplysia californica	0.755
	XP_005104583.3	Normalized to Kinesin heavy chain 1	1.53638	1	7.59482	0.252088	uncharacterized protein LOC101864002 [Aplysia californica]	FALSE	Aplysia californica	1.148
	XP_005096370.1	Normalized to Kinesin heavy chain 1	1.54631	1	6.6898	0.255487	annexin A13 [Aplysia californica]	FALSE	Aplysia californica	0.936
	XP_035829368.1	Normalized to Kinesin heavy chain 1	1.50495	1	7.75017	0.255871	paramyosin [Aplysia californica]	FALSE	Aplysia californica	0.842
	XP_005107586.1	Normalized to Kinesin heavy chain 1	1.52988	1	6.64565	0.25805	protein argonaute-2 isoform X1 [Aplysia californica]	FALSE	Aplysia californica	1.052
	XP_012945504.1	Normalized to Kinesin heavy chain 1	1.4805	1	7.55439	0.260341	probable cytosol aminopeptidase [Aplysia californica]	FALSE	Aplysia californica	0.807
	XP_005104049.1	Normalized to Kinesin heavy chain 1	1.50233	1	6.63285	0.262045	high mobility group protein B1 [Aplysia californica]	FALSE	Aplysia californica	1.315
	XP_005092562.1	Normalized to Kinesin heavy chain 1	1.94332	1	2.78357	0.264185	dynactin subunit 4 [Aplysia californica]	FALSE	Aplysia californica	1.046
	XP_005110600.1	Normalized to Kinesin heavy chain 1	1.43284	1	7.98148	0.265642	T-complex protein 1 subunit beta [Aplysia californica]	FALSE	Aplysia californica	0.929
	XP_035826583.1	Normalized to Kinesin heavy chain 1	1.57593	1	4.86383	0.266281	uncharacterized protein LOC118477943 [Aplysia californica]	FALSE	Aplysia californica	0.643
	XP_012942603.1	Normalized to Kinesin heavy chain 1	1.50256	1	5.65213	0.268886	adenylyl cyclase-associated protein 1 [Aplysia californica]	FALSE	Aplysia californica	0.714
	XP_012935520.1	Normalized to Kinesin heavy chain 1	1.60734	1	4.17104	0.27102	collagen alpha-1(I) chain [Aplysia californica]	FALSE	Aplysia californica	1.763
	XP_012943562.1	Normalized to Kinesin heavy chain 1	1.43964	1	6.51257	0.272019	pyruvate kinase PKM-like, partial [Aplysia californica]	FALSE	Aplysia californica	0.827
	XP_005097554.1	Normalized to Kinesin heavy chain 1	1.56421	1	4.48625	0.272313	60S ribosomal protein L21 [Aplysia californica]	FALSE	Aplysia californica	0.971
	XP_005100668.2	Normalized to Kinesin heavy chain 1	1.38581	1	7.75316	0.273985	fatty acid-binding protein, heart [Aplysia californica]	FALSE	Aplysia californica	0.763
	XP_005106755.1	Normalized to Kinesin heavy chain 1	1.50704	1	4.93948	0.274859	triosephosphate isomerase [Aplysia californica]	FALSE	Aplysia californica	0.876
	XP_005089145.1	Normalized to Kinesin heavy chain 1	1.37435	1	7.79368	0.275651	calcineurin subunit B type 1 [Aplysia californica]	FALSE	Aplysia californica	0.838
	XP_005100380.1	Normalized to Kinesin heavy chain 1	1.37619	1	7.6547	0.27596	gelsolin-like protein 2 [Aplysia californica]	FALSE	Aplysia californica	1.168
	XP_012935266.1	Normalized to Kinesin heavy chain 1	2.03237	1	2.20992	0.278864	uncharacterized protein LOC106011166 [Aplysia californica]	FALSE	Aplysia californica	1.041
	XP_012936858.1	Normalized to Kinesin heavy chain 1	1.42232	1	5.8368	0.27924	myosin-10 isoform X1 [Aplysia californica]	FALSE	Aplysia californica	1.127
	XP_005109900.1	Normalized to Kinesin heavy chain 1	1.39678	1	6.31718	0.279833	myosin-2 essential light chain [Aplysia californica]	FALSE	Aplysia californica	1.267
	XP_012944142.1	Normalized to Kinesin heavy chain 1	1.35644	1	7.4894	0.279909	rac guanine nucleotide exchange factor B [Aplysia californica]	FALSE	Aplysia californica	0.837
	NP_001191499.1	Normalized to Kinesin heavy chain 1	1.34976	1	7.66175	0.280231	tubulin alpha-1 chain [Aplysia californica]	FALSE	Aplysia californica	0.936
	XP_005095801.1	Normalized to Kinesin heavy chain 1	2.24558	1	1.87092	0.280841	fibrinogen C domain-containing protein 1-like [Aplysia californica]	FALSE	Aplysia californica	0.878
	XP_012939404.1	Normalized to Kinesin heavy chain 1	1.75908	1	2.80448	0.282403	dipeptidyl peptidase 3 [Aplysia californica]	FALSE	Aplysia californica	1.208
	XP_005102848.1	Normalized to Kinesin heavy chain 1	1.32383	1	7.81722	0.283883	fructose-bisphosphate aldolase [Aplysia californica]	FALSE	Aplysia californica	0.734
	XP_012935509.1	Normalized to Kinesin heavy chain 1	1.50604	1	4.03498	0.286491	collagen alpha-1(I) chain [Aplysia californica]	FALSE	Aplysia californica	1.851
	XP_035829772.1	Normalized to Kinesin heavy chain 1	1.29559	1	7.99868	0.287962	tropomyosin-2 isoform X12 [Aplysia californica]	FALSE	Aplysia californica	0.854
	XP_005099308.1	Normalized to Kinesin heavy chain 1	1.86583	1	2.29984	0.290167	adaptin ear-binding coat-associated protein 1 [Aplysia californica]	FALSE	Aplysia californica	1.094
	XP_005103923.1	Normalized to Kinesin heavy chain 1	1.44641	1	4.14372	0.293289	techylectin-like protein isoform X1 [Aplysia californica]	FALSE	Aplysia californica	0.981
	XP_005112938.1	Normalized to Kinesin heavy chain 1	1.31925	1	5.49513	0.298254	calmodulin-like protein 5 [Aplysia californica]	FALSE	Aplysia californica	0.87
	XP_005107139.1	Normalized to Kinesin heavy chain 1	1.31939	1	5.47319	0.298412	40S ribosomal protein S4 [Aplysia californica]	FALSE	Aplysia californica	0.922
	XP_005100579.1	Normalized to Kinesin heavy chain 1	1.24495	1	7.17106	0.300509	actin-related protein 2/3 complex subunit 4 [Aplysia californica]	FALSE	Aplysia californica	1.098
	XP_005094768.1	Normalized to Kinesin heavy chain 1	1.21938	1	7.99567	0.301602	serine hydroxymethyltransferase, cytosolic [Aplysia californica]	FALSE	Aplysia californica	1.093
	XP_012946824.1	Normalized to Kinesin heavy chain 1	1.25563	1	6.28899	0.303439	myosin regulatory light chain (N-terminus) isoform X1 [Aplysia californica]	FALSE	Aplysia californica	1.002
	XP_012934794.2	Normalized to Kinesin heavy chain 1	2.69987	1	1.27994	0.305653	serine/threonine-protein kinase PAK 2 [Aplysia californica]	FALSE	Aplysia californica	0.776
	XP_005102887.1	Normalized to Kinesin heavy chain 1	1.19638	1	7.79977	0.306672	jupiter microtubule associated homolog 1 [Aplysia californica]	FALSE	Aplysia californica	0.873
	XP_005108543.1	Normalized to Kinesin heavy chain 1	1.20276	1	7.45593	0.306924	elongation factor 2 [Aplysia californica]	FALSE	Aplysia californica	0.905
	XP_005109762.1	Normalized to Kinesin heavy chain 1	1.24125	1	6.12072	0.307058	ribose-phosphate pyrophosphokinase 1 [Aplysia californica]	FALSE	Aplysia californica	1.219
	XP_035829164.1	Normalized to Kinesin heavy chain 1	1.24239	1	6.00872	0.307598	reductase-related protein isoform X1 [Aplysia californica]	FALSE	Aplysia californica	0.805
	XP_012935251.1	Normalized to Kinesin heavy chain 1	2.18783	1	1.55547	0.309479	signal recognition particle subunit SRP72 [Aplysia californica]	FALSE	Aplysia californica	0.779
	XP_005096421.2	Normalized to Kinesin heavy chain 1	1.21307	1	6.21397	0.311548	serpin B6 [Aplysia californica]	FALSE	Aplysia californica	0.956
	XP_012936693.1	Normalized to Kinesin heavy chain 1	1.19581	1	6.7148	0.311832	phosphoglycerate kinase [Aplysia californica]	FALSE	Aplysia californica	0.7
	XP_005109775.1	Normalized to Kinesin heavy chain 1	1.30828	1	4.02967	0.31607	succinate--CoA ligase [ADP-forming] subunit beta, mitochondrial isoform X1 [Aplysia californica]	FALSE	Aplysia californica	0.503
	XP_005090703.1	Normalized to Kinesin heavy chain 1	1.14247	1	7.82944	0.316973	D-3-phosphoglycerate dehydrogenase isoform X1 [Aplysia californica]	FALSE	Aplysia californica	0.864
	NP_001248346.1	Normalized to Kinesin heavy chain 1	1.13957	1	7.82625	0.317563	histone H4 [Aplysia californica]	FALSE	Aplysia californica	0.749
	XP_005089966.1	Normalized to Kinesin heavy chain 1	1.13808	1	7.53531	0.31904	hexokinase-2 isoform X3 [Aplysia californica]	FALSE	Aplysia californica	0.923
	XP_005096736.2	Normalized to Kinesin heavy chain 1	1.12162	1	7.90293	0.320863	endoglucanase [Aplysia californica]	FALSE	Aplysia californica	2.498
	XP_005092362.1	Normalized to Kinesin heavy chain 1	1.69186	1	2.00827	0.322591	26S proteasome non-ATPase regulatory subunit 11 [Aplysia californica]	FALSE	Aplysia californica	0.817
	XP_012936226.1	Normalized to Kinesin heavy chain 1	1.11375	1	7.6297	0.323536	serine/threonine-protein phosphatase 2A 65 kDa regulatory subunit A alpha isoform [Aplysia californica]	FALSE	Aplysia californica	0.899
	NP_001191584.1	Normalized to Kinesin heavy chain 1	2.9457	1	1.06582	0.324247	schistosomin-like precursor [Aplysia californica]	FALSE	Aplysia californica	1.086
	XP_005100992.1	Normalized to Kinesin heavy chain 1	1.23424	1	4.06098	0.327993	liver carboxylesterase 1F [Aplysia californica]	FALSE	Aplysia californica	1.17
	XP_005101568.1	Normalized to Kinesin heavy chain 1	1.14467	1	5.67511	0.328046	protein NDRG3 isoform X1 [Aplysia californica]	FALSE	Aplysia californica	0.831
	XP_035825575.1	Normalized to Kinesin heavy chain 1	1.35434	1	2.97224	0.329371	elongation factor 1-delta [Aplysia californica]	FALSE	Aplysia californica	0.785
	XP_005098870.1	Normalized to Kinesin heavy chain 1	1.1224	1	6.11163	0.329466	uncharacterized protein LOC101845692 isoform X1 [Aplysia californica]	FALSE	Aplysia californica	1.011
	XP_005112292.1	Normalized to Kinesin heavy chain 1	1.07646	1	7.99992	0.32983	uncharacterized protein LOC101846325 [Aplysia californica]	FALSE	Aplysia californica	2.14
	XP_005088922.1	Normalized to Kinesin heavy chain 1	1.07617	1	7.92159	0.330182	globin [Aplysia californica]	FALSE	Aplysia californica	0.698
	XP_005095500.1	Normalized to Kinesin heavy chain 1	1.06931	1	7.96723	0.331465	septin-7 isoform X1 [Aplysia californica]	FALSE	Aplysia californica	0.999
	XP_005108701.1	Normalized to Kinesin heavy chain 1	1.12145	1	5.78743	0.331789	T-complex protein 1 subunit theta [Aplysia californica]	FALSE	Aplysia californica	0.773
	XP_005095278.1	Normalized to Kinesin heavy chain 1	1.60188	1	2.0141	0.332357	rab GTPase-activating protein 1 isoform X1 [Aplysia californica]	FALSE	Aplysia californica	1.059
	XP_012945731.1	Normalized to Kinesin heavy chain 1	2.58295	1	1.12716	0.333368	vacuolar protein sorting-associated protein 13A [Aplysia californica]	FALSE	Aplysia californica	0.803
	NP_001191598.1	Normalized to Kinesin heavy chain 1	1.06943	1	7.46381	0.333413	Ag precursor [Aplysia californica]	FALSE	Aplysia californica	0.629
	XP_005102298.1	Normalized to Kinesin heavy chain 1	1.06743	1	7.52276	0.333593	putative aminopeptidase W07G4.4 [Aplysia californica]	FALSE	Aplysia californica	1.054
	XP_012943377.1	Normalized to Kinesin heavy chain 1	1.06366	1	7.2393	0.335603	ATP-dependent RNA helicase cgh-1 [Aplysia californica]	FALSE	Aplysia californica	1.151
	XP_012935978.2	Normalized to Kinesin heavy chain 1	1.31658	1	2.94933	0.335701	actin-87E [Aplysia californica]	FALSE	Aplysia californica	1.144
	XP_012946440.1	Normalized to Kinesin heavy chain 1	1.03661	1	7.99916	0.338414	V-type proton ATPase catalytic subunit A [Aplysia californica]	FALSE	Aplysia californica	0.783
	XP_005109206.2	Normalized to Kinesin heavy chain 1	1.13257	1	4.62761	0.339577	universal stress protein Slr1101 [Aplysia californica]	FALSE	Aplysia californica	0.916
	XP_005091879.1	Normalized to Kinesin heavy chain 1	1.162	1	4.07591	0.34067	uncharacterized protein LOC101846193 [Aplysia californica]	FALSE	Aplysia californica	1.131
	XP_012943569.1	Normalized to Kinesin heavy chain 1	1.04729	1	6.32734	0.343656	pyruvate kinase PKM [Aplysia californica]	FALSE	Aplysia californica	0.89
	XP_035824164.1	Normalized to Kinesin heavy chain 1	1.13506	1	4.21458	0.343888	collagen alpha-1(I) chain [Aplysia californica]	FALSE	Aplysia californica	1.455
	XP_005104156.1	Normalized to Kinesin heavy chain 1	1.07422	1	5.42569	0.34396	26S proteasome regulatory subunit 10B [Aplysia californica]	FALSE	Aplysia californica	0.742
	XP_005105059.2	Normalized to Kinesin heavy chain 1	1.01218	1	7.92304	0.344114	RNA-binding protein Musashi homolog 2 [Aplysia californica]	FALSE	Aplysia californica	1.262
	XP_012941842.1	Normalized to Kinesin heavy chain 1	1.03041	1	6.79501	0.344835	peroxiredoxin-2 [Aplysia californica]	FALSE	Aplysia californica	0.86
	NP_001191580.1	Normalized to Kinesin heavy chain 1	1.03663	1	6.40885	0.345491	actin, muscle [Aplysia californica]	FALSE	Aplysia californica	1.02
	XP_005107474.1	Normalized to Kinesin heavy chain 1	1.01641	1	7.28198	0.345692	ADP,ATP carrier protein 3, mitochondrial [Aplysia californica]	FALSE	Aplysia californica	0.821
	XP_005095836.1	Normalized to Kinesin heavy chain 1	0.990315	1	7.98787	0.348851	26S proteasome non-ATPase regulatory subunit 1 [Aplysia californica]	FALSE	Aplysia californica	0.788
	XP_035827602.1	Normalized to Kinesin heavy chain 1	0.979197	1	7.92401	0.351647	calpain-B [Aplysia californica]	FALSE	Aplysia californica	1.258
	XP_005106601.1	Normalized to Kinesin heavy chain 1	1.20723	1	2.99213	0.352344	xanthine dehydrogenase 1 isoform X3 [Aplysia californica]	FALSE	Aplysia californica	1.08
	WP_047149380.1	Normalized to Kinesin heavy chain 1	1.05624	1	4.81998	0.352857	histone H3 [Proteobacteria]	FALSE	Proteobacteria	0.818
	XP_005109205.1	Normalized to Kinesin heavy chain 1	1.03164	1	5.29704	0.353899	CD209 antigen [Aplysia californica]	FALSE	Aplysia californica	1.031
	XP_035825722.1	Normalized to Kinesin heavy chain 1	0.973479	1	7.24124	0.355628	CUGBP Elav-like family member 1 isoform X1 [Aplysia californica]	FALSE	Aplysia californica	1.111
	XP_005089974.1	Normalized to Kinesin heavy chain 1	1.30949	1	2.34246	0.355891	fumarylacetoacetate hydrolase domain-containing protein 2 [Aplysia californica]	FALSE	Aplysia californica	0.686
	XP_005100543.1	Normalized to Kinesin heavy chain 1	1.35853	1	2.12817	0.357784	serine/threonine-protein kinase 31 isoform X1 [Aplysia californica]	FALSE	Aplysia californica	1.093
	XP_012940093.1	Normalized to Kinesin heavy chain 1	1.38079	1	2.06133	0.357849	complement C1q-like protein 3 [Aplysia californica]	FALSE	Aplysia californica	0.684
	XP_012944356.1	Normalized to Kinesin heavy chain 1	1.02309	1	4.85344	0.359524	DIS3-like exonuclease 2 [Aplysia californica]	FALSE	Aplysia californica	1.069
	XP_005095010.1	Normalized to Kinesin heavy chain 1	1.24931	1	2.41634	0.362409	squalene synthase [Aplysia californica]	FALSE	Aplysia californica	0.819
	XP_005106911.1	Normalized to Kinesin heavy chain 1	1.13047	1	2.99596	0.365767	protein SEC13 homolog [Aplysia californica]	FALSE	Aplysia californica	0.925
	XP_005093728.1	Normalized to Kinesin heavy chain 1	0.924632	1	7.48216	0.366301	glutathione S-transferase Mu 5 [Aplysia californica]	FALSE	Aplysia californica	1.155
	XP_035825179.1	Normalized to Kinesin heavy chain 1	0.912448	1	7.95587	0.367585	glutathione S-transferase 3 [Aplysia californica]	FALSE	Aplysia californica	1.203
	NP_001191555.1	Normalized to Kinesin heavy chain 1	0.943811	1	6.18825	0.367727	PKA type II regulatory subunit [Aplysia californica]	FALSE	Aplysia californica	0.872
	XP_012937213.1	Normalized to Kinesin heavy chain 1	0.94239	1	6.21886	0.367892	tensin-1 isoform X1 [Aplysia californica]	FALSE	Aplysia californica	1.273
	XP_012938773.1	Normalized to Kinesin heavy chain 1	0.972128	1	5.01883	0.369266	60S ribosomal protein L13 [Aplysia californica]	FALSE	Aplysia californica	1.095
	XP_012941966.1	Normalized to Kinesin heavy chain 1	0.913942	1	7.14426	0.370294	uncharacterized protein LOC101853808 [Aplysia californica]	FALSE	Aplysia californica	1.074
	XP_035824709.1	Normalized to Kinesin heavy chain 1	0.926807	1	6.20993	0.371669	calbindin-32 [Aplysia californica]	FALSE	Aplysia californica	0.502
	XP_005106283.1	Normalized to Kinesin heavy chain 1	1.30203	1	2.00259	0.371927	E3 ubiquitin-protein ligase MYLIP [Aplysia californica]	FALSE	Aplysia californica	0.479
	XP_005099233.1	Normalized to Kinesin heavy chain 1	1.09276	1	2.90938	0.374824	UMP-CMP kinase [Aplysia californica]	FALSE	Aplysia californica	1.054
	XP_005091491.2	Normalized to Kinesin heavy chain 1	0.923235	1	5.65672	0.375878	involucrin [Aplysia californica]	FALSE	Aplysia californica	0.785
	XP_005109108.1	Normalized to Kinesin heavy chain 1	0.877933	1	7.94287	0.376379	GMP reductase 2 [Aplysia californica]	FALSE	Aplysia californica	1.152
	XP_005099053.1	Normalized to Kinesin heavy chain 1	1.25679	1	2.00885	0.378355	proteasome subunit alpha type-6 [Aplysia californica]	FALSE	Aplysia californica	0.784
	XP_005092342.1	Normalized to Kinesin heavy chain 1	0.877104	1	7.41939	0.378473	cytochrome b-c1 complex subunit 2, mitochondrial isoform X1 [Aplysia californica]	FALSE	Aplysia californica	1.042
	XP_012940199.1	Normalized to Kinesin heavy chain 1	0.88333	1	7.00551	0.378559	uncharacterized protein LOC101853471 [Aplysia californica]	FALSE	Aplysia californica	1.125
	XP_005107895.1	Normalized to Kinesin heavy chain 1	0.905788	1	5.86093	0.378815	glycogen synthase kinase-3 beta [Aplysia californica]	FALSE	Aplysia californica	0.961
	XP_005094317.1	Normalized to Kinesin heavy chain 1	0.867965	1	7.8761	0.379192	alpha-aminoadipic semialdehyde dehydrogenase [Aplysia californica]	FALSE	Aplysia californica	0.941
	XP_005099088.1	Normalized to Kinesin heavy chain 1	0.876945	1	7.10781	0.379758	probable glutathione S-transferase 7 [Aplysia californica]	FALSE	Aplysia californica	1.252
	XP_035824876.1	Normalized to Kinesin heavy chain 1	1.22155	1	2.06996	0.380892	uncharacterized protein LOC101864606 [Aplysia californica]	FALSE	Aplysia californica	0.904
	NP_001191665.1	Normalized to Kinesin heavy chain 1	0.865157	1	7.17828	0.382515	ATP-dependent RNA helicase DDX5 [Aplysia californica]	FALSE	Aplysia californica	0.971
	XP_005099015.1	Normalized to Kinesin heavy chain 1	0.858159	1	7.1939	0.384279	poly(U)-specific endoribonuclease-A [Aplysia californica]	FALSE	Aplysia californica	1.014
	XP_005102778.2	Normalized to Kinesin heavy chain 1	0.844568	1	7.87583	0.385375	GTPase IMAP family member 9 [Aplysia californica]	FALSE	Aplysia californica	1.266
	XP_005112795.1	Normalized to Kinesin heavy chain 1	0.83909	1	7.7493	0.387275	enolase [Aplysia californica]	FALSE	Aplysia californica	0.828
	XP_005097638.1	Normalized to Kinesin heavy chain 1	0.870864	1	5.82859	0.387742	fatty acid-binding protein, heart [Aplysia californica]	FALSE	Aplysia californica	1.008
	XP_035829544.1	Normalized to Kinesin heavy chain 1	0.865011	1	5.93824	0.388586	vacuolar protein sorting-associated protein 13A [Aplysia californica]	FALSE	Aplysia californica	0.877
	XP_005091566.1	Normalized to Kinesin heavy chain 1	0.842376	1	6.84459	0.389913	clathrin heavy chain 1 isoform X1 [Aplysia californica]	FALSE	Aplysia californica	0.885
	XP_005095334.1	Normalized to Kinesin heavy chain 1	0.827061	1	7.3544	0.391952	TAR DNA-binding protein 43 isoform X1 [Aplysia californica]	FALSE	Aplysia californica	1.062
	XP_012934570.1	Normalized to Kinesin heavy chain 1	1.03273	1	2.64726	0.393233	synaptotagmin-4 [Aplysia californica]	FALSE	Aplysia californica	0.961
	XP_005110430.1	Normalized to Kinesin heavy chain 1	0.842308	1	5.96114	0.394354	uncharacterized protein LOC101852515 [Aplysia californica]	FALSE	Aplysia californica	0.966
	XP_012939327.1	Normalized to Kinesin heavy chain 1	1.09539	1	2.20596	0.396245	caprin-1 [Aplysia californica]	FALSE	Aplysia californica	0.772
	XP_005092712.1	Normalized to Kinesin heavy chain 1	0.799022	1	7.89334	0.397821	isocitrate dehydrogenase [NAD] subunit alpha, mitochondrial isoform X1 [Aplysia californica]	FALSE	Aplysia californica	0.817
	XP_005110498.2	Normalized to Kinesin heavy chain 1	1.24339	1	1.66262	0.400225	V-type proton ATPase subunit E [Aplysia californica]	FALSE	Aplysia californica	0.786
	XP_012945859.1	Normalized to Kinesin heavy chain 1	0.815709	1	5.80336	0.402368	linear gramicidin synthase subunit C [Aplysia californica]	FALSE	Aplysia californica	1.14
	XP_035829170.1	Normalized to Kinesin heavy chain 1	0.779079	1	7.9715	0.403254	uncharacterized protein LOC101850052 [Aplysia californica]	FALSE	Aplysia californica	1.098
	XP_005090628.1	Normalized to Kinesin heavy chain 1	0.774185	1	7.95239	0.404729	NADP-dependent malic enzyme [Aplysia californica]	FALSE	Aplysia californica	1.266
	XP_005111713.1	Normalized to Kinesin heavy chain 1	0.770701	1	7.97099	0.405683	perlucin [Aplysia californica]	FALSE	Aplysia californica	1.046
	XP_005094185.1	Normalized to Kinesin heavy chain 1	0.76764	1	7.60409	0.407772	fatty acid synthase [Aplysia californica]	FALSE	Aplysia californica	0.805
	XP_035827323.1	Normalized to Kinesin heavy chain 1	0.786197	1	6.16988	0.408481	hypoxanthine-guanine phosphoribosyltransferase isoform X1 [Aplysia californica]	FALSE	Aplysia californica	0.89
	XP_035827028.1	Normalized to Kinesin heavy chain 1	1.53925	1	1.15905	0.409598	hydroxymethylglutaryl-CoA lyase, mitochondrial [Aplysia californica]	FALSE	Aplysia californica	1.156
	XP_005098119.1	Normalized to Kinesin heavy chain 1	0.921103	1	2.83369	0.411729	heat shock 70 kDa protein cognate 5 [Aplysia californica]	FALSE	Aplysia californica	1.071
	XP_012943909.1	Normalized to Kinesin heavy chain 1	0.744646	1	7.94603	0.413462	pneumococcal serine-rich repeat protein [Aplysia californica]	FALSE	Aplysia californica	1.027
	XP_012935856.1	Normalized to Kinesin heavy chain 1	0.960188	1	2.39464	0.415513	T-complex protein 1 subunit alpha [Aplysia californica]	FALSE	Aplysia californica	0.838
	XP_005095954.2	Normalized to Kinesin heavy chain 1	0.742907	1	7.23902	0.416367	nucleoside diphosphate kinase B [Aplysia californica]	FALSE	Aplysia californica	0.893
	XP_005097854.1	Normalized to Kinesin heavy chain 1	0.73021	1	7.95651	0.4178	transketolase-like protein 2 [Aplysia californica]	FALSE	Aplysia californica	0.787
	XP_005100374.1	Normalized to Kinesin heavy chain 1	1.01979	1	2.00537	0.418635	serine--tRNA ligase, cytoplasmic [Aplysia californica]	FALSE	Aplysia californica	0.974
	XP_035829147.1	Normalized to Kinesin heavy chain 1	0.72784	1	7.82026	0.418946	uncharacterized protein LOC101852218 [Aplysia californica]	FALSE	Aplysia californica	1.158
	XP_005110572.1	Normalized to Kinesin heavy chain 1	0.7467	1	6.1101	0.420147	ATP-dependent RNA helicase DDX3Y isoform X1 [Aplysia californica]	FALSE	Aplysia californica	1.306
	XP_012934683.1	Normalized to Kinesin heavy chain 1	1.2435	1	1.3862	0.421556	carbonyl reductase [NADPH] 1 [Aplysia californica]	FALSE	Aplysia californica	0.858
	XP_005090597.1	Normalized to Kinesin heavy chain 1	0.970966	1	2.15128	0.422002	acetyl-CoA acetyltransferase, cytosolic [Aplysia californica]	FALSE	Aplysia californica	0.536
	XP_005088932.1	Normalized to Kinesin heavy chain 1	0.859933	1	2.99934	0.422171	ras-related protein Ral-A isoform X1 [Aplysia californica]	FALSE	Aplysia californica	0.733
	XP_035825809.1	Normalized to Kinesin heavy chain 1	0.953087	1	2.19088	0.424113	S-adenosylhomocysteine hydrolase-like protein 1 [Aplysia californica]	FALSE	Aplysia californica	0.95
	XP_005090198.1	Normalized to Kinesin heavy chain 1	0.711017	1	7.42519	0.425434	probable ATP-dependent RNA helicase DHX58 [Aplysia californica]	FALSE	Aplysia californica	1.047
	XP_012945202.1	Normalized to Kinesin heavy chain 1	0.981284	1	2.00185	0.426203	conserved oligomeric Golgi complex subunit 8 [Aplysia californica]	FALSE	Aplysia californica	0.932
	XP_005092663.1	Normalized to Kinesin heavy chain 1	0.947373	1	2.16408	0.42631	cerebellar degeneration-related protein 2 [Aplysia californica]	FALSE	Aplysia californica	1.154
	XP_005098922.1	Normalized to Kinesin heavy chain 1	1.45167	1	1.09935	0.426842	versiconal hemiacetal acetate esterase [Aplysia californica]	FALSE	Aplysia californica	1.175
	NP_001191515.1	Normalized to Kinesin heavy chain 1	0.755159	1	4.46741	0.429053	CaM kinase II delta [Aplysia californica]	FALSE	Aplysia californica	0.868
	XP_035824041.1	Normalized to Kinesin heavy chain 1	0.704966	1	6.8992	0.429251	mucin-5AC-like [Aplysia californica]	FALSE	Aplysia californica	1.011
	NP_001191523.1	Normalized to Kinesin heavy chain 1	0.685003	1	7.98685	0.431902	calreticulin precursor [Aplysia californica]	FALSE	Aplysia californica	0.739
	XP_005113095.1	Normalized to Kinesin heavy chain 1	1.12145	1	1.4762	0.432347	protein SET isoform X1 [Aplysia californica]	FALSE	Aplysia californica	0.545
	XP_012940660.1	Normalized to Kinesin heavy chain 1	1.21522	1	1.31051	0.432565	excitatory amino acid transporter [Aplysia californica]	FALSE	Aplysia californica	0.741
	XP_005105894.2	Normalized to Kinesin heavy chain 1	0.731734	1	4.8216	0.432762	40S ribosomal protein S26 [Aplysia californica]	FALSE	Aplysia californica	0.901
	XP_035829403.1	Normalized to Kinesin heavy chain 1	0.949344	1	1.97676	0.433685	quinone oxidoreductase [Aplysia californica]	FALSE	Aplysia californica	1.184
	XP_035829835.1	Normalized to Kinesin heavy chain 1	0.940896	1	2.00763	0.434039	uncharacterized protein LOC101860234 [Aplysia californica]	FALSE	Aplysia californica	1.018
	XP_005091247.1	Normalized to Kinesin heavy chain 1	0.813215	1	2.9464	0.434735	magnesium-dependent phosphatase 1 [Aplysia californica]	FALSE	Aplysia californica	1.079
	XP_012943766.1	Normalized to Kinesin heavy chain 1	0.925359	1	2.03106	0.436241	glutamine synthetase [Aplysia californica]	FALSE	Aplysia californica	0.985
	XP_012934761.1	Normalized to Kinesin heavy chain 1	0.670195	1	7.7144	0.437539	trithorax group protein osa isoform X1 [Aplysia californica]	FALSE	Aplysia californica	0.329
	XP_005095881.1	Normalized to Kinesin heavy chain 1	0.982599	1	1.71721	0.440363	dihydrolipoyl dehydrogenase, mitochondrial [Aplysia californica]	FALSE	Aplysia californica	0.857
	XP_005104428.1	Normalized to Kinesin heavy chain 1	0.663694	1	7.4157	0.440634	AP-2 complex subunit mu [Aplysia californica]	FALSE	Aplysia californica	0.939
	XP_005099490.1	Normalized to Kinesin heavy chain 1	0.859934	1	2.23559	0.442655	ADP-ribosylation factor-like protein 1 [Aplysia californica]	FALSE	Aplysia californica	0.98
	XP_005112064.1	Normalized to Kinesin heavy chain 1	0.651371	1	7.98507	0.442997	hydroxymethylglutaryl-CoA synthase 1 [Aplysia californica]	FALSE	Aplysia californica	1.104
	XP_005092204.1	Normalized to Kinesin heavy chain 1	0.650512	1	7.84021	0.443705	glycine--tRNA ligase [Aplysia californica]	FALSE	Aplysia californica	0.983
	XP_012945067.1	Normalized to Kinesin heavy chain 1	1.01578	1	1.55249	0.444613	uncharacterized protein LOC101849091 [Aplysia californica]	FALSE	Aplysia californica	0.689
	XP_005100229.1	Normalized to Kinesin heavy chain 1	1.1035	1	1.3506	0.445603	COP9 signalosome complex subunit 6 [Aplysia californica]	FALSE	Aplysia californica	0.837
	XP_012938591.1	Normalized to Kinesin heavy chain 1	0.642212	1	7.99932	0.44606	oxidoreductase HTATIP2 isoform X1 [Aplysia californica]	FALSE	Aplysia californica	1.171
	XP_005090568.1	Normalized to Kinesin heavy chain 1	0.639645	1	7.87064	0.447303	actin-related protein 3-A [Aplysia californica]	FALSE	Aplysia californica	0.962
	XP_012939324.2	Normalized to Kinesin heavy chain 1	0.643548	1	6.69092	0.449977	filamin-A-like [Aplysia californica]	FALSE	Aplysia californica	1.013
	XP_012944073.1	Normalized to Kinesin heavy chain 1	0.629591	1	7.99449	0.450412	syntaxin-binding protein 1 [Aplysia californica]	FALSE	Aplysia californica	1.059
	XP_035825345.1	Normalized to Kinesin heavy chain 1	0.647448	1	6.25497	0.45052	cathepsin L1 [Aplysia californica]	FALSE	Aplysia californica	0.955
	XP_005104572.1	Normalized to Kinesin heavy chain 1	0.624637	1	7.98516	0.45216	UV excision repair protein RAD23 homolog B [Aplysia californica]	FALSE	Aplysia californica	1.088
	NP_001191419.1	Normalized to Kinesin heavy chain 1	0.623534	1	7.98615	0.452542	memory suppression protein [Aplysia californica]	FALSE	Aplysia californica	1.14
	XP_035826845.1	Normalized to Kinesin heavy chain 1	0.629973	1	6.93703	0.453654	matrilin-2 isoform X1 [Aplysia californica]	FALSE	Aplysia californica	1.129
	XP_035829685.1	Normalized to Kinesin heavy chain 1	0.651909	1	5.2966	0.454149	heterogeneous nuclear ribonucleoprotein K isoform X1 [Aplysia californica]	FALSE	Aplysia californica	0.992
	XP_012942829.1	Normalized to Kinesin heavy chain 1	0.621802	1	6.62478	0.457662	uncharacterized protein LOC101854362 [Aplysia californica]	FALSE	Aplysia californica	1.543
	XP_012940421.1	Normalized to Kinesin heavy chain 1	0.634291	1	5.56871	0.458382	titin isoform X1 [Aplysia californica]	FALSE	Aplysia californica	0.998
	XP_005093093.2	Normalized to Kinesin heavy chain 1	0.633364	1	5.53846	0.458864	3-oxoacyl-[acyl-carrier-protein] reductase FabG [Aplysia californica]	FALSE	Aplysia californica	1.314
	XP_005107358.1	Normalized to Kinesin heavy chain 1	0.602161	1	7.96902	0.460162	elongation factor 1-beta [Aplysia californica]	FALSE	Aplysia californica	1.039
	XP_035829811.1	Normalized to Kinesin heavy chain 1	0.607276	1	7.03271	0.461229	tropomyosin-2 isoform X20 [Aplysia californica]	FALSE	Aplysia californica	0.955
	NP_001191400.1	Normalized to Kinesin heavy chain 1	0.60084	1	7.58573	0.461734	NCAM-related cell adhesion molecule precursor [Aplysia californica]	FALSE	Aplysia californica	0.739
	XP_005091072.1	Normalized to Kinesin heavy chain 1	1.24392	1	1.01823	0.462732	mediator of RNA polymerase II transcription subunit 18 [Aplysia californica]	FALSE	Aplysia californica	0.649
	XP_005089238.1	Normalized to Kinesin heavy chain 1	0.78643	1	2.15514	0.462883	succinate--CoA ligase [ADP/GDP-forming] subunit alpha, mitochondrial isoform X1 [Aplysia californica]	FALSE	Aplysia californica	0.914
	XP_005107584.2	Normalized to Kinesin heavy chain 1	0.597533	1	7.58465	0.462927	60S ribosomal protein L19 isoform X1 [Aplysia californica]	FALSE	Aplysia californica	0.959
	XP_005111120.2	Normalized to Kinesin heavy chain 1	1.09202	1	1.18317	0.463732	adenylyl cyclase-associated protein 2, partial [Aplysia californica]	FALSE	Aplysia californica	0.705
	XP_005111262.1	Normalized to Kinesin heavy chain 1	0.609052	1	5.74897	0.466052	mannose-6-phosphate isomerase [Aplysia californica]	FALSE	Aplysia californica	0.892
	XP_035829508.1	Normalized to Kinesin heavy chain 1	0.586081	1	7.51735	0.467291	collagen alpha-1(I) chain [Aplysia californica]	FALSE	Aplysia californica	1.131
	XP_005112072.1	Normalized to Kinesin heavy chain 1	0.582968	1	7.88879	0.467369	isoamyl acetate-hydrolyzing esterase 1 homolog [Aplysia californica]	FALSE	Aplysia californica	1.123
	XP_005090825.1	Normalized to Kinesin heavy chain 1	0.615301	1	5.14229	0.467379	40S ribosomal protein S9 [Aplysia californica]	FALSE	Aplysia californica	0.669
	XP_005095871.1	Normalized to Kinesin heavy chain 1	0.581083	1	7.96153	0.467868	mRNA export factor [Aplysia californica]	FALSE	Aplysia californica	1.063
	XP_005099584.1	Normalized to Kinesin heavy chain 1	0.578588	1	7.99981	0.468691	putative deoxyribonuclease TATDN1 [Aplysia californica]	FALSE	Aplysia californica	1.314
	XP_005107960.1	Normalized to Kinesin heavy chain 1	0.580415	1	6.82831	0.471638	60S acidic ribosomal protein P0 [Aplysia californica]	FALSE	Aplysia californica	0.894
	NP_001191532.1	Normalized to Kinesin heavy chain 1	0.584589	1	6.31961	0.472096	Rac [Aplysia californica]	FALSE	Aplysia californica	0.973
	XP_005098802.2	Normalized to Kinesin heavy chain 1	0.570081	1	7.38542	0.473613	60S ribosomal protein L38 [Aplysia californica]	FALSE	Aplysia californica	0.832
	XP_012946497.2	Normalized to Kinesin heavy chain 1	0.5749	1	6.19547	0.476162	serine-rich adhesin for platelets [Aplysia californica]	FALSE	Aplysia californica	0.961
	XP_012945575.1	Normalized to Kinesin heavy chain 1	0.555807	1	7.9518	0.477411	glutamate receptor 3 [Aplysia californica]	FALSE	Aplysia californica	0.903
	XP_012939553.2	Normalized to Kinesin heavy chain 1	0.555356	1	7.99586	0.477469	uncharacterized protein LOC101857918 [Aplysia californica]	FALSE	Aplysia californica	1.265
	XP_005102024.1	Normalized to Kinesin heavy chain 1	0.565279	1	6.09636	0.480151	parathymosin [Aplysia californica]	FALSE	Aplysia californica	0.663
	NP_001191412.1	Normalized to Kinesin heavy chain 1	0.721021	1	2.11979	0.480841	synapsin isoform 2.1 [Aplysia californica]	FALSE	Aplysia californica	1.033
	XP_005101650.1	Normalized to Kinesin heavy chain 1	0.548756	1	7.35779	0.481794	N(G),N(G)-dimethylarginine dimethylaminohydrolase 1 isoform X1 [Aplysia californica]	FALSE	Aplysia californica	0.914
	XP_012934614.1	Normalized to Kinesin heavy chain 1	0.540178	1	7.76596	0.483959	LOW QUALITY PROTEIN: AP-2 complex subunit alpha-2 [Aplysia californica]	FALSE	Aplysia californica	0.986
	XP_005096619.1	Normalized to Kinesin heavy chain 1	0.54127	1	7.59041	0.484017	dynein light chain Tctex-type 1 [Aplysia californica]	FALSE	Aplysia californica	1.027
	XP_005094951.1	Normalized to Kinesin heavy chain 1	0.738611	1	1.91619	0.484062	60S ribosomal protein L23a [Aplysia californica]	FALSE	Aplysia californica	0.719
	XP_012945750.1	Normalized to Kinesin heavy chain 1	0.538255	1	7.46482	0.485556	IST1 homolog [Aplysia californica]	FALSE	Aplysia californica	1.046
	XP_005110321.1	Normalized to Kinesin heavy chain 1	0.537396	1	7.32269	0.486314	hydroxysteroid dehydrogenase-like protein 2 isoform X1 [Aplysia californica]	FALSE	Aplysia californica	1.011
	XP_012940336.1	Normalized to Kinesin heavy chain 1	0.565229	1	4.89782	0.486695	60S ribosomal protein L13a [Aplysia californica]	FALSE	Aplysia californica	1.26
	XP_012936929.1	Normalized to Kinesin heavy chain 1	1.05661	1	1.03043	0.487203	dual specificity mitogen-activated protein kinase kinase 6 [Aplysia californica]	FALSE	Aplysia californica	0.815
	XP_012942006.1	Normalized to Kinesin heavy chain 1	0.709302	1	2.00103	0.488294	uncharacterized protein LOC106012738 [Aplysia californica]	FALSE	Aplysia californica	1.273
	NP_001191514.1	Normalized to Kinesin heavy chain 1	0.551933	1	5.21273	0.489637	CaM kinase II alpha [Aplysia californica]	FALSE	Aplysia californica	0.836
	XP_005102617.1	Normalized to Kinesin heavy chain 1	0.946124	1	1.16352	0.489859	coatomer subunit alpha [Aplysia californica]	FALSE	Aplysia californica	1.248
	XP_012943967.1	Normalized to Kinesin heavy chain 1	0.524771	1	7.61182	0.490476	serine/threonine-protein phosphatase 2A 55 kDa regulatory subunit B alpha isoform [Aplysia californica]	FALSE	Aplysia californica	1.005
	XP_005101495.1	Normalized to Kinesin heavy chain 1	0.699622	1	2.01067	0.490523	26S proteasome non-ATPase regulatory subunit 14 [Aplysia californica]	FALSE	Aplysia californica	1.053
	XP_005095561.2	Normalized to Kinesin heavy chain 1	0.522061	1	7.99984	0.490544	baculoviral IAP repeat-containing protein 2 [Aplysia californica]	FALSE	Aplysia californica	1.369
	XP_012941242.1	Normalized to Kinesin heavy chain 1	0.612336	1	2.99911	0.49101	ras-related protein Rab-13 [Aplysia californica]	FALSE	Aplysia californica	0.941
	XP_005099417.1	Normalized to Kinesin heavy chain 1	0.752874	1	1.67405	0.491932	ubiquitin-conjugating enzyme E2-17 kDa isoform X1 [Aplysia californica]	FALSE	Aplysia californica	0.927
	XP_005091935.1	Normalized to Kinesin heavy chain 1	0.539903	1	5.36199	0.493338	60S ribosomal protein L9 [Aplysia californica]	FALSE	Aplysia californica	1.007
	XP_005103405.1	Normalized to Kinesin heavy chain 1	0.525848	1	6.53425	0.4935	T-complex protein 1 subunit zeta [Aplysia californica]	FALSE	Aplysia californica	0.861
	XP_012943078.1	Normalized to Kinesin heavy chain 1	0.512515	1	7.98916	0.494442	spliceosome RNA helicase DDX39B [Aplysia californica]	FALSE	Aplysia californica	1.074
	NP_001191478.1	Normalized to Kinesin heavy chain 1	0.836347	1	1.34129	0.49476	abdominal ganglion neuropeptide R3-14 precursor [Aplysia californica]	FALSE	Aplysia californica	0.842
	XP_005111398.1	Normalized to Kinesin heavy chain 1	0.716897	1	1.71923	0.498572	nucleolin isoform X1 [Aplysia californica]	FALSE	Aplysia californica	1.052
	XP_005095179.2	Normalized to Kinesin heavy chain 1	0.504868	1	7.25749	0.49956	reticulon-3 isoform X1 [Aplysia californica]	FALSE	Aplysia californica	0.922
	XP_035828457.1	Normalized to Kinesin heavy chain 1	0.501507	1	7.69942	0.499712	Y-box factor homolog isoform X1 [Aplysia californica]	FALSE	Aplysia californica	0.742
	XP_005090304.1	Normalized to Kinesin heavy chain 1	0.519005	1	5.58537	0.500289	40S ribosomal protein S21 [Aplysia californica]	FALSE	Aplysia californica	0.812
	XP_035825538.1	Normalized to Kinesin heavy chain 1	0.500668	1	7.49179	0.500621	glucose-6-phosphate 1-dehydrogenase isoform X1 [Aplysia californica]	FALSE	Aplysia californica	1.13
	XP_005093963.1	Normalized to Kinesin heavy chain 1	0.496734	1	7.9554	0.501048	GTP-binding nuclear protein Ran [Aplysia californica]	FALSE	Aplysia californica	1.167
	XP_012941697.1	Normalized to Kinesin heavy chain 1	0.498472	1	7.28459	0.502122	carbonic anhydrase 1 [Aplysia californica]	FALSE	Aplysia californica	1.229
	XP_005089483.1	Normalized to Kinesin heavy chain 1	0.501463	1	6.47639	0.503537	peroxiredoxin-2 [Aplysia californica]	FALSE	Aplysia californica	1.029
	XP_012939065.1	Normalized to Kinesin heavy chain 1	0.644888	1	2.01411	0.505703	coatomer subunit gamma-2 [Aplysia californica]	FALSE	Aplysia californica	1
	XP_005095389.1	Normalized to Kinesin heavy chain 1	0.819684	1	1.24634	0.506141	calmodulin [Aplysia californica]	FALSE	Aplysia californica	0.925
	XP_012942326.1	Normalized to Kinesin heavy chain 1	0.490482	1	6.84114	0.506823	rab GDP dissociation inhibitor alpha [Aplysia californica]	FALSE	Aplysia californica	0.688
	XP_012944009.1	Normalized to Kinesin heavy chain 1	0.795605	1	1.29737	0.506914	uncharacterized protein LOC101854447 [Aplysia californica]	FALSE	Aplysia californica	0.645
	XP_005094844.1	Normalized to Kinesin heavy chain 1	0.481567	1	7.97344	0.507424	asparagine--tRNA ligase, cytoplasmic [Aplysia californica]	FALSE	Aplysia californica	1.171
	XP_005093544.1	Normalized to Kinesin heavy chain 1	0.497612	1	5.82521	0.507763	40S ribosomal protein S19 [Aplysia californica]	FALSE	Aplysia californica	0.838
	XP_005108883.2	Normalized to Kinesin heavy chain 1	0.477689	1	7.99021	0.509049	succinate dehydrogenase [ubiquinone] iron-sulfur subunit, mitochondrial [Aplysia californica]	FALSE	Aplysia californica	1.196
	XP_005097705.1	Normalized to Kinesin heavy chain 1	0.4786	1	7.39995	0.510175	transaldolase isoform X1 [Aplysia californica]	FALSE	Aplysia californica	0.954
	XP_005099802.1	Normalized to Kinesin heavy chain 1	0.474996	1	7.98265	0.51023	copine-3 [Aplysia californica]	FALSE	Aplysia californica	0.885
	XP_005106583.1	Normalized to Kinesin heavy chain 1	0.837841	1	1.15539	0.510959	dynamin-1-like protein isoform X1 [Aplysia californica]	FALSE	Aplysia californica	1.299
	XP_035828480.1	Normalized to Kinesin heavy chain 1	0.486816	1	5.87924	0.511985	sentrin-specific protease 8 [Aplysia californica]	FALSE	Aplysia californica	1.171
	XP_035827467.1	Normalized to Kinesin heavy chain 1	0.468947	1	7.99064	0.512842	junctophilin-1 isoform X1 [Aplysia californica]	FALSE	Aplysia californica	1.069
	XP_005112646.1	Normalized to Kinesin heavy chain 1	0.466376	1	7.95428	0.514053	ubiquitin-conjugating enzyme E2 L3 [Aplysia californica]	FALSE	Aplysia californica	0.95
	XP_005096781.1	Normalized to Kinesin heavy chain 1	0.767849	1	1.27451	0.514859	uncharacterized protein LOC101857326 [Aplysia californica]	FALSE	Aplysia californica	1.254
	XP_005093462.2	Normalized to Kinesin heavy chain 1	0.461658	1	7.57029	0.517081	MAM and LDL-receptor class A domain-containing protein 2 [Aplysia californica]	FALSE	Aplysia californica	1.253
	XP_035828478.1	Normalized to Kinesin heavy chain 1	0.889979	1	1.00239	0.518239	IQ and ubiquitin-like domain-containing protein [Aplysia californica]	FALSE	Aplysia californica	0.423
	XP_005113380.3	Normalized to Kinesin heavy chain 1	0.458902	1	7.57947	0.518275	voltage-dependent anion-selective channel protein 2 [Aplysia californica]	FALSE	Aplysia californica	0.888
	XP_005093432.1	Normalized to Kinesin heavy chain 1	0.455633	1	7.98454	0.518737	uncharacterized protein LOC101845452 isoform X1 [Aplysia californica]	FALSE	Aplysia californica	1.047
	XP_005096036.1	Normalized to Kinesin heavy chain 1	0.775765	1	1.20711	0.518926	probable serine carboxypeptidase CPVL [Aplysia californica]	FALSE	Aplysia californica	1.184
	XP_035828504.1	Normalized to Kinesin heavy chain 1	0.467925	1	5.95088	0.519677	calpain-5 [Aplysia californica]	FALSE	Aplysia californica	1.191
	XP_005113233.2	Normalized to Kinesin heavy chain 1	0.539667	1	2.62727	0.522607	5-phosphohydroxy-L-lysine phospho-lyase [Aplysia californica]	FALSE	Aplysia californica	0.839
	XP_012944844.1	Normalized to Kinesin heavy chain 1	0.442269	1	7.95273	0.524842	hydroxyacid-oxoacid transhydrogenase, mitochondrial [Aplysia californica]	FALSE	Aplysia californica	1.031
	XP_012943902.1	Normalized to Kinesin heavy chain 1	0.546301	1	2.40465	0.525278	small cardioactive peptides [Aplysia californica]	FALSE	Aplysia californica	0.667
	XP_005105454.1	Normalized to Kinesin heavy chain 1	0.448412	1	6.50327	0.52614	gelsolin-like protein 2 [Aplysia californica]	FALSE	Aplysia californica	1.065
	XP_005100525.1	Normalized to Kinesin heavy chain 1	0.444696	1	6.89224	0.526551	EF-hand domain-containing protein D2 [Aplysia californica]	FALSE	Aplysia californica	1.087
	XP_035824972.1	Normalized to Kinesin heavy chain 1	0.436067	1	7.30131	0.529303	proliferation-associated protein 2G4 [Aplysia californica]	FALSE	Aplysia californica	0.985
	XP_005100500.1	Normalized to Kinesin heavy chain 1	0.4309	1	7.91539	0.530164	cytochrome c oxidase subunit 5B, mitochondrial [Aplysia californica]	FALSE	Aplysia californica	1.088
	XP_005110246.3	Normalized to Kinesin heavy chain 1	0.433936	1	7.17425	0.53063	ATP-dependent 6-phosphofructokinase [Aplysia californica]	FALSE	Aplysia californica	1.013
	XP_005092571.1	Normalized to Kinesin heavy chain 1	0.437214	1	6.60422	0.530851	S-adenosylmethionine synthase [Aplysia californica]	FALSE	Aplysia californica	0.976
	XP_012943412.1	Normalized to Kinesin heavy chain 1	0.429013	1	7.88952	0.531102	MAP/microtubule affinity-regulating kinase 3 isoform X1 [Aplysia californica]	FALSE	Aplysia californica	0.826
	XP_005112631.1	Normalized to Kinesin heavy chain 1	0.430477	1	7.00627	0.532703	glia maturation factor beta [Aplysia californica]	FALSE	Aplysia californica	1.055
	XP_035825485.1	Normalized to Kinesin heavy chain 1	0.556475	1	2.00431	0.533301	baculoviral IAP repeat-containing protein 6 [Aplysia californica]	FALSE	Aplysia californica	0.978
	XP_035829067.1	Normalized to Kinesin heavy chain 1	0.450739	1	4.46885	0.535105	calcium-binding mitochondrial carrier protein SCaMC-2 isoform X1 [Aplysia californica]	FALSE	Aplysia californica	1.084
	XP_012938590.1	Normalized to Kinesin heavy chain 1	0.43595	1	5.52836	0.535604	vicilin-like seed storage protein At2g18540 [Aplysia californica]	FALSE	Aplysia californica	0.987
	XP_012944580.1	Normalized to Kinesin heavy chain 1	0.541672	1	2.01862	0.53774	cullin-associated NEDD8-dissociated protein 1 [Aplysia californica]	FALSE	Aplysia californica	0.846
	XP_012938699.1	Normalized to Kinesin heavy chain 1	0.583507	1	1.61097	0.540882	calmodulin-beta [Aplysia californica]	FALSE	Aplysia californica	0.836
	NP_001191401.1	Normalized to Kinesin heavy chain 1	0.406363	1	7.98492	0.541664	calcium-independent protein kinase C [Aplysia californica]	FALSE	Aplysia californica	1.929
	XP_012942283.1	Normalized to Kinesin heavy chain 1	0.417556	1	6.06386	0.541827	snurportin-1 [Aplysia californica]	FALSE	Aplysia californica	0.737
	XP_005101691.1	Normalized to Kinesin heavy chain 1	0.482082	1	2.66365	0.543138	ATP synthase lipid-binding protein, mitochondrial [Aplysia californica]	FALSE	Aplysia californica	0.981
	XP_012936501.1	Normalized to Kinesin heavy chain 1	0.403044	1	7.95881	0.543336	polypyrimidine tract-binding protein 2 isoform X1 [Aplysia californica]	FALSE	Aplysia californica	0.924
	XP_005089404.1	Normalized to Kinesin heavy chain 1	0.402466	1	7.95759	0.543621	S-phase kinase-associated protein 1 [Aplysia californica]	FALSE	Aplysia californica	1.058
	XP_005102846.1	Normalized to Kinesin heavy chain 1	0.408463	1	6.66329	0.544085	60S acidic ribosomal protein P2 [Aplysia californica]	FALSE	Aplysia californica	0.753
	XP_005089167.1	Normalized to Kinesin heavy chain 1	0.417093	1	5.26383	0.54549	40S ribosomal protein S20 [Aplysia californica]	FALSE	Aplysia californica	0.91
	XP_005098408.1	Normalized to Kinesin heavy chain 1	0.398702	1	7.76333	0.545898	receptor expression-enhancing protein 5 [Aplysia californica]	FALSE	Aplysia californica	0.795
	XP_005099366.1	Normalized to Kinesin heavy chain 1	0.403414	1	6.70116	0.546397	myosin essential light chain, striated adductor muscle [Aplysia californica]	FALSE	Aplysia californica	1.102
	XP_005110015.1	Normalized to Kinesin heavy chain 1	0.45965	1	2.85665	0.548626	glyoxalase domain-containing protein 4 [Aplysia californica]	FALSE	Aplysia californica	1.06
	XP_005090889.1	Normalized to Kinesin heavy chain 1	0.391288	1	7.97498	0.549101	charged multivesicular body protein 1b [Aplysia californica]	FALSE	Aplysia californica	0.632
	XP_035828416.1	Normalized to Kinesin heavy chain 1	0.4087	1	4.90098	0.551308	collagen alpha-3(VI) chain-like [Aplysia californica]	FALSE	Aplysia californica	1.008
	XP_005089485.1	Normalized to Kinesin heavy chain 1	0.396387	1	5.80557	0.552914	synaptobrevin homolog YKT6 [Aplysia californica]	FALSE	Aplysia californica	1.032
	XP_012938115.1	Normalized to Kinesin heavy chain 1	0.382174	1	7.65822	0.554377	dynactin subunit 1 isoform X1 [Aplysia californica]	FALSE	Aplysia californica	0.87
	XP_005103900.1	Normalized to Kinesin heavy chain 1	0.380181	1	7.51633	0.555716	alpha-crystallin B chain [Aplysia californica]	FALSE	Aplysia californica	1.171
	XP_012940815.1	Normalized to Kinesin heavy chain 1	0.376353	1	7.59861	0.557474	calmodulin-like protein 3 [Aplysia californica]	FALSE	Aplysia californica	0.93
	XP_035825185.1	Normalized to Kinesin heavy chain 1	0.374695	1	7.84342	0.557779	alpha-actinin [Aplysia californica]	FALSE	Aplysia californica	0.838
	XP_005095594.1	Normalized to Kinesin heavy chain 1	0.387319	1	5.07362	0.560612	40S ribosomal protein S24 isoform X2 [Aplysia californica]	FALSE	Aplysia californica	0.647
	XP_005101113.1	Normalized to Kinesin heavy chain 1	0.425099	1	2.79647	0.563993	26S proteasome regulatory subunit 6A-B [Aplysia californica]	FALSE	Aplysia californica	0.99
	XP_005095067.2	Normalized to Kinesin heavy chain 1	0.584433	1	1.1987	0.566477	prolyl endopeptidase [Aplysia californica]	FALSE	Aplysia californica	1.196
	XP_005107542.1	Normalized to Kinesin heavy chain 1	0.354074	1	7.99995	0.568261	peptide methionine sulfoxide reductase MsrA 1 isoform X1 [Aplysia californica]	FALSE	Aplysia californica	1.043
	XP_035824705.1	Normalized to Kinesin heavy chain 1	0.357315	1	6.75595	0.569486	echinoderm microtubule-associated protein-like 2 [Aplysia californica]	FALSE	Aplysia californica	0.968
	NP_001191462.1	Normalized to Kinesin heavy chain 1	0.452003	1	2.01398	0.570231	pannexin 10 [Aplysia californica]	FALSE	Aplysia californica	0.679
	XP_005109589.1	Normalized to Kinesin heavy chain 1	0.353139	1	7.30377	0.570284	14-3-3 protein zeta [Aplysia californica]	FALSE	Aplysia californica	0.852
	XP_012945309.2	Normalized to Kinesin heavy chain 1	0.440075	1	2.16033	0.570854	collagen alpha-2(IV) chain, partial [Aplysia californica]	FALSE	Aplysia californica	0.933
	XP_005090867.1	Normalized to Kinesin heavy chain 1	0.346552	1	7.94286	0.572428	universal stress protein YxiE [Aplysia californica]	FALSE	Aplysia californica	0.975
	XP_005111410.3	Normalized to Kinesin heavy chain 1	0.611289	1	1.04226	0.573213	laminin subunit gamma-1, partial [Aplysia californica]	FALSE	Aplysia californica	0.873
	NP_001191508.1	Normalized to Kinesin heavy chain 1	0.352652	1	6.244	0.573487	glutathione peroxidase [Aplysia californica]	FALSE	Aplysia californica	0.947
	XP_005090949.1	Normalized to Kinesin heavy chain 1	0.453818	1	1.84528	0.574965	neuronal growth regulator 1 [Aplysia californica]	FALSE	Aplysia californica	0.827
	XP_005103005.2	Normalized to Kinesin heavy chain 1	0.340507	1	7.12042	0.577545	PDZ and LIM domain protein 7 [Aplysia californica]	FALSE	Aplysia californica	0.838
	XP_005104863.1	Normalized to Kinesin heavy chain 1	0.423018	1	2.15096	0.578038	lysosomal aspartic protease [Aplysia californica]	FALSE	Aplysia californica	0.724
	XP_005100913.1	Normalized to Kinesin heavy chain 1	0.395312	1	2.58914	0.580557	actin-related protein 2 [Aplysia californica]	FALSE	Aplysia californica	1.005
	XP_005091066.1	Normalized to Kinesin heavy chain 1	0.466341	1	1.58382	0.580711	peptidyl-prolyl cis-trans isomerase FKBP4 isoform X1 [Aplysia californica]	FALSE	Aplysia californica	0.953
	XP_005111857.2	Normalized to Kinesin heavy chain 1	0.337117	1	6.01417	0.582585	tensin-1, partial [Aplysia californica]	FALSE	Aplysia californica	1.343
	XP_005095936.1	Normalized to Kinesin heavy chain 1	0.332416	1	6.87098	0.582626	ras-related protein Rab-7a [Aplysia californica]	FALSE	Aplysia californica	0.978
	XP_005104403.2	Normalized to Kinesin heavy chain 1	0.325537	1	7.99081	0.583982	protein disulfide-isomerase [Aplysia californica]	FALSE	Aplysia californica	0.862
	XP_035824530.1	Normalized to Kinesin heavy chain 1	0.325669	1	7.78176	0.584318	coronin-2B [Aplysia californica]	FALSE	Aplysia californica	1.058
	XP_005094411.1	Normalized to Kinesin heavy chain 1	0.327249	1	7.21553	0.584658	DNA polymerase epsilon subunit 2 [Aplysia californica]	FALSE	Aplysia californica	0.965
	XP_005092762.1	Normalized to Kinesin heavy chain 1	0.330406	1	6.03774	0.586185	guanine nucleotide-binding protein G(s) subunit alpha [Aplysia californica]	FALSE	Aplysia californica	0.883
	XP_005113345.2	Normalized to Kinesin heavy chain 1	0.323725	1	7.22028	0.586633	isocitrate dehydrogenase [NADP], mitochondrial [Aplysia californica]	FALSE	Aplysia californica	0.913
	XP_012935347.1	Normalized to Kinesin heavy chain 1	0.372724	1	2.78237	0.587752	thioredoxin reductase 1, cytoplasmic isoform X1 [Aplysia californica]	FALSE	Aplysia californica	0.886
	XP_005104278.1	Normalized to Kinesin heavy chain 1	0.331429	1	5.2395	0.588664	fibrinogen C domain-containing protein 1-A [Aplysia californica]	FALSE	Aplysia californica	0.853
	XP_012938713.2	Normalized to Kinesin heavy chain 1	0.315711	1	7.24215	0.591155	uncharacterized protein LOC101848113 [Aplysia californica]	FALSE	Aplysia californica	0.924
	XP_035827253.1	Normalized to Kinesin heavy chain 1	0.431755	1	1.63167	0.591516	glycogen debranching enzyme [Aplysia californica]	FALSE	Aplysia californica	0.872
	XP_005099972.1	Normalized to Kinesin heavy chain 1	0.52956	1	1.08213	0.59187	FK506-binding protein 2 [Aplysia californica]	FALSE	Aplysia californica	1.207
	XP_005106757.1	Normalized to Kinesin heavy chain 1	0.319225	1	5.519	0.594273	40S ribosomal protein S17 [Aplysia californica]	FALSE	Aplysia californica	0.926
	XP_005106466.1	Normalized to Kinesin heavy chain 1	0.306749	1	7.66385	0.595467	26S proteasome regulatory subunit 4 [Aplysia californica]	FALSE	Aplysia californica	0.902
	XP_012940155.1	Normalized to Kinesin heavy chain 1	0.43736	1	1.45044	0.597702	coiled-coil domain-containing protein 181 [Aplysia californica]	FALSE	Aplysia californica	1.042
	XP_005093297.1	Normalized to Kinesin heavy chain 1	0.294209	1	7.65559	0.602962	cytochrome b-c1 complex subunit Rieske, mitochondrial [Aplysia californica]	FALSE	Aplysia californica	0.733
	XP_012940482.1	Normalized to Kinesin heavy chain 1	0.437483	1	1.33459	0.60392	heat shock protein 83 [Aplysia californica]	FALSE	Aplysia californica	0.881
	XP_005096212.1	Normalized to Kinesin heavy chain 1	0.29154	1	7.93143	0.60406	putative oxidoreductase GLYR1 [Aplysia californica]	FALSE	Aplysia californica	1.128
	XP_035829444.1	Normalized to Kinesin heavy chain 1	0.290802	1	7.96551	0.604448	uncharacterized protein LOC118479016 [Aplysia californica]	FALSE	Aplysia californica	0.958
	XP_012936658.1	Normalized to Kinesin heavy chain 1	0.289403	1	7.92042	0.605386	paladin [Aplysia californica]	FALSE	Aplysia californica	1.046
	XP_012943668.1	Normalized to Kinesin heavy chain 1	0.28856	1	7.99098	0.605775	neuronal calcium sensor 2 [Aplysia californica]	FALSE	Aplysia californica	1.028
	XP_012942797.1	Normalized to Kinesin heavy chain 1	0.28759	1	7.98794	0.606377	collagen alpha-1(XXI) chain [Aplysia californica]	FALSE	Aplysia californica	1.384
	XP_012943262.1	Normalized to Kinesin heavy chain 1	0.292348	1	6.59519	0.606487	myophilin, partial [Aplysia californica]	FALSE	Aplysia californica	0.969
	XP_005106852.1	Normalized to Kinesin heavy chain 1	0.287933	1	7.61027	0.606873	uncharacterized protein LOC101849233 [Aplysia californica]	FALSE	Aplysia californica	0.975
	XP_005107930.1	Normalized to Kinesin heavy chain 1	0.286071	1	7.99982	0.607292	ras-related protein Rab-5C [Aplysia californica]	FALSE	Aplysia californica	0.854
	XP_005103800.1	Normalized to Kinesin heavy chain 1	0.285388	1	7.93276	0.607833	phosphoenolpyruvate carboxykinase [GTP] [Aplysia californica]	FALSE	Aplysia californica	1.217
	XP_005109946.1	Normalized to Kinesin heavy chain 1	0.290195	1	6.41368	0.608273	peptidyl-prolyl cis-trans isomerase [Aplysia californica]	FALSE	Aplysia californica	0.931
	XP_035828902.1	Normalized to Kinesin heavy chain 1	0.283374	1	6.9173	0.611161	ornithine aminotransferase, mitochondrial isoform X2 [Aplysia californica]	FALSE	Aplysia californica	0.745
	XP_005111542.1	Normalized to Kinesin heavy chain 1	0.279693	1	7.98401	0.611285	probable methylmalonate-semialdehyde dehydrogenase [acylating], mitochondrial [Aplysia californica]	FALSE	Aplysia californica	1.005
	XP_005109109.1	Normalized to Kinesin heavy chain 1	0.284002	1	6.35853	0.612195	60S ribosomal protein L14 [Aplysia californica]	FALSE	Aplysia californica	0.986
	XP_012942753.1	Normalized to Kinesin heavy chain 1	0.284508	1	6.20605	0.612316	60S ribosomal protein L11 isoform X1 [Aplysia californica]	FALSE	Aplysia californica	0.835
	XP_005092366.1	Normalized to Kinesin heavy chain 1	0.284495	1	6.10016	0.612636	ubiquitin-conjugating enzyme E2 variant 1 [Aplysia californica]	FALSE	Aplysia californica	0.915
	XP_005091870.1	Normalized to Kinesin heavy chain 1	0.426607	1	1.22519	0.61458	PDZ domain-containing protein GIPC1 [Aplysia californica]	FALSE	Aplysia californica	0.746
	XP_012934869.1	Normalized to Kinesin heavy chain 1	0.279656	1	5.19904	0.61872	synaptic vesicle membrane protein VAT-1 homolog-like [Aplysia californica]	FALSE	Aplysia californica	0.975
	XP_005107462.1	Normalized to Kinesin heavy chain 1	0.274916	1	5.69229	0.619831	60S ribosomal protein L12 isoform X1 [Aplysia californica]	FALSE	Aplysia californica	0.877
	XP_035826039.1	Normalized to Kinesin heavy chain 1	0.269728	1	6.86203	0.619839	uncharacterized protein LOC101856186 [Aplysia californica]	FALSE	Aplysia californica	1.007
	CAA45015.1	Normalized to Kinesin heavy chain 1	0.34999	1	1.78512	0.620301	catalytic subunit of protein kinase A [Aplysia californica]	FALSE	Aplysia californica	0.831
	XP_005101948.2	Normalized to Kinesin heavy chain 1	0.267159	1	7.37694	0.620376	GDP-mannose 4,6 dehydratase [Aplysia californica]	FALSE	Aplysia californica	1.01
	XP_005107306.1	Normalized to Kinesin heavy chain 1	0.26292	1	7.92559	0.622102	cofilin [Aplysia californica]	FALSE	Aplysia californica	1.037
	XP_005108569.1	Normalized to Kinesin heavy chain 1	0.267664	1	6.44134	0.622186	histone H2B, gonadal [Aplysia californica]	FALSE	Aplysia californica	1.067
	XP_005106766.1	Normalized to Kinesin heavy chain 1	0.260575	1	7.9154	0.623653	uncharacterized protein ZK1073.1 isoform X1 [Aplysia californica]	FALSE	Aplysia californica	1.059
	XP_005097751.1	Normalized to Kinesin heavy chain 1	0.386862	1	1.31778	0.624135	angiopoietin-2 [Aplysia californica]	FALSE	Aplysia californica	0.838
	XP_012934966.1	Normalized to Kinesin heavy chain 1	0.385308	1	1.31502	0.624907	60S ribosomal protein L18 isoform X1 [Aplysia californica]	FALSE	Aplysia californica	0.806
	XP_012945186.1	Normalized to Kinesin heavy chain 1	0.258143	1	7.95103	0.625191	profilin [Aplysia californica]	FALSE	Aplysia californica	0.962
	XP_005109535.1	Normalized to Kinesin heavy chain 1	0.258031	1	7.98202	0.625212	MAP kinase-activated protein kinase 2 [Aplysia californica]	FALSE	Aplysia californica	1.118
	XP_005113205.1	Normalized to Kinesin heavy chain 1	0.271256	1	4.52958	0.626928	cAMP-regulated phosphoprotein 19 [Aplysia californica]	FALSE	Aplysia californica	1.198
	XP_005095419.1	Normalized to Kinesin heavy chain 1	0.395139	1	1.21071	0.627247	AP-2 complex subunit sigma [Aplysia californica]	FALSE	Aplysia californica	0.94
	XP_005101961.1	Normalized to Kinesin heavy chain 1	0.253422	1	7.81562	0.628554	ras-related protein Rab-2 [Aplysia californica]	FALSE	Aplysia californica	0.801
	XP_005097360.1	Normalized to Kinesin heavy chain 1	0.251693	1	7.94306	0.629493	inorganic pyrophosphatase [Aplysia californica]	FALSE	Aplysia californica	0.897
	XP_005092505.1	Normalized to Kinesin heavy chain 1	0.250344	1	7.82338	0.630602	serine/threonine-protein phosphatase 2B catalytic subunit alpha isoform isoform X1 [Aplysia californica]	FALSE	Aplysia californica	1.096
	XP_005103761.1	Normalized to Kinesin heavy chain 1	0.255128	1	6.23698	0.630837	RNA-binding protein lark isoform X1 [Aplysia californica]	FALSE	Aplysia californica	1.329
	XP_005093096.1	Normalized to Kinesin heavy chain 1	0.259528	1	5.2107	0.631283	eukaryotic translation initiation factor 1 [Aplysia californica]	FALSE	Aplysia californica	0.996
	XP_005105845.2	Normalized to Kinesin heavy chain 1	0.280046	1	2.95663	0.633824	hemicentin-1 [Aplysia californica]	FALSE	Aplysia californica	1.112
	XP_005107352.1	Normalized to Kinesin heavy chain 1	0.244735	1	7.84316	0.634365	F-actin-capping protein subunit alpha [Aplysia californica]	FALSE	Aplysia californica	1.008
	XP_005096445.1	Normalized to Kinesin heavy chain 1	0.335864	1	1.53779	0.635615	dynactin subunit 2 isoform X1 [Aplysia californica]	FALSE	Aplysia californica	0.913
	XP_035826802.1	Normalized to Kinesin heavy chain 1	0.241925	1	7.00213	0.637863	uncharacterized protein LOC101864076 [Aplysia californica]	FALSE	Aplysia californica	1.782
	XP_005107699.1	Normalized to Kinesin heavy chain 1	0.361052	1	1.24222	0.638904	reticulocalbin-2 [Aplysia californica]	FALSE	Aplysia californica	1.128
	XP_012940941.1	Normalized to Kinesin heavy chain 1	0.292842	1	2.16545	0.638943	collagen alpha-5(IV) chain [Aplysia californica]	FALSE	Aplysia californica	0.802
	XP_005111356.1	Normalized to Kinesin heavy chain 1	0.237227	1	6.93934	0.641223	guanine nucleotide-binding protein subunit beta [Aplysia californica]	FALSE	Aplysia californica	0.861
	PXXXXX	Normalized to Kinesin heavy chain 1	0.230964	1	7.98254	0.643704	Recombiant GFP sequence 88899 OS=Aequorea victoria GN=GFP PE=1 SV=1	FALSE	Aplysia californica	1.099
	NP_001191569.1	Normalized to Kinesin heavy chain 1	0.228532	1	7.98132	0.645434	actin [Aplysia californica]	FALSE	Aplysia californica	0.989
	XP_005099940.1	Normalized to Kinesin heavy chain 1	0.22577	1	7.97901	0.647413	phosphonoacetaldehyde hydrolase [Aplysia californica]	FALSE	Aplysia californica	0.963
	NP_001243365.1	Normalized to Kinesin heavy chain 1	0.225256	1	7.98666	0.64777	dynein light chain [Aplysia californica]	FALSE	Aplysia californica	0.952
	XP_005094915.1	Normalized to Kinesin heavy chain 1	0.222559	1	7.97869	0.649729	calcyphosin-like protein [Aplysia californica]	FALSE	Aplysia californica	1.016
	XP_005110968.1	Normalized to Kinesin heavy chain 1	0.278333	1	2.01066	0.650233	delta(14)-sterol reductase TM7SF2 [Aplysia californica]	FALSE	Aplysia californica	0.86
	XP_012945119.1	Normalized to Kinesin heavy chain 1	0.369619	1	1.02012	0.650619	myosin light chain kinase 3 [Aplysia californica]	FALSE	Aplysia californica	0.891
	XP_005109585.1	Normalized to Kinesin heavy chain 1	0.221648	1	7.61311	0.65098	6-phosphogluconate dehydrogenase, decarboxylating [Aplysia californica]	FALSE	Aplysia californica	1.173
	NP_001297416.1	Normalized to Kinesin heavy chain 1	0.229867	1	4.92655	0.652148	histone H1.2-like [Aplysia californica]	FALSE	Aplysia californica	0.702
	NP_001267755.1	Normalized to Kinesin heavy chain 1	0.211928	1	7.51571	0.658285	glyceraldehyde-3-phosphate dehydrogenase-like [Aplysia californica]	FALSE	Aplysia californica	1.002
	NP_001191473.1	Normalized to Kinesin heavy chain 1	0.214637	1	6.04874	0.659358	small G-protein [Aplysia californica]	FALSE	Aplysia californica	0.956
	XP_005105834.1	Normalized to Kinesin heavy chain 1	0.282108	1	1.49965	0.663275	uncharacterized protein LOC101852646 [Aplysia californica]	FALSE	Aplysia californica	0.929
	XP_005106308.1	Normalized to Kinesin heavy chain 1	0.256647	1	1.90183	0.665032	DNA damage-binding protein 1 isoform X1 [Aplysia californica]	FALSE	Aplysia californica	0.82
	XP_005091737.1	Normalized to Kinesin heavy chain 1	0.202077	1	7.52268	0.665718	coiled-coil domain-containing protein 71 [Aplysia californica]	FALSE	Aplysia californica	1.092
	XP_005092365.1	Normalized to Kinesin heavy chain 1	0.245874	1	2.03493	0.668381	proteasome subunit alpha type-4 [Aplysia californica]	FALSE	Aplysia californica	0.872
	XP_035826778.1	Normalized to Kinesin heavy chain 1	0.203759	1	5.65127	0.668505	uncharacterized protein LOC118478025 [Aplysia californica]	FALSE	Aplysia californica	0.914
	XP_005089662.1	Normalized to Kinesin heavy chain 1	0.194635	1	7.91177	0.670894	uncharacterized protein LOC101849508 [Aplysia californica]	FALSE	Aplysia californica	0.932
	XP_005107539.1	Normalized to Kinesin heavy chain 1	0.193177	1	7.91082	0.672044	26S proteasome non-ATPase regulatory subunit 3 [Aplysia californica]	FALSE	Aplysia californica	1.116
	XP_012937202.1	Normalized to Kinesin heavy chain 1	0.230509	1	2.33548	0.672417	26S proteasome non-ATPase regulatory subunit 2 [Aplysia californica]	FALSE	Aplysia californica	1.036
	XP_005097772.1	Normalized to Kinesin heavy chain 1	0.248525	1	1.79354	0.672472	ATP synthase subunit g, mitochondrial [Aplysia californica]	FALSE	Aplysia californica	0.823
	XP_012936301.1	Normalized to Kinesin heavy chain 1	0.194626	1	6.75032	0.672877	ubiquitin carboxyl-terminal hydrolase isoform X1 [Aplysia californica]	FALSE	Aplysia californica	0.931
	XP_005110307.1	Normalized to Kinesin heavy chain 1	0.300561	1	1.07625	0.675445	calumenin isoform X1 [Aplysia californica]	FALSE	Aplysia californica	1.201
	XP_005099501.2	Normalized to Kinesin heavy chain 1	0.193561	1	5.48332	0.676775	troponin I [Aplysia californica]	FALSE	Aplysia californica	1.045
	XP_005106815.1	Normalized to Kinesin heavy chain 1	0.18589	1	7.80583	0.678018	RNA-binding protein Nova-1 isoform X1 [Aplysia californica]	FALSE	Aplysia californica	1.059
	XP_012939151.1	Normalized to Kinesin heavy chain 1	0.185657	1	7.87198	0.678111	myophilin [Aplysia californica]	FALSE	Aplysia californica	0.782
	XP_005109881.1	Normalized to Kinesin heavy chain 1	0.251624	1	1.49634	0.679787	uncharacterized protein LOC101861691 [Aplysia californica]	FALSE	Aplysia californica	0.605
	XP_005090099.1	Normalized to Kinesin heavy chain 1	0.297569	1	1.02842	0.680052	non-specific lipid-transfer protein [Aplysia californica]	FALSE	Aplysia californica	1.135
	XP_012939137.1	Normalized to Kinesin heavy chain 1	0.263056	1	1.26722	0.683052	uncharacterized protein LOC101860864 [Aplysia californica]	FALSE	Aplysia californica	0.982
	XP_035824646.1	Normalized to Kinesin heavy chain 1	0.175361	1	7.98565	0.686426	ADP-ribosylation factor 1 [Aplysia californica]	FALSE	Aplysia californica	0.846
	XP_005111295.1	Normalized to Kinesin heavy chain 1	0.233262	1	1.58425	0.68745	26S proteasome regulatory subunit 7 [Aplysia californica]	FALSE	Aplysia californica	0.878
	XP_012941291.1	Normalized to Kinesin heavy chain 1	0.175248	1	6.97158	0.688084	LIM and SH3 domain protein 1 [Aplysia californica]	FALSE	Aplysia californica	1.2
	XP_012942275.1	Normalized to Kinesin heavy chain 1	0.172413	1	7.80383	0.689157	chloride intracellular channel protein 5 [Aplysia californica]	FALSE	Aplysia californica	1.078
	XP_005103610.1	Normalized to Kinesin heavy chain 1	0.204207	1	2.3664	0.689453	pyruvate kinase PKM [Aplysia californica]	FALSE	Aplysia californica	0.987
	XP_012936236.1	Normalized to Kinesin heavy chain 1	0.171003	1	7.69856	0.6905	programmed cell death 6-interacting protein [Aplysia californica]	FALSE	Aplysia californica	0.847
	XP_005104243.2	Normalized to Kinesin heavy chain 1	0.191688	1	2.98648	0.691245	ras-related protein Rab-21 [Aplysia californica]	FALSE	Aplysia californica	1.174
	XP_035827189.1	Normalized to Kinesin heavy chain 1	0.172251	1	6.51913	0.691435	LOW QUALITY PROTEIN: myosin heavy chain, striated muscle [Aplysia californica]	FALSE	Aplysia californica	1.04
	XP_035825606.1	Normalized to Kinesin heavy chain 1	0.246376	1	1.26742	0.69196	40S ribosomal protein S10 isoform X1 [Aplysia californica]	FALSE	Aplysia californica	0.91
	XP_012945721.1	Normalized to Kinesin heavy chain 1	0.168277	1	7.66288	0.692876	mesocentin [Aplysia californica]	FALSE	Aplysia californica	0.962
	XP_012941979.1	Normalized to Kinesin heavy chain 1	0.167204	1	7.90822	0.693458	tubulin polymerization-promoting protein family member 2 [Aplysia californica]	FALSE	Aplysia californica	1.075
	XP_005107048.1	Normalized to Kinesin heavy chain 1	0.166093	1	7.91612	0.694406	required for excision 1-B domain-containing protein [Aplysia californica]	FALSE	Aplysia californica	0.927
	XP_005093816.2	Normalized to Kinesin heavy chain 1	0.166758	1	7.08617	0.695068	calpain-9 [Aplysia californica]	FALSE	Aplysia californica	1.092
	XP_005109481.1	Normalized to Kinesin heavy chain 1	0.167766	1	6.42389	0.695415	eukaryotic translation initiation factor 2 subunit 3, Y-linked [Aplysia californica]	FALSE	Aplysia californica	1.05
	XP_005108216.1	Normalized to Kinesin heavy chain 1	0.165679	1	7.35788	0.695563	mitogen-activated protein kinase 1 [Aplysia californica]	FALSE	Aplysia californica	0.997
	XP_005108068.2	Normalized to Kinesin heavy chain 1	0.167388	1	6.38506	0.695816	fascin [Aplysia californica]	FALSE	Aplysia californica	1.027
	XP_012939529.1	Normalized to Kinesin heavy chain 1	0.210191	1	1.76922	0.696699	uncharacterized protein LOC101847733 [Aplysia californica]	FALSE	Aplysia californica	0.921
	XP_012941862.1	Normalized to Kinesin heavy chain 1	0.173438	1	4.32722	0.696911	inter-alpha-trypsin inhibitor heavy chain H2 [Aplysia californica]	FALSE	Aplysia californica	1.104
	XP_005099863.1	Normalized to Kinesin heavy chain 1	0.169448	1	5.11028	0.697301	caspase-3 [Aplysia californica]	FALSE	Aplysia californica	0.977
	NP_001191642.1	Normalized to Kinesin heavy chain 1	0.161796	1	7.83271	0.698262	ubiquitin-conjugating enzyme E2N [Aplysia californica]	FALSE	Aplysia californica	0.981
	XP_012939692.1	Normalized to Kinesin heavy chain 1	0.202725	1	1.91228	0.698402	uncharacterized protein LOC106012169 [Aplysia californica]	FALSE	Aplysia californica	0.533
	XP_012939798.1	Normalized to Kinesin heavy chain 1	0.161273	1	7.58874	0.699058	lethal(2) giant larvae protein homolog 1 isoform X1 [Aplysia californica]	FALSE	Aplysia californica	1.077
	XP_012942057.1	Normalized to Kinesin heavy chain 1	0.163445	1	6.14202	0.699707	protein-glutamine gamma-glutamyltransferase 4 [Aplysia californica]	FALSE	Aplysia californica	1.186
	XP_005094526.1	Normalized to Kinesin heavy chain 1	0.255586	1	1.01189	0.701218	lamin-B1 [Aplysia californica]	FALSE	Aplysia californica	1.183
	XP_035824469.1	Normalized to Kinesin heavy chain 1	0.159264	1	6.80687	0.702058	ribosome-binding protein 1 isoform X1 [Aplysia californica]	FALSE	Aplysia californica	0.801
	XP_005098401.1	Normalized to Kinesin heavy chain 1	0.157469	1	6.53525	0.704134	microtubule-associated protein RP/EB family member 1 isoform X3 [Aplysia californica]	FALSE	Aplysia californica	0.891
	XP_005103717.2	Normalized to Kinesin heavy chain 1	0.180447	1	2.34616	0.706836	uncharacterized protein LOC101861750 [Aplysia californica]	FALSE	Aplysia californica	1.045
	XP_035827603.1	Normalized to Kinesin heavy chain 1	0.20532	1	1.51194	0.706973	3'(2'),5'-bisphosphate nucleotidase 1 [Aplysia californica]	FALSE	Aplysia californica	0.871
	XP_005090378.1	Normalized to Kinesin heavy chain 1	0.151215	1	7.471	0.708223	synembryn-A [Aplysia californica]	FALSE	Aplysia californica	1.039
	XP_012944461.1	Normalized to Kinesin heavy chain 1	0.15065	1	7.74849	0.70836	AP-1 complex subunit beta-1 [Aplysia californica]	FALSE	Aplysia californica	0.929
	XP_005105828.1	Normalized to Kinesin heavy chain 1	0.210086	1	1.3764	0.708584	60S ribosomal protein L15 [Aplysia californica]	FALSE	Aplysia californica	0.915
	XP_005105535.1	Normalized to Kinesin heavy chain 1	0.153604	1	5.54207	0.709738	regulator of chromosome condensation isoform X2 [Aplysia californica]	FALSE	Aplysia californica	1.068
	XP_005088830.1	Normalized to Kinesin heavy chain 1	0.148938	1	7.7209	0.709968	LIM domain-containing protein WLIM2b [Aplysia californica]	FALSE	Aplysia californica	0.834
	XP_005093216.1	Normalized to Kinesin heavy chain 1	0.182309	1	2.00362	0.710902	aldehyde dehydrogenase, mitochondrial [Aplysia californica]	FALSE	Aplysia californica	1.07
	XP_012935101.1	Normalized to Kinesin heavy chain 1	0.178031	1	2.12296	0.711985	bifunctional 3'-phosphoadenosine 5'-phosphosulfate synthase [Aplysia californica]	FALSE	Aplysia californica	0.953
	XP_005110073.1	Normalized to Kinesin heavy chain 1	0.145448	1	7.87791	0.713004	ATP-citrate synthase isoform X1 [Aplysia californica]	FALSE	Aplysia californica	0.879
	XP_005105716.1	Normalized to Kinesin heavy chain 1	0.145206	1	7.49877	0.713727	glutamate--cysteine ligase regulatory subunit isoform X1 [Aplysia californica]	FALSE	Aplysia californica	0.931
	XP_005107188.1	Normalized to Kinesin heavy chain 1	0.144516	1	7.96843	0.713765	coatomer subunit delta [Aplysia californica]	FALSE	Aplysia californica	1.069
	XP_005098620.1	Normalized to Kinesin heavy chain 1	0.144357	1	7.05254	0.715171	malate dehydrogenase, cytoplasmic [Aplysia californica]	FALSE	Aplysia californica	1.032
	XP_005104704.2	Normalized to Kinesin heavy chain 1	0.225099	1	1.0436	0.715327	hematopoietic prostaglandin D synthase [Aplysia californica]	FALSE	Aplysia californica	0.86
	P01867	Normalized to Kinesin heavy chain 1	0.139491	1	7.96574	0.718532	Ig gamma-2B chain C region OS=Mus musculus OX=10090 GN=Igh-3 PE=1 SV=3	FALSE	Aplysia californica	1.018
	XP_005092499.3	Normalized to Kinesin heavy chain 1	0.178199	1	1.75383	0.718965	60S ribosomal protein L4 [Aplysia californica]	FALSE	Aplysia californica	0.947
	XP_012944415.1	Normalized to Kinesin heavy chain 1	0.140155	1	7.00739	0.719199	myosin essential light chain, striated adductor muscle [Aplysia californica]	FALSE	Aplysia californica	0.907
	XP_005099947.1	Normalized to Kinesin heavy chain 1	0.211206	1	1.11301	0.719425	obg-like ATPase 1 [Aplysia californica]	FALSE	Aplysia californica	1.04
	XP_005103514.1	Normalized to Kinesin heavy chain 1	0.138783	1	7.57485	0.719701	adenosylhomocysteinase A [Aplysia californica]	FALSE	Aplysia californica	1.101
	XP_005102619.1	Normalized to Kinesin heavy chain 1	0.141714	1	5.64657	0.72032	uncharacterized protein LOC101864404 isoform X1 [Aplysia californica]	FALSE	Aplysia californica	0.962
	XP_005093011.2	Normalized to Kinesin heavy chain 1	0.196538	1	1.26327	0.721486	complement C3 [Aplysia californica]	FALSE	Aplysia californica	1.054
	XP_012944726.1	Normalized to Kinesin heavy chain 1	0.133867	1	7.02323	0.725228	dihydropyrimidinase [Aplysia californica]	FALSE	Aplysia californica	0.923
	XP_035827419.1	Normalized to Kinesin heavy chain 1	0.132406	1	7.85896	0.725545	N-terminal EF-hand calcium-binding protein 1 isoform X1 [Aplysia californica]	FALSE	Aplysia californica	1.135
	XP_005097165.1	Normalized to Kinesin heavy chain 1	0.131967	1	7.72824	0.726136	coatomer subunit beta [Aplysia californica]	FALSE	Aplysia californica	0.965
	XP_005090623.1	Normalized to Kinesin heavy chain 1	0.130554	1	7.82652	0.727417	cystatin-A1 isoform X1 [Aplysia californica]	FALSE	Aplysia californica	1.055
	XP_035829756.1	Normalized to Kinesin heavy chain 1	0.130047	1	6.76698	0.729376	tropomyosin isoform X6 [Aplysia californica]	FALSE	Aplysia californica	1.054
	XP_005088939.1	Normalized to Kinesin heavy chain 1	0.198682	1	1.0643	0.72946	WD repeat-containing protein 54 [Aplysia californica]	FALSE	Aplysia californica	1.125
	XP_005101546.1	Normalized to Kinesin heavy chain 1	0.150097	1	2.32528	0.731084	protein BTR1 isoform X3 [Aplysia californica]	FALSE	Aplysia californica	0.999
	XP_005091800.1	Normalized to Kinesin heavy chain 1	0.129227	1	5.52034	0.732582	V-type proton ATPase subunit B [Aplysia californica]	FALSE	Aplysia californica	1.055
	XP_005107362.2	Normalized to Kinesin heavy chain 1	0.126304	1	6.63469	0.733324	tubulin alpha-3 chain [Aplysia californica]	FALSE	Aplysia californica	0.941
	XP_012937275.1	Normalized to Kinesin heavy chain 1	0.150483	1	2.02748	0.735021	catalase [Aplysia californica]	FALSE	Aplysia californica	1.025
	XP_012945752.1	Normalized to Kinesin heavy chain 1	0.122729	1	7.02943	0.736357	beta-arrestin-1 [Aplysia californica]	FALSE	Aplysia californica	0.954
	XP_012944970.1	Normalized to Kinesin heavy chain 1	0.120528	1	7.99867	0.73742	septin-2 [Aplysia californica]	FALSE	Aplysia californica	0.954
	XP_005105197.1	Normalized to Kinesin heavy chain 1	0.15747	1	1.61984	0.737536	amidophosphoribosyltransferase isoform X1 [Aplysia californica]	FALSE	Aplysia californica	1.104
	XP_005105942.1	Normalized to Kinesin heavy chain 1	0.121108	1	7.36684	0.737569	polypyrimidine tract-binding protein 3 isoform X1 [Aplysia californica]	FALSE	Aplysia californica	1.033
	XP_005113030.1	Normalized to Kinesin heavy chain 1	0.126942	1	4.24396	0.738637	major egg antigen [Aplysia californica]	FALSE	Aplysia californica	1.002
	XP_005101443.2	Normalized to Kinesin heavy chain 1	0.133407	1	2.87351	0.740144	arsenite methyltransferase [Aplysia californica]	FALSE	Aplysia californica	0.738
	XP_012939148.1	Normalized to Kinesin heavy chain 1	0.140017	1	2.15578	0.741893	adenylosuccinate lyase [Aplysia californica]	FALSE	Aplysia californica	0.636
	XP_005106678.1	Normalized to Kinesin heavy chain 1	0.164787	1	1.27875	0.742252	glutathione S-transferase 3 [Aplysia californica]	FALSE	Aplysia californica	1.151
	XP_005093336.1	Normalized to Kinesin heavy chain 1	0.115274	1	7.66138	0.743337	GDP-L-fucose synthase [Aplysia californica]	FALSE	Aplysia californica	0.968
	XP_005100621.2	Normalized to Kinesin heavy chain 1	0.118417	1	5.4859	0.74356	uncharacterized protein LOC101858501 [Aplysia californica]	FALSE	Aplysia californica	1.366
	XP_005107736.2	Normalized to Kinesin heavy chain 1	0.113676	1	7.48442	0.745256	UMP-CMP kinase 2 [Aplysia californica]	FALSE	Aplysia californica	0.847
	XP_005095194.2	Normalized to Kinesin heavy chain 1	0.112183	1	7.85048	0.746446	protein phosphatase 1B isoform X1 [Aplysia californica]	FALSE	Aplysia californica	0.81
	XP_005093097.1	Normalized to Kinesin heavy chain 1	0.11467	1	5.8077	0.746794	stress-induced-phosphoprotein 1 [Aplysia californica]	FALSE	Aplysia californica	0.859
	XP_005108623.1	Normalized to Kinesin heavy chain 1	0.110517	1	7.99921	0.7481	major vault protein [Aplysia californica]	FALSE	Aplysia californica	1.077
	XP_035824463.1	Normalized to Kinesin heavy chain 1	0.111675	1	6.29365	0.749101	kinesin light chain isoform X10 [Aplysia californica]	FALSE	Aplysia californica	1.048
	XP_005111443.2	Normalized to Kinesin heavy chain 1	0.108941	1	7.98942	0.749842	uncharacterized protein LOC101845512 [Aplysia californica]	FALSE	Aplysia californica	0.861
	XP_005091776.1	Normalized to Kinesin heavy chain 1	0.10944	1	6.23547	0.751618	cartilage oligomeric matrix protein [Aplysia californica]	FALSE	Aplysia californica	1.062
	XP_012935351.1	Normalized to Kinesin heavy chain 1	0.107245	1	7.95558	0.751754	ubiquitin-like modifier-activating enzyme 1 isoform X1 [Aplysia californica]	FALSE	Aplysia californica	0.93
	XP_005097395.1	Normalized to Kinesin heavy chain 1	0.110531	1	5.51393	0.751812	protein arginine N-methyltransferase 1 [Aplysia californica]	FALSE	Aplysia californica	0.88
	XP_005103069.1	Normalized to Kinesin heavy chain 1	0.107108	1	7.98516	0.751876	peroxiredoxin-5, mitochondrial [Aplysia californica]	FALSE	Aplysia californica	0.954
	XP_012936768.1	Normalized to Kinesin heavy chain 1	0.108702	1	5.5714	0.753666	uncharacterized protein LOC101859779, partial [Aplysia californica]	FALSE	Aplysia californica	1.239
	XP_035826972.1	Normalized to Kinesin heavy chain 1	0.144955	1	1.35689	0.754438	calcium-transporting ATPase sarcoplasmic/endoplasmic reticulum type [Aplysia californica]	FALSE	Aplysia californica	1.049
	XP_012946370.1	Normalized to Kinesin heavy chain 1	0.148695	1	1.25903	0.754792	dermatopontin-like [Aplysia californica]	FALSE	Aplysia californica	1.039
	XP_012945016.1	Normalized to Kinesin heavy chain 1	0.105966	1	6.55253	0.754931	collagen alpha-6(VI) chain [Aplysia californica]	FALSE	Aplysia californica	1.106
	XP_012945400.1	Normalized to Kinesin heavy chain 1	0.101367	1	7.10468	0.75935	tyrosine--tRNA ligase, cytoplasmic [Aplysia californica]	FALSE	Aplysia californica	0.993
	XP_005094246.1	Normalized to Kinesin heavy chain 1	0.100208	1	6.33088	0.761759	eukaryotic translation initiation factor 5A-1 [Aplysia californica]	FALSE	Aplysia californica	1.086
	XP_005113070.1	Normalized to Kinesin heavy chain 1	0.115811	1	2.0413	0.765461	ras-related protein Rab-14 [Aplysia californica]	FALSE	Aplysia californica	0.9
	NP_001191557.1	Normalized to Kinesin heavy chain 1	0.0944377	1	7.99647	0.766461	synaptobrevin [Aplysia californica]	FALSE	Aplysia californica	0.724
	XP_035826131.1	Normalized to Kinesin heavy chain 1	0.0937366	1	7.47576	0.767831	mesocentin [Aplysia californica]	FALSE	Aplysia californica	1.197
	XP_035829298.1	Normalized to Kinesin heavy chain 1	0.105421	1	2.83791	0.767868	S-formylglutathione hydrolase isoform X2 [Aplysia californica]	FALSE	Aplysia californica	0.976
	XP_005094708.2	Normalized to Kinesin heavy chain 1	0.0954636	1	5.80469	0.768131	fermitin family homolog 2 [Aplysia californica]	FALSE	Aplysia californica	1.096
	XP_005113074.1	Normalized to Kinesin heavy chain 1	0.0921443	1	6.97569	0.770322	uncharacterized protein LOC101849429 [Aplysia californica]	FALSE	Aplysia californica	1.088
	XP_005102325.1	Normalized to Kinesin heavy chain 1	0.0902378	1	7.65584	0.77187	probable pyruvate dehydrogenase E1 component subunit alpha, mitochondrial [Aplysia californica]	FALSE	Aplysia californica	0.973
	XP_005098823.1	Normalized to Kinesin heavy chain 1	0.0897645	1	7.38651	0.772733	actin-related protein 2/3 complex subunit 2 [Aplysia californica]	FALSE	Aplysia californica	1.178
	XP_005106028.1	Normalized to Kinesin heavy chain 1	0.0959748	1	2.99177	0.777039	26S proteasome regulatory subunit 6B [Aplysia californica]	FALSE	Aplysia californica	1.071
	XP_005102245.1	Normalized to Kinesin heavy chain 1	0.0867924	1	6.28104	0.777791	T-complex protein 1 subunit gamma [Aplysia californica]	FALSE	Aplysia californica	0.884
	NP_001191469.1	Normalized to Kinesin heavy chain 1	0.08675	1	6.11899	0.778088	neurocalcin [Aplysia californica]	FALSE	Aplysia californica	1.043
	XP_005104751.1	Normalized to Kinesin heavy chain 1	0.081272	1	7.91709	0.782896	vigilin [Aplysia californica]	FALSE	Aplysia californica	1.027
	XP_012944519.2	Normalized to Kinesin heavy chain 1	0.0824893	1	6.03063	0.783565	ethanolamine kinase 1 [Aplysia californica]	FALSE	Aplysia californica	1.033
	XP_005106615.1	Normalized to Kinesin heavy chain 1	0.0812135	1	5.92524	0.785358	citrate synthase, mitochondrial [Aplysia californica]	FALSE	Aplysia californica	1.013
	XP_005102822.1	Normalized to Kinesin heavy chain 1	0.0782564	1	7.95425	0.786811	eukaryotic initiation factor 4A-I [Aplysia californica]	FALSE	Aplysia californica	0.928
	XP_012938489.1	Normalized to Kinesin heavy chain 1	0.0768959	1	6.61717	0.790011	40S ribosomal protein S7 isoform X1 [Aplysia californica]	FALSE	Aplysia californica	1.062
	XP_005110371.1	Normalized to Kinesin heavy chain 1	0.0956197	1	1.73876	0.790202	phosducin-like protein 3 [Aplysia californica]	FALSE	Aplysia californica	0.849
	XP_035827695.1	Normalized to Kinesin heavy chain 1	0.0844982	1	2.9578	0.790479	DIS3-like exonuclease 2, partial [Aplysia californica]	FALSE	Aplysia californica	0.981
	XP_012945250.1	Normalized to Kinesin heavy chain 1	0.0763382	1	6.27151	0.791203	malignant T-cell-amplified sequence 1 isoform X1 [Aplysia californica]	FALSE	Aplysia californica	0.952
	XP_035829086.1	Normalized to Kinesin heavy chain 1	0.0751741	1	6.38981	0.792597	Golgi resident protein GCP60 isoform X1 [Aplysia californica]	FALSE	Aplysia californica	0.902
	XP_005099741.1	Normalized to Kinesin heavy chain 1	0.0724425	1	7.7201	0.794866	clathrin light chain B isoform X1 [Aplysia californica]	FALSE	Aplysia californica	0.854
	XP_005101296.1	Normalized to Kinesin heavy chain 1	0.107914	1	1.05967	0.795525	annexin-B12 isoform X1 [Aplysia californica]	FALSE	Aplysia californica	1.035
	XP_005110922.2	Normalized to Kinesin heavy chain 1	0.0715264	1	7.31321	0.796513	decapping and exoribonuclease protein [Aplysia californica]	FALSE	Aplysia californica	1.088
	XP_012939845.1	Normalized to Kinesin heavy chain 1	0.0799565	1	2.84263	0.796686	nuclear receptor subfamily 1 group D member 1 [Aplysia californica]	FALSE	Aplysia californica	1.004
	XP_005106142.1	Normalized to Kinesin heavy chain 1	0.0709794	1	6.24258	0.798499	beta carbonic anhydrase 1 [Aplysia californica]	FALSE	Aplysia californica	1.249
	XP_035826068.1	Normalized to Kinesin heavy chain 1	0.0985239	1	1.12551	0.801753	aspartate aminotransferase, cytoplasmic [Aplysia californica]	FALSE	Aplysia californica	1.015
	XP_005092474.1	Normalized to Kinesin heavy chain 1	0.0887632	1	1.45767	0.802659	leukocyte elastase inhibitor isoform X1 [Aplysia californica]	FALSE	Aplysia californica	1.04
	XP_012941980.1	Normalized to Kinesin heavy chain 1	0.0669208	1	7.35463	0.802965	tubulin polymerization-promoting protein family member 2 [Aplysia californica]	FALSE	Aplysia californica	0.777
	XP_035827179.1	Normalized to Kinesin heavy chain 1	0.0982148	1	1.08582	0.803418	transforming growth factor-beta-induced protein ig-h3 [Aplysia californica]	FALSE	Aplysia californica	0.741
	XP_005101732.1	Normalized to Kinesin heavy chain 1	0.0761423	1	2.40598	0.804538	acylamino-acid-releasing enzyme [Aplysia californica]	FALSE	Aplysia californica	0.939
	XP_035827263.1	Normalized to Kinesin heavy chain 1	0.091393	1	1.24289	0.805145	four and a half LIM domains protein 2 [Aplysia californica]	FALSE	Aplysia californica	0.942
	XP_012938302.1	Normalized to Kinesin heavy chain 1	0.0916767	1	1.1912	0.806344	ubiquitin carboxyl-terminal hydrolase 14 [Aplysia californica]	FALSE	Aplysia californica	1.048
	XP_012941566.1	Normalized to Kinesin heavy chain 1	0.0636133	1	7.87149	0.807334	40S ribosomal protein S15Aa [Aplysia californica]	FALSE	Aplysia californica	0.968
	XP_005107804.1	Normalized to Kinesin heavy chain 1	0.0639308	1	6.81114	0.807848	KH domain-containing, RNA-binding, signal transduction-associated protein 2 isoform X1 [Aplysia californica]	FALSE	Aplysia californica	1.001
	XP_005097440.3	Normalized to Kinesin heavy chain 1	0.0642384	1	6.36315	0.80791	FERM domain-containing protein 5 isoform X1 [Aplysia californica]	FALSE	Aplysia californica	1.047
	XP_005097025.1	Normalized to Kinesin heavy chain 1	0.0870791	1	1.11427	0.813353	enhancer of rudimentary homolog [Aplysia californica]	FALSE	Aplysia californica	1.047
	XP_005095117.1	Normalized to Kinesin heavy chain 1	0.0750885	1	1.71055	0.813539	aspartate--tRNA ligase, cytoplasmic [Aplysia californica]	FALSE	Aplysia californica	0.889
	XP_005091798.1	Normalized to Kinesin heavy chain 1	0.0593739	1	7.85346	0.813732	4-trimethylaminobutyraldehyde dehydrogenase [Aplysia californica]	FALSE	Aplysia californica	0.927
	XP_005106668.1	Normalized to Kinesin heavy chain 1	0.0686424	1	2.34406	0.814592	26S proteasome non-ATPase regulatory subunit 6 [Aplysia californica]	FALSE	Aplysia californica	0.931
	XP_005107604.1	Normalized to Kinesin heavy chain 1	0.05928	1	6.42282	0.815229	60S ribosomal protein L5 [Aplysia californica]	FALSE	Aplysia californica	0.873
	XP_005102885.1	Normalized to Kinesin heavy chain 1	0.0564836	1	7.84835	0.818229	heat shock protein 83 [Aplysia californica]	FALSE	Aplysia californica	0.821
	XP_035829839.1	Normalized to Kinesin heavy chain 1	0.0566976	1	7.07139	0.818546	tropomyosin-1 isoform X33 [Aplysia californica]	FALSE	Aplysia californica	0.878
	NP_001191601.1	Normalized to Kinesin heavy chain 1	0.0561329	1	7.52903	0.819034	ELAV 2-like protein [Aplysia californica]	FALSE	Aplysia californica	0.987
	XP_005090060.1	Normalized to Kinesin heavy chain 1	0.0622778	1	2.99502	0.819068	catalase isoform X2 [Aplysia californica]	FALSE	Aplysia californica	1.109
	XP_005101285.1	Normalized to Kinesin heavy chain 1	0.0547583	1	7.6831	0.821095	aspartyl aminopeptidase isoform X1 [Aplysia californica]	FALSE	Aplysia californica	1.116
	XP_035825971.1	Normalized to Kinesin heavy chain 1	0.0552001	1	6.69227	0.821276	kinesin-like protein unc-104 [Aplysia californica]	FALSE	Aplysia californica	0.995
	XP_005097798.1	Normalized to Kinesin heavy chain 1	0.0559113	1	5.74227	0.821287	cysteine and glycine-rich protein 2 [Aplysia californica]	FALSE	Aplysia californica	1.055
	XP_005112676.1	Normalized to Kinesin heavy chain 1	0.0529475	1	7.98045	0.8238	uncharacterized protein LOC101860468 [Aplysia californica]	FALSE	Aplysia californica	0.997
	XP_035824040.1	Normalized to Kinesin heavy chain 1	0.0531388	1	6.54642	0.824726	SCO-spondin-like [Aplysia californica]	FALSE	Aplysia californica	1.052
	XP_005103578.2	Normalized to Kinesin heavy chain 1	0.0525256	1	7.18076	0.825117	solute carrier family 2, facilitated glucose transporter member 1 [Aplysia californica]	FALSE	Aplysia californica	1.031
	XP_012935065.1	Normalized to Kinesin heavy chain 1	0.0524099	1	7.02911	0.82544	probable glutathione S-transferase 7 [Aplysia californica]	FALSE	Aplysia californica	1.116
	XP_005098796.1	Normalized to Kinesin heavy chain 1	0.0530418	1	6.01535	0.825485	ependymin-related protein 1 [Aplysia californica]	FALSE	Aplysia californica	0.907
	XP_012936029.1	Normalized to Kinesin heavy chain 1	0.0516795	1	7.1795	0.826504	uncharacterized protein LOC101858015 [Aplysia californica]	FALSE	Aplysia californica	1.021
	XP_005109373.2	Normalized to Kinesin heavy chain 1	0.0523691	1	6.02929	0.826556	putative glutamate synthase [NADPH] [Aplysia californica]	FALSE	Aplysia californica	1.44
	XP_005098012.1	Normalized to Kinesin heavy chain 1	0.0511288	1	7.95607	0.826811	heat shock cognate 71 kDa protein [Aplysia californica]	FALSE	Aplysia californica	1.031
	XP_005098506.1	Normalized to Kinesin heavy chain 1	0.0504066	1	7.33423	0.828485	heterogeneous nuclear ribonucleoprotein R [Aplysia californica]	FALSE	Aplysia californica	0.936
	XP_005102909.1	Normalized to Kinesin heavy chain 1	0.0600649	1	2.03967	0.828852	NEDD8-conjugating enzyme Ubc12 [Aplysia californica]	FALSE	Aplysia californica	1.15
	XP_005102125.1	Normalized to Kinesin heavy chain 1	0.0498217	1	7.61572	0.829244	peroxiredoxin-1 [Aplysia californica]	FALSE	Aplysia californica	0.956
	XP_012942847.1	Normalized to Kinesin heavy chain 1	0.0666426	1	1.38107	0.829448	uncharacterized protein LOC101860687 [Aplysia californica]	FALSE	Aplysia californica	0.976
	XP_012946232.1	Normalized to Kinesin heavy chain 1	0.0486808	1	7.99602	0.830904	1,4-alpha-glucan-branching enzyme [Aplysia californica]	FALSE	Aplysia californica	1.021
	XP_005111061.2	Normalized to Kinesin heavy chain 1	0.0471606	1	7.99237	0.833521	aquaporin-5 isoform X2 [Aplysia californica]	FALSE	Aplysia californica	0.952
	XP_035828844.1	Normalized to Kinesin heavy chain 1	0.0468923	1	7.37241	0.834433	thioredoxin domain-containing protein 5 homolog [Aplysia californica]	FALSE	Aplysia californica	0.98
	XP_005109764.1	Normalized to Kinesin heavy chain 1	0.0529283	1	2.41562	0.8361	ubiquitin-conjugating enzyme E2-22 kDa [Aplysia californica]	FALSE	Aplysia californica	0.954
	XP_005094588.1	Normalized to Kinesin heavy chain 1	0.0537221	1	2.12415	0.83714	protein usf [Aplysia californica]	FALSE	Aplysia californica	0.998
	XP_012939758.1	Normalized to Kinesin heavy chain 1	0.0442454	1	7.94113	0.838695	vitellogenin-4, partial [Aplysia californica]	FALSE	Aplysia californica	1.05
	XP_005111093.2	Normalized to Kinesin heavy chain 1	0.0440927	1	7.87455	0.839012	fibrinogen C domain-containing protein 1-A [Aplysia californica]	FALSE	Aplysia californica	0.829
	XP_005097885.1	Normalized to Kinesin heavy chain 1	0.0423413	1	6.00032	0.843774	pyruvate dehydrogenase E1 component subunit beta, mitochondrial [Aplysia californica]	FALSE	Aplysia californica	0.902
	5O87_A	Normalized to Kinesin heavy chain 1	0.041357	1	6.8126	0.844791	unnamed protein product [Aplysia californica]	FALSE	Aplysia californica	0.844
	XP_012935611.1	Normalized to Kinesin heavy chain 1	0.0560902	1	1.22434	0.846205	26S proteasome non-ATPase regulatory subunit 12 [Aplysia californica]	FALSE	Aplysia californica	0.886
	XP_012944719.1	Normalized to Kinesin heavy chain 1	0.0401193	1	7.78203	0.846383	basement membrane-specific heparan sulfate proteoglycan core protein [Aplysia californica]	FALSE	Aplysia californica	1.001
	XP_005100351.2	Normalized to Kinesin heavy chain 1	0.0453694	1	2.13629	0.849941	microtubule-actin cross-linking factor 1 [Aplysia californica]	FALSE	Aplysia californica	1.008
	XP_012944637.1	Normalized to Kinesin heavy chain 1	0.0380888	1	5.97094	0.851737	microtubule-associated protein futsch isoform X1 [Aplysia californica]	FALSE	Aplysia californica	1.112
	XP_005091369.1	Normalized to Kinesin heavy chain 1	0.049505	1	1.3672	0.852543	small nuclear ribonucleoprotein G [Aplysia californica]	FALSE	Aplysia californica	1.162
	XP_005092341.1	Normalized to Kinesin heavy chain 1	0.0476198	1	1.37023	0.85525	eukaryotic translation initiation factor 3 subunit D [Aplysia californica]	FALSE	Aplysia californica	0.891
	XP_005101829.2	Normalized to Kinesin heavy chain 1	0.0354066	1	7.14711	0.855977	adhesion G protein-coupled receptor L1 [Aplysia californica]	FALSE	Aplysia californica	1.126
	XP_005111733.1	Normalized to Kinesin heavy chain 1	0.0360663	1	4.48878	0.857663	heterogeneous nuclear ribonucleoprotein A1 isoform X2 [Aplysia californica]	FALSE	Aplysia californica	1.066
	XP_005112499.1	Normalized to Kinesin heavy chain 1	0.0337979	1	7.9931	0.858716	adenosine kinase 1 isoform X1 [Aplysia californica]	FALSE	Aplysia californica	0.976
	NP_001191582.1	Normalized to Kinesin heavy chain 1	0.0343145	1	6.1049	0.859041	cAMP-dependent protein kinase regulatory subunit [Aplysia californica]	FALSE	Aplysia californica	0.984
	XP_005097358.1	Normalized to Kinesin heavy chain 1	0.0331698	1	7.84211	0.860104	rho GDP-dissociation inhibitor 1 [Aplysia californica]	FALSE	Aplysia californica	0.999
	XP_005092813.1	Normalized to Kinesin heavy chain 1	0.0411057	1	1.76594	0.860251	uncharacterized protein LOC101862708 [Aplysia californica]	FALSE	Aplysia californica	0.925
	XP_005089385.1	Normalized to Kinesin heavy chain 1	0.0369106	1	2.62484	0.861528	dual specificity mitogen-activated protein kinase kinase 1 isoform X1 [Aplysia californica]	FALSE	Aplysia californica	1.075
	XP_012941095.1	Normalized to Kinesin heavy chain 1	0.0312562	1	7.46757	0.86437	cytoplasmic dynein 1 intermediate chain 2 isoform X1 [Aplysia californica]	FALSE	Aplysia californica	1.022
	XP_005093610.1	Normalized to Kinesin heavy chain 1	0.0302548	1	7.97475	0.866248	aerolysin [Aplysia californica]	FALSE	Aplysia californica	0.905
	XP_012939463.1	Normalized to Kinesin heavy chain 1	0.0301863	1	7.68214	0.866559	uncharacterized protein LOC101849546 [Aplysia californica]	FALSE	Aplysia californica	0.959
	XP_012940959.1	Normalized to Kinesin heavy chain 1	0.0300335	1	7.79233	0.866831	isocitrate dehydrogenase [NAD] subunit beta, mitochondrial [Aplysia californica]	FALSE	Aplysia californica	1.001
	XP_005102616.1	Normalized to Kinesin heavy chain 1	0.0443487	1	1.00497	0.867733	heterogeneous nuclear ribonucleoprotein A1 [Aplysia californica]	FALSE	Aplysia californica	1.045
	XP_005112773.1	Normalized to Kinesin heavy chain 1	0.029558	1	5.85535	0.869285	charged multivesicular body protein 5 [Aplysia californica]	FALSE	Aplysia californica	0.976
	XP_005106832.2	Normalized to Kinesin heavy chain 1	0.0263766	1	5.42382	0.876863	heterogeneous nuclear ribonucleoprotein L isoform X2 [Aplysia californica]	FALSE	Aplysia californica	0.995
	NP_001191451.1	Normalized to Kinesin heavy chain 1	0.0256317	1	7.38155	0.877097	vesicle-associated membrane protein/synaptobrevin-binding protein [Aplysia californica]	FALSE	Aplysia californica	0.938
	XP_012945772.1	Normalized to Kinesin heavy chain 1	0.0286114	1	2.76021	0.877305	slit homolog 3 protein [Aplysia californica]	FALSE	Aplysia californica	0.829
	XP_012944778.1	Normalized to Kinesin heavy chain 1	0.0336227	1	1.40722	0.877381	structural maintenance of chromosomes protein 6 [Aplysia californica]	FALSE	Aplysia californica	0.992
	XP_005111045.2	Normalized to Kinesin heavy chain 1	0.028396	1	2.63849	0.878252	allograft inflammatory factor 1 [Aplysia californica]	FALSE	Aplysia californica	1.017
	XP_005089918.1	Normalized to Kinesin heavy chain 1	0.0248994	1	6.90657	0.879132	translocon-associated protein subunit delta [Aplysia californica]	FALSE	Aplysia californica	1.047
	XP_035828319.1	Normalized to Kinesin heavy chain 1	0.0281468	1	2.15388	0.881209	annexin A11 [Aplysia californica]	FALSE	Aplysia californica	1.268
	XP_035824508.1	Normalized to Kinesin heavy chain 1	0.0214374	1	7.95457	0.887236	tubulin alpha-1D chain [Aplysia californica]	FALSE	Aplysia californica	0.859
	XP_005105294.1	Normalized to Kinesin heavy chain 1	0.0209358	1	7.97335	0.888545	glucose-6-phosphate isomerase isoform X1 [Aplysia californica]	FALSE	Aplysia californica	1.002
	XP_012946713.1	Normalized to Kinesin heavy chain 1	0.0231278	1	2.90487	0.88907	glycogen [starch] synthase [Aplysia californica]	FALSE	Aplysia californica	0.994
	XP_005101932.1	Normalized to Kinesin heavy chain 1	0.0205093	1	7.98956	0.88967	uncharacterized protein LOC101846747 [Aplysia californica]	FALSE	Aplysia californica	0.909
	XP_035824032.1	Normalized to Kinesin heavy chain 1	0.0223193	1	2.49091	0.89249	uncharacterized protein LOC101860479 [Aplysia californica]	FALSE	Aplysia californica	1.227
	XP_005108638.1	Normalized to Kinesin heavy chain 1	0.0192615	1	7.96324	0.893065	60S ribosomal protein L10 [Aplysia californica]	FALSE	Aplysia californica	1.028
	XP_012945083.2	Normalized to Kinesin heavy chain 1	0.0281764	1	1.00443	0.894033	protein TFG, partial [Aplysia californica]	FALSE	Aplysia californica	1.017
	XP_035828889.1	Normalized to Kinesin heavy chain 1	0.0222019	1	2.17372	0.894241	uncharacterized protein LOC101852657 isoform X5 [Aplysia californica]	FALSE	Aplysia californica	0.946
	XP_005109966.1	Normalized to Kinesin heavy chain 1	0.0184113	1	6.85673	0.895965	PITH domain-containing protein CG6153 [Aplysia californica]	FALSE	Aplysia californica	0.91
	XP_005111860.1	Normalized to Kinesin heavy chain 1	0.018747	1	5.29958	0.896145	peflin [Aplysia californica]	FALSE	Aplysia californica	1.054
	XP_035826504.1	Normalized to Kinesin heavy chain 1	0.0254402	1	1.03986	0.898538	major vault protein-like [Aplysia californica]	FALSE	Aplysia californica	1.019
	XP_005101885.1	Normalized to Kinesin heavy chain 1	0.0202864	1	2.20046	0.898728	pyruvate carboxylase, mitochondrial isoform X1 [Aplysia californica]	FALSE	Aplysia californica	0.968
	XP_005107439.1	Normalized to Kinesin heavy chain 1	0.0196508	1	2.53309	0.898899	S-adenosylmethionine synthase [Aplysia californica]	FALSE	Aplysia californica	0.969
	XP_005096045.1	Normalized to Kinesin heavy chain 1	0.0172138	1	6.97462	0.89932	quinone oxidoreductase isoform X1 [Aplysia californica]	FALSE	Aplysia californica	0.924
	XP_005104791.1	Normalized to Kinesin heavy chain 1	0.0160914	1	7.09067	0.90258	succinate dehydrogenase [ubiquinone] flavoprotein subunit, mitochondrial [Aplysia californica]	FALSE	Aplysia californica	1.027
	XP_005109584.1	Normalized to Kinesin heavy chain 1	0.0150073	1	7.33952	0.905787	F-actin-capping protein subunit beta [Aplysia californica]	FALSE	Aplysia californica	0.981
	XP_005110649.1	Normalized to Kinesin heavy chain 1	0.0149797	1	7.21459	0.905929	platelet-activating factor acetylhydrolase IB subunit gamma [Aplysia californica]	FALSE	Aplysia californica	1.054
	XP_012942063.1	Normalized to Kinesin heavy chain 1	0.0151044	1	5.71731	0.906392	aquaporin AQPAe.a [Aplysia californica]	FALSE	Aplysia californica	1.081
	XP_012939310.1	Normalized to Kinesin heavy chain 1	0.0196568	1	1.27569	0.907336	protein LSM14 homolog A isoform X1 [Aplysia californica]	FALSE	Aplysia californica	1.111
	XP_005106931.1	Normalized to Kinesin heavy chain 1	0.014419	1	7.48654	0.90758	ras-related protein Rab-1A [Aplysia californica]	FALSE	Aplysia californica	0.68
	XP_035827305.1	Normalized to Kinesin heavy chain 1	0.014283	1	7.99097	0.90782	14-3-3 protein beta/alpha-like [Aplysia californica]	FALSE	Aplysia californica	0.946
	XP_012943911.1	Normalized to Kinesin heavy chain 1	0.0180778	1	1.14458	0.912735	ubiquitin carboxyl-terminal hydrolase 5 [Aplysia californica]	FALSE	Aplysia californica	1
	XP_005097873.1	Normalized to Kinesin heavy chain 1	0.0127269	1	6.26255	0.913708	universal stress protein PHOS34 [Aplysia californica]	FALSE	Aplysia californica	1.048
	XP_012940639.1	Normalized to Kinesin heavy chain 1	0.0123998	1	5.02082	0.91565	TOM1-like protein 2 isoform X1 [Aplysia californica]	FALSE	Aplysia californica	1.012
	XP_012937173.2	Normalized to Kinesin heavy chain 1	0.0165733	1	1.16265	0.916174	ena/VASP-like protein [Aplysia californica]	FALSE	Aplysia californica	0.826
	XP_005104299.1	Normalized to Kinesin heavy chain 1	0.0112181	1	7.99991	0.918257	protein NipSnap isoform X1 [Aplysia californica]	FALSE	Aplysia californica	1.07
	XP_012943604.1	Normalized to Kinesin heavy chain 1	0.0109958	1	7.80303	0.919131	serine/threonine-protein phosphatase 2A 56 kDa regulatory subunit alpha isoform [Aplysia californica]	FALSE	Aplysia californica	1.154
	XP_012936233.2	Normalized to Kinesin heavy chain 1	0.0129654	1	2.01029	0.919697	peripheral plasma membrane protein CASK [Aplysia californica]	FALSE	Aplysia californica	1.008
	XP_012935031.1	Normalized to Kinesin heavy chain 1	0.0100841	1	6.09477	0.923233	far upstream element-binding protein 2 isoform X1 [Aplysia californica]	FALSE	Aplysia californica	0.969
	XP_005098193.1	Normalized to Kinesin heavy chain 1	0.0124197	1	1.38457	0.925217	V-type proton ATPase subunit C 1-A [Aplysia californica]	FALSE	Aplysia californica	0.962
	XP_005093498.2	Normalized to Kinesin heavy chain 1	0.00928136	1	6.90634	0.925987	cell wall protein DAN4-like [Aplysia californica]	FALSE	Aplysia californica	1.047
	XP_012944809.1	Normalized to Kinesin heavy chain 1	0.0118652	1	1.40023	0.926768	tripartite motif-containing protein 2 [Aplysia californica]	FALSE	Aplysia californica	1.039
	XP_012941340.1	Normalized to Kinesin heavy chain 1	0.010522	1	2.1496	0.927075	hepatocyte growth factor-regulated tyrosine kinase substrate isoform X1 [Aplysia californica]	FALSE	Aplysia californica	1.002
	XP_005101543.1	Normalized to Kinesin heavy chain 1	0.00884851	1	7.98697	0.927373	far upstream element-binding protein 1 isoform X1 [Aplysia californica]	FALSE	Aplysia californica	0.992
	NP_001191530.1	Normalized to Kinesin heavy chain 1	0.00891449	1	5.67141	0.928025	beta tubulin [Aplysia californica]	FALSE	Aplysia californica	1.01
	XP_012940837.1	Normalized to Kinesin heavy chain 1	0.00805914	1	7.20638	0.930912	density-regulated protein homolog [Aplysia californica]	FALSE	Aplysia californica	1.059
	XP_035828646.1	Normalized to Kinesin heavy chain 1	0.00774244	1	7.90486	0.932072	vinculin [Aplysia californica]	FALSE	Aplysia californica	0.871
	XP_005103971.2	Normalized to Kinesin heavy chain 1	0.0076328	1	6.9577	0.932842	15-hydroxyprostaglandin dehydrogenase [NAD(+)] [Aplysia californica]	FALSE	Aplysia californica	0.912
	XP_012941194.1	Normalized to Kinesin heavy chain 1	0.00737916	1	6.48706	0.934135	retinal dehydrogenase 2 [Aplysia californica]	FALSE	Aplysia californica	0.907
	XP_005100173.1	Normalized to Kinesin heavy chain 1	0.00727189	1	7.92218	0.934158	serine/threonine-protein phosphatase 2A catalytic subunit beta isoform [Aplysia californica]	FALSE	Aplysia californica	1.09
	XP_005110810.1	Normalized to Kinesin heavy chain 1	0.00985057	1	1.22079	0.934694	retinoic acid receptor RXR isoform X1 [Aplysia californica]	FALSE	Aplysia californica	1.019
	XP_005108025.1	Normalized to Kinesin heavy chain 1	0.00679103	1	5.68263	0.937148	GTP-binding protein 128up isoform X1 [Aplysia californica]	FALSE	Aplysia californica	1.02
	XP_005100808.1	Normalized to Kinesin heavy chain 1	0.00663904	1	7.20724	0.937277	heterogeneous nuclear ribonucleoprotein D-like-B isoform X1 [Aplysia californica]	FALSE	Aplysia californica	1.016
	XP_005104908.1	Normalized to Kinesin heavy chain 1	0.00660958	1	7.34887	0.937374	peptidyl-prolyl cis-trans isomerase B [Aplysia californica]	FALSE	Aplysia californica	0.955
	XP_012938197.1	Normalized to Kinesin heavy chain 1	0.00732462	1	2.70987	0.937721	tumor protein p63-regulated gene 1-like protein [Aplysia californica]	FALSE	Aplysia californica	0.767
	XP_005101749.1	Normalized to Kinesin heavy chain 1	0.00685255	1	2.24268	0.940833	uncharacterized protein LOC101845175 [Aplysia californica]	FALSE	Aplysia californica	0.583
	XP_012936025.2	Normalized to Kinesin heavy chain 1	0.00468421	1	7.92386	0.94713	1-deoxyxylulose-5-phosphate synthase YajO [Aplysia californica]	FALSE	Aplysia californica	0.947
	XP_012945514.1	Normalized to Kinesin heavy chain 1	0.00474269	1	6.34236	0.947216	putative anthocyanidin reductase [Aplysia californica]	FALSE	Aplysia californica	0.98
	XP_005098934.1	Normalized to Kinesin heavy chain 1	0.00399436	1	7.86465	0.951183	glyoxylate reductase/hydroxypyruvate reductase [Aplysia californica]	FALSE	Aplysia californica	0.98
	XP_005104829.1	Normalized to Kinesin heavy chain 1	0.00396533	1	6.87546	0.951581	secernin-2 [Aplysia californica]	FALSE	Aplysia californica	1.027
	XP_012938540.1	Normalized to Kinesin heavy chain 1	0.00442358	1	2.33289	0.952243	galectin-3-binding protein, partial [Aplysia californica]	FALSE	Aplysia californica	1.053
	XP_005109627.1	Normalized to Kinesin heavy chain 1	0.00365983	1	7.59825	0.953321	lissencephaly-1 homolog [Aplysia californica]	FALSE	Aplysia californica	0.895
	XP_005092857.1	Normalized to Kinesin heavy chain 1	0.00498896	1	1.20361	0.953568	heterogeneous nuclear ribonucleoprotein U-like protein 1 [Aplysia californica]	FALSE	Aplysia californica	1
	XP_012941147.1	Normalized to Kinesin heavy chain 1	0.00358169	1	6.60724	0.954047	transgelin-2, partial [Aplysia californica]	FALSE	Aplysia californica	1.042
	XP_005102053.3	Normalized to Kinesin heavy chain 1	0.00418451	1	1.99755	0.954313	galectin-4 [Aplysia californica]	FALSE	Aplysia californica	0.992
	XP_012940046.1	Normalized to Kinesin heavy chain 1	0.00340074	1	5.74037	0.955474	aconitate hydratase, mitochondrial [Aplysia californica]	FALSE	Aplysia californica	1.024
	XP_005103140.1	Normalized to Kinesin heavy chain 1	0.00338173	1	4.87817	0.955934	40S ribosomal protein S15 [Aplysia californica]	FALSE	Aplysia californica	1.726
	XP_005091290.1	Normalized to Kinesin heavy chain 1	0.00378788	1	2.21735	0.956029	dTDP-glucose 4,6-dehydratase [Aplysia californica]	FALSE	Aplysia californica	0.936
	NP_001191587.1	Normalized to Kinesin heavy chain 1	0.00394693	1	1.59621	0.956858	actin ovestestis isoform [Aplysia californica]	FALSE	Aplysia californica	0.926
	XP_005098845.1	Normalized to Kinesin heavy chain 1	0.00411148	1	1.24579	0.957592	dye-decolorizing peroxidase YfeX [Aplysia californica]	FALSE	Aplysia californica	0.998
	XP_005104186.2	Normalized to Kinesin heavy chain 1	0.00295767	1	7.7862	0.957998	alpha-2-macroglobulin [Aplysia californica]	FALSE	Aplysia californica	1.048
	NP_001191632.1	Normalized to Kinesin heavy chain 1	0.00275059	1	7.61678	0.959523	guanine nucleotide-binding protein G(o) alpha subunit [Aplysia californica]	FALSE	Aplysia californica	0.916
	XP_012939656.1	Normalized to Kinesin heavy chain 1	0.00312183	1	2.05602	0.960399	tropomodulin [Aplysia californica]	FALSE	Aplysia californica	0.995
	NP_001191607.1	Normalized to Kinesin heavy chain 1	0.00247667	1	7.67086	0.96158	ezrin/radixin/moesin [Aplysia californica]	FALSE	Aplysia californica	0.934
	XP_005110066.2	Normalized to Kinesin heavy chain 1	0.00251135	1	5.19197	0.961903	PDZ and LIM domain protein 7 [Aplysia californica]	FALSE	Aplysia californica	0.848
	XP_005099056.1	Normalized to Kinesin heavy chain 1	0.00238217	1	5.63301	0.962757	Parkinson disease protein 7 homolog [Aplysia californica]	FALSE	Aplysia californica	0.963
	XP_005092587.2	Normalized to Kinesin heavy chain 1	0.00222336	1	5.8018	0.963973	ELAV-like protein 1 [Aplysia californica]	FALSE	Aplysia californica	1.054
	XP_012936484.1	Normalized to Kinesin heavy chain 1	0.00246789	1	2.04876	0.964799	probable serine carboxypeptidase CPVL, partial [Aplysia californica]	FALSE	Aplysia californica	0.914
	XP_005102311.2	Normalized to Kinesin heavy chain 1	0.00287656	1	1.12188	0.96515	guanine nucleotide-binding protein subunit beta-5 [Aplysia californica]	FALSE	Aplysia californica	0.982
	XP_035829207.1	Normalized to Kinesin heavy chain 1	0.00223329	1	1.84104	0.966927	formin-binding protein 1-like isoform X1 [Aplysia californica]	FALSE	Aplysia californica	0.99
	XP_005091032.1	Normalized to Kinesin heavy chain 1	0.00172957	1	7.43851	0.967922	bolA-like protein 1 [Aplysia californica]	FALSE	Aplysia californica	1.053
	XP_035828309.1	Normalized to Kinesin heavy chain 1	0.00162468	1	5.80075	0.969199	troponin T [Aplysia californica]	FALSE	Aplysia californica	1.005
	XP_035824719.1	Normalized to Kinesin heavy chain 1	0.00149948	1	7.8939	0.970073	puromycin-sensitive aminopeptidase isoform X1 [Aplysia californica]	FALSE	Aplysia californica	1.117
	NP_001191556.1	Normalized to Kinesin heavy chain 1	0.00146831	1	7.52181	0.970431	Rab3 [Aplysia californica]	FALSE	Aplysia californica	0.883
	XP_005112361.1	Normalized to Kinesin heavy chain 1	0.0013512	1	7.23425	0.971671	coronin-1C [Aplysia californica]	FALSE	Aplysia californica	0.99
	XP_012944767.1	Normalized to Kinesin heavy chain 1	0.00158341	1	1.43559	0.973069	myb-like protein AA isoform X1 [Aplysia californica]	FALSE	Aplysia californica	2.032
	XP_005098175.1	Normalized to Kinesin heavy chain 1	0.00127739	1	2.99876	0.973735	transcriptional activator protein Pur-beta isoform X1 [Aplysia californica]	FALSE	Aplysia californica	1.094
	XP_005111095.1	Normalized to Kinesin heavy chain 1	0.00106648	1	6.76249	0.974891	TAR DNA-binding protein 43 [Aplysia californica]	FALSE	Aplysia californica	0.948
	XP_012941150.1	Normalized to Kinesin heavy chain 1	0.00111193	1	2.73933	0.975677	ATP synthase subunit b, mitochondrial [Aplysia californica]	FALSE	Aplysia californica	1.056
	XP_012946024.1	Normalized to Kinesin heavy chain 1	0.000973807	1	6.67571	0.976018	universal stress protein in QAH/OAS sulfhydrylase 3'region [Aplysia californica]	FALSE	Aplysia californica	0.974
	XP_005099878.1	Normalized to Kinesin heavy chain 1	0.00127704	1	1.22851	0.9764	peptidyl-prolyl cis-trans isomerase FKBP2 [Aplysia californica]	FALSE	Aplysia californica	0.924
	XP_012946529.1	Normalized to Kinesin heavy chain 1	0.00077524	1	7.9996	0.978469	glycogen phosphorylase, brain form [Aplysia californica]	FALSE	Aplysia californica	0.989
	XP_005100893.1	Normalized to Kinesin heavy chain 1	0.000762565	1	7.77992	0.978665	cytochrome c oxidase subunit 12, mitochondrial [Aplysia californica]	FALSE	Aplysia californica	0.978
	XP_005112489.1	Normalized to Kinesin heavy chain 1	0.000623599	1	7.94503	0.980693	syntenin-1 [Aplysia californica]	FALSE	Aplysia californica	0.994
	XP_035825917.1	Normalized to Kinesin heavy chain 1	0.000500002	1	6.69343	0.982812	arginine kinase isoform X2 [Aplysia californica]	FALSE	Aplysia californica	0.973
	XP_012941579.1	Normalized to Kinesin heavy chain 1	0.000481669	1	6.55755	0.983143	twitchin [Aplysia californica]	FALSE	Aplysia californica	1.123
	XP_005093347.1	Normalized to Kinesin heavy chain 1	0.000437211	1	5.96542	0.984	inosine-5'-monophosphate dehydrogenase 1b isoform X2 [Aplysia californica]	FALSE	Aplysia californica	0.982
	XP_012937340.1	Normalized to Kinesin heavy chain 1	0.000437985	1	1.00113	0.986676	enoyl-CoA hydratase, mitochondrial [Aplysia californica]	FALSE	Aplysia californica	0.977
	1716374A	Normalized to Kinesin heavy chain 1	0.000267561	1	1.981	0.988447	protein kinase C I [Aplysia californica]	FALSE	Aplysia californica	0.896
	XP_005092645.1	Normalized to Kinesin heavy chain 1	0.00022301	1	7.33173	0.988484	translationally-controlled tumor protein homolog [Aplysia californica]	FALSE	Aplysia californica	0.963
	XP_012942826.1	Normalized to Kinesin heavy chain 1	0.000184093	1	7.26379	0.98954	ficolin-1, partial [Aplysia californica]	FALSE	Aplysia californica	1.129
	XP_035827589.1	Normalized to Kinesin heavy chain 1	0.000227199	1	1.58907	0.989645	leucine-rich repeat protein SHOC-2 isoform X1 [Aplysia californica]	FALSE	Aplysia californica	0.916
	XP_005094512.2	Normalized to Kinesin heavy chain 1	0.000100093	1	7.83201	0.992268	uncharacterized protein LOC101849039 [Aplysia californica]	FALSE	Aplysia californica	2.089
	XP_035824375.1	Normalized to Kinesin heavy chain 1	6.61935e-05	1	7.96395	0.993709	small ubiquitin-related modifier 3 [Aplysia californica]	FALSE	Aplysia californica	0.986
	XP_012945577.1	Normalized to Kinesin heavy chain 1	5.33059e-05	1	7.49179	0.994365	glutaminyl-peptide cyclotransferase-like protein [Aplysia californica]	FALSE	Aplysia californica	1.179
	DAC71534.1	Normalized to Kinesin heavy chain 1	3.19947e-05	1	4.66712	0.995721	hemocyanin 1 [Aplysia californica]	FALSE	Aplysia californica	0.889
	XP_005105951.1	Normalized to Kinesin heavy chain 1	1.32823e-05	1	7.35529	0.997189	uncharacterized protein LOC101860995 isoform X1 [Aplysia californica]	FALSE	Aplysia californica	0.836
	XP_012939694.1	Normalized to Kinesin heavy chain 1	7.37719e-06	1	1.55145	0.99814	neuroglian isoform X1 [Aplysia californica]	FALSE	Aplysia californica	1.045
	XP_012936132.1	Normalized to Kinesin heavy chain 1	5.34832e-06	1	6.7958	0.998221	filamin-A [Aplysia californica]	FALSE	Aplysia californica	1.015
	P41823.2	Normalized to Kinesin heavy chain 1	4.84423e-30	1	7.17756	1	Synaptotagmin-1 [Aplysia californica]	FALSE	Aplysia californica	1.009
Table 3. WB Analysis of candidates selectively enriched after 3h of LTS
Refer Fig 4F	Sec23A Relative protein level in WB					Dunnett's multiple comparisons test	Mean Diff.	95.00% CI of diff.	Below threshold?	Summary	Adjusted P Value					ANOVA summary
		Mean	STDEV	N		Control vs. STS	-0.1867	-3.159 to 2.786	No	ns	0.9821					F	0.6165
	Control	10	0	5		Control vs. LTS (1h)	-1.224	-4.197 to 1.748	No	ns	0.5026					P value	0.5561
	STS	10.1867	1.33664	5												P value summary	ns
	LTS (1h)	11.224	2.96562	5		Test details	Mean 1	Mean 2	Mean Diff.	SE of diff.	n1	n2	q	DF		Significant diff. among means (P < 0.05)?	No
						Control vs. STS	10	10.19	-0.1867	1.188	5	5	0.1572	12		R squared	0.09317
						Control vs. LTS (1h)	10	11.22	-1.224	1.188	5	5	1.031	12
Refer Fig 4H	Sec23A Relative protein level in WB					Unpaired t test with Welch's correction
		Mean	STDEV	N		P value	0.0085
	Control	10	0	5		P value summary	**
	LTS (3h)	15.7204	2.89058	5		Significantly different (P < 0.05)?	Yes
						One- or two-tailed P value?	Two-tailed
						Welch-corrected t, df	t=4.831, df=4.000
						Number of pairs	5
Refer Fig 4J	Calumenin Relative protein level in WB					Unpaired t test with Welch's correction
		Mean	STDEV	N		P value	0.0033
	Control	10	0	5		P value summary	**
	LTS (3h)	3.78838	2.21463	5		Significantly different (P < 0.05)?	Yes
						One- or two-tailed P value?	Two-tailed
						Welch-corrected t, df	t=6.272, df=4.000
						Number of pairs	5
Refer Fig 4K	Synaptotagmin-1 Relative protein level in WB					Unpaired t test with Welch's correction
		Mean	STDEV	N		P value	0.0087
	Control	10	0	5		P value summary	**
	LTS (3h)	4.51719	2.55823	5		Significantly different (P < 0.05)?	Yes
						One- or two-tailed P value?	Two-tailed
						Welch-corrected t, df	t=4.792, df=4.000
						Number of pairs	5
Refer Fig 4L	Dynamin-1 Relative protein level in WB					Unpaired t test with Welch's correction
		Mean	STDEV	N		P value	0.0045
	Control	10	0	5		P value summary	**
	LTS (3h)	3.92479	2.35145	5		Significantly different (P < 0.05)?	Yes
						One- or two-tailed P value?	Two-tailed
						Welch-corrected t, df	t=5.777, df=4.000
						Number of pairs	5
Refer Fig 4M	Calmodulin Relative protein level in WB					Unpaired t test with Welch's correction
		Mean	STDEV	N		P value	0.0078
	Control	10	0	4		P value summary	**
	LTS (3h)	4.00754	1.88021	4		Significantly different (P < 0.05)?	Yes
						One- or two-tailed P value?	Two-tailed
						Welch-corrected t, df	t=6.374, df=3.000
						Number of pairs	4
