# Supplementary material for: Short-Term and Long-Term Sensitization Differentially Alters the Composition of an Anterograde Transport Complex in Aplysia
Source: eNeuro. 2023 Jan 3;10(1):ENEURO.0266-22.2022. doi: 10.1523/ENEURO.0266-22.2022 (PMC9829102; doi:10.1523/ENEURO.0266-22.2022)
Supplement: Figure 5-1 — Table 1, Primers used for qRT-PCR analysis. Table 2, Relative gene expression analysis by qRT-PCR. Download Figure 5-1, XLS file. [file enu-eN-NWR-0266-22-s09.xls]

## Sheet: Sheet1
Table 1. Primers used for qPCR analysis
Names	Primer Names	Primer Sequences
18S	Ap18S_F	GTTCACTGCCCGTATCTCCT
	Ap18S_R	AGGCCTGCTTTGAACACTCT
C/EBP	ApC/EBP_F	GCCCCCTACTCCACAAAGTCT
	ApC/EBP_R	CTGGCCCTCTTATCCACGTACT
Kinesin heavy chain-1	ApKHC1_F	AACCACCAACAATCCACTTTTC
	ApKHC1_R	ATCTGTCCTGGTGTCCTCAGTT
FK506-binding protein	ApFKBP2_F	TTGCACTTGTGGCTTTGAGC
	ApFKBP2_R	TCAAATGGCTGGCTCCTGTC
Calumenin	ApCALU_F	TGAGGATCATAACACGGGCG
	ApCALU_R	TCCAATCCTTCAGCTCCTGC
Synaptotagmin-1	ApSYT1_F	GTGTACAGCTCCTGGGGAAC
	ApSYT1_R	AAGTCTGCTGCCTGGATCAC
Dynamin-1	ApDNM1_F	CCCTGTCAAGCTGGGCATTA
	ApDNM1_R	GTGGTGCATAAGGAGCCTGT
Calmodulin	ApCAM_F	GCTGCGAACGTGGACTTTTT
	ApCAM_R	CATCTGAACCTGCTGCTGGA
Sec23A	ApSEC23A_F	GACAGACCTGCTGGGAGAAC
	ApSEC23A_R	TCATCATCCACCACCATGCC
Table 2. Relative gene expression analysis by qPCR
Refer Fig 5A	ApC/EBP Gene Expression						Dunnett's multiple comparisons test	Mean Diff.	95.00% CI of diff.	Below threshold?	Summary	Adjusted P Value					ANOVA summary
		Mean	STDEV	N			CTRL vs. STS	-12.26	-23.69 to -0.8250	Yes	*	0.0361					F	298
	STS	13.2579	2.73111	5			CTRL vs. LTS (1h)	-102.1	-113.6 to -90.71	Yes	****	<0.0001					P value	<0.0001
	LTS (1h)	103.138	12.2095	5													P value summary	****
							Test details	Mean 1	Mean 2	Mean Diff.	SE of diff.	n1	n2	q	DF		Significant diff. among means (P < 0.05)?	Yes
							CTRL vs. STS	1	13.26	-12.26	4.569	5	5	2.683	12		R squared	0.9803
							CTRL vs. LTS (1h)	1	103.1	-102.1	4.569	5	5	22.36	12
Refer Fig 5B	ApKHC1 Gene Expression						Dunnett's multiple comparisons test	Mean Diff.	95.00% CI of diff.	Below threshold?	Summary	Adjusted P Value					ANOVA summary
		Mean	STDEV	N			CTRL vs. STS	0.1494	-0.5489 to 0.8476	No	ns	0.8168					F	14.98
	STS	0.85064	0.14396	5			CTRL vs. LTS (1h)	-1.242	-1.940 to -0.5435	Yes	**	0.0015					P value	0.0005
	LTS (1h)	2.24184	0.0259451	5													P value summary	***
							Test details	Mean 1	Mean 2	Mean Diff.	SE of diff.	n1	n2	q	DF		Significant diff. among means (P < 0.05)?	Yes
							CTRL vs. STS	1	0.8506	0.1494	0.279	5	5	0.5353	12		R squared	0.7141
							CTRL vs. LTS (1h)	1	2.242	-1.242	0.279	5	5	4.45	12
Refer Fig 5C		STS		LTS (1h)			Dunnett's multiple comparisons test	Mean Diff.	95.00% CI of diff.	Below threshold?	Summary	Adjusted P Value
		Mean	STDEV	Mean	STDEV
	ApFKBP2	1.04422	0.086111	0.814392	0.0943579		ApFKBP2
	ApCalu	1.06824	0.180138	1.04405	0.308088		CTRL vs. STS	-0.04422	-0.3699 to 0.2815	No	ns	0.9339
	ApSYT1	1.17684	0.232484	1.17085	0.211405		CTRL vs. LTS (1h)	0.1856	-0.1401 to 0.5113	No	ns	0.3367
	ApDNM1	0.892418	0.173516	0.794489	0.246499
	ApCAM	0.740495	0.134001	0.851072	0.35441		ApCALU
	ApSec23A	1.3528	0.219983	1.51477	0.347605		CTRL vs. STS	-0.06824	-0.3939 to 0.2575	No	ns	0.8512
							CTRL vs. LTS (1h)	-0.04405	-0.3698 to 0.2817	No	ns	0.9344
							ApSYT1
							CTRL vs. STS	-0.1768	-0.5026 to 0.1489	No	ns	0.3694
							CTRL vs. LTS (1h)	-0.1709	-0.4966 to 0.1549	No	ns	0.3928
							ApDNM1
							CTRL vs. STS	0.1076	-0.2181 to 0.4333	No	ns	0.6767
							CTRL vs. LTS (1h)	0.2055	-0.1202 to 0.5312	No	ns	0.2695
							ApCAM
							CTRL vs. STS	0.2595	-0.06621 to 0.5852	No	ns	0.1356
							CTRL vs. LTS (1h)	0.1489	-0.1768 to 0.4746	No	ns	0.485
							ApSec23A
							CTRL vs. STS	-0.3528	-0.6785 to -0.02709	Yes	*	0.0317
							CTRL vs. LTS (1h)	-0.3946	-0.7203 to -0.06889	Yes	*	0.015
